# Supplementary material for: Licorice Ameliorates Cisplatin-Induced Hepatotoxicity Through Antiapoptosis, Antioxidative Stress, Anti-Inflammation, and Acceleration of Metabolism
Source: Front Pharmacol. 2020 Nov 10;11:563750. doi: 10.3389/fphar.2020.563750 (PMC7683576; doi:10.3389/fphar.2020.563750)
Supplement: Supplementary file 1 [file Table1_v1.XLSX]

## Sheet: GC compounds
Mol ID	Molecule Name	MW	AlogP	Hdon	Hacc	OB(%)	Caco-2	BBB	DL	FAFS-	HL	PubChem CID
MOL000098	quercetin	302.25	1.5	5	7	46.43	0.05	-0.77	0.28	0.38	14.4	5280343
MOL000211	Mairin	456.78	6.52	2	3	55.38	0.73	0.22	0.78	0.26	8.87	64971
MOL000239	Jaranol	314.31	2.09	2	6	50.83	0.61	-0.22	0.29	0.29	15.5	5318869
MOL000354	isorhamnetin	316.28	1.76	4	7	49.6	0.31	-0.54	0.31	0.32	14.34	5281654
MOL000359	sitosterol	414.79	8.08	1	1	36.91	1.32	0.87	0.75	0.22	5.37	12303645
MOL000392	formononetin	268.28	2.58	1	4	69.67	0.78	0.02	0.21	0	17.04	5280378
MOL000417	Calycosin	284.28	2.32	2	5	47.75	0.52	-0.43	0.24	0	17.1	5280448
MOL000422	kaempferol	286.25	1.77	4	6	41.88	0.26	-0.55	0.24	0	14.74	5280863
MOL000497	Gancaonin A	338.43	4.62	2	4	40.79	0.82	-0.21	0.29	0	16.2	5318998
MOL000500	Vestitol	272.32	3.15	2	4	74.66	0.86	0.3	0.21	0	3	177149
MOL001484	Inermine	284.28	2.44	1	5	75.18	0.89	0.4	0.54	0.3	11.72	91510
MOL001792	DFV	256.27	2.57	2	4	32.76	0.51	-0.29	0.18	0.42	17.89	114829
MOL002311	Glycyrol	366.39	4.85	2	6	90.78	0.71	-0.2	0.67	0.28	9.85	5320083
MOL002565	Medicarpin	270.3	2.66	1	4	49.22	1	0.53	0.34	0.31	8.46	336327
MOL003656	Lupiwighteone	338.38	3.92	3	5	51.64	0.68	-0.23	0.37	0.36	15.63	5317480
MOL004328	naringenin	272.27	2.3	3	5	59.29	0.28	-0.37	0.21	0.4	16.98	439246
MOL004814	Isotrifoliol	298.26	2.99	2	6	31.94	0.53	-0.25	0.42	0	7.91	5318679
MOL004815	(E)-1-(2,4-dihydroxyphenyl)-3-(2,2-dimethylchromen-6-yl)prop-2-en-1-one	322.38	3.96	2	4	39.62	0.66	-0.12	0.35	0	16.16	10881804
MOL004827	Semilicoisoflavone B	352.36	2.85	3	6	48.78	0.45	-0.33	0.55	0	17.02	5481948
MOL004833	Phaseolinisoflavan	324.4	3.95	2	4	32.01	1.01	0.46	0.45	0	2.66	162412
MOL004841	Licochalcone B	286.3	2.88	3	5	76.76	0.47	-0.46	0.19	0	17.02	5318999
MOL004849	3-(2,4-dihydroxyphenyl)-8-(1,1-dimethylprop-2-enyl)-7-hydroxy-5-methoxy-coumarin	368.41	4.03	3	6	59.62	0.4	-0.23	0.43	0	0.69	10090416
MOL004855	Licoricone	382.44	4.16	2	6	63.58	0.53	-0.14	0.47	0	16.37	5319013
MOL004856	Gancaonin A	352.41	4.17	2	5	51.08	0.8	0.13	0.4	0	16.82	5317478
MOL004857	Gancaonin B	368.41	3.91	3	6	48.79	0.58	-0.1	0.45	0	16.49	5317479
MOL004879	Glycyrin	382.44	4.67	2	6	52.61	0.59	-0.13	0.47	0	1.31	480787
MOL004882	Licocoumarone	340.4	4.98	3	5	33.21	0.84	0.06	0.36	0	9.66	503731
MOL004883	Licoisoflavone	354.38	3.65	4	6	41.61	0.37	-0.27	0.42	0	16.09	5281789
MOL004884	Licoisoflavone B	352.36	2.85	3	6	38.93	0.46	-0.18	0.55	0	15.73	5481234
MOL004903	liquiritin	418.43	0.66	5	9	65.69	-1.06	-1.93	0.74	0	17.96	503737
MOL004904	licopyranocoumarin	384.41	3.04	3	7	80.36	0.13	-0.62	0.65	0	0.08	122851
MOL004905	3,22-Dihydroxy-11-oxo-delta(12)-oleanene-27-alpha-methoxycarbonyl-29-oic acid	512.75	4.37	1	6	34.32	-0.06	-0.75	0.55	0	3.56	195396
MOL004907	Glyzaglabrin	298.26	2.1	2	6	61.07	0.34	-0.2	0.35	0	21.2	5317777
MOL004908	Glabridin	324.4	3.95	2	4	53.25	0.97	0.36	0.47	0	0.03	124052
MOL004911	Glabrene	322.38	3.77	2	4	46.27	0.99	0.04	0.44	0	3.63	480774
MOL004935	Sigmoidin B	356.4	3.89	4	6	34.88	0.42	-0.41	0.41	0	14.49	73205
MOL004948	Isoglycyrol	366.39	4.36	1	6	44.7	0.91	0.05	0.84	0	6.69	124050
MOL004949	Isolicoflavonol	354.38	3.63	4	6	45.17	0.54	-0.42	0.42	0	15.55	5318585
MOL004961	Quercetin der.	330.31	1.82	3	7	46.45	0.39	-0.44	0.33	0	16.61	5316900
MOL004974	3'-Methoxyglabridin	354.43	3.93	2	5	46.16	0.94	0.47	0.57	0	0.52	15228663
MOL004989	6-prenylated eriodictyol	356.4	3.89	4	6	39.22	0.4	-0.29	0.41	0	16.52
MOL004993	8-prenylated eriodictyol	356.4	3.89	4	6	53.79	0.43	-0.44	0.4	0	15.7
MOL005012	Licoagroisoflavone	336.36	3.48	2	5	57.28	0.71	0.09	0.49	0	19.64	636883
MOL005016	Odoratin	314.31	2.3	2	6	49.95	0.42	-0.24	0.3	0	16.35	13965473
MOL005017	Phaseol	336.36	4.87	2	5	78.77	0.76	-0.06	0.58	0	9.64	44257530
MOL005018	Xambioona	388.49	4.68	0	4	54.85	1.09	0.52	0.87	0	14.5	73352581
MOL	Glycyrrhetinic acid
MOL	Glycyrrhizic acid
MOL003896	7-Methoxy-2-methyl isoflavone	266.31	3.36	0	3	42.56	1.16	0.56	0.2	0.33	16.89	354368
MOL004805	(2S)-2-[4-hydroxy-3-(3-methylbut-2-enyl)phenyl]-8,8-dimethyl-2,3-dihydropyrano[2,3-f]chromen-4-one	390.51	5.48	1	4	31.79	1	0.25	0.72	0.35	14.82	197678
MOL004806	euchrenone	406.56	6.35	1	4	30.29	1.09	0.39	0.57	0	15.89
MOL004808	glyasperin B	370.43	4.02	3	6	65.22	0.47	-0.09	0.44	0	16.1	480784
MOL004810	glyasperin F	354.38	2.97	3	6	75.84	0.43	-0.15	0.54	0	15.64	392442
MOL004811	Glyasperin C	356.45	4.73	3	5	45.56	0.71	0.07	0.4	0	3.13	480859
MOL004820	kanzonols W	336.36	3.63	2	5	50.48	0.63	0.04	0.52	0	0.15	15380912
MOL004824	(2S)-6-(2,4-dihydroxyphenyl)-2-(2-hydroxypropan-2-yl)-4-methoxy-2,3-dihydrofuro[3,2-g]chromen-7-one	384.41	2.96	3	7	60.25	0	-0.76	0.63	0	4.31	637112
MOL004828	Glepidotin A	338.38	3.9	3	5	44.72	0.79	0.06	0.35	0	16.09	5281619
MOL004829	Glepidotin B	340.4	3.88	3	5	64.46	0.46	-0.09	0.34	0	15.98	442411
MOL004835	Glypallichalcone	284.33	3.4	1	4	61.6	0.76	0.23	0.19	0	17.01	5317768
MOL004838	8-(6-hydroxy-2-benzofuranyl)-2,2-dimethyl-5-chromenol	308.35	4.2	2	4	58.44	1	0.34	0.38	0.34	8.71	10542808
MOL004848	licochalcone G	354.43	4.35	3	5	49.25	0.64	-0.04	0.32	0.35	15.75	49856081
MOL004860	licorice glycoside E	693.71	1.59	7	14	32.89	-2.06	-2.8	0.27	0.31	25.39	42607811
MOL004863	3-(3,4-dihydroxyphenyl)-5,7-dihydroxy-8-(3-methylbut-2-enyl)chromone	354.38	3.65	4	6	66.37	0.52	-0.13	0.41	0	15.81	14604077
MOL004864	5,7-dihydroxy-3-(4-methoxyphenyl)-8-(3-methylbut-2-enyl)chromone	352.41	4.17	2	5	30.49	0.9	0.21	0.41	0	14.99	14604078
MOL004866	2-(3,4-dihydroxyphenyl)-5,7-dihydroxy-6-(3-methylbut-2-enyl)chromone	354.38	3.92	4	6	44.15	0.48	-0.28	0.41	0	16.77	14604081
MOL004885	licoisoflavanone	354.38	2.97	3	6	52.47	0.39	-0.22	0.54	0	15.67	392443
MOL004891	shinpterocarpin	322.38	3.46	1	4	80.3	1.1	0.68	0.73	0.32	6.5	10336244
MOL004898	(E)-3-[3,4-dihydroxy-5-(3-methylbut-2-enyl)phenyl]-1-(2,4-dihydroxyphenyl)prop-2-en-1-one	340.4	4.49	4	5	46.27	0.41	-0.4	0.31	0.43	15.24	11267805
MOL004910	Glabranin	324.4	4.42	2	4	52.9	0.97	0.31	0.31	0	16.24	124049
MOL004912	Glabrone	336.36	3.12	2	5	52.51	0.59	-0.11	0.5	0	16.09	5317652
MOL004913	1,3-dihydroxy-9-methoxy-6-benzofurano[3,2-c]chromenone	298.26	2.99	2	6	48.14	0.48	-0.19	0.43	0	8.87	11558452
MOL004914	1,3-dihydroxy-8,9-dimethoxy-6-benzofurano[3,2-c]chromenone	328.29	2.98	2	7	62.9	0.4	-0.34	0.53	0	9.32	11602329
MOL004915	Eurycarpin A	338.38	3.92	3	5	43.28	0.43	-0.06	0.37	0	17.1	5317300
MOL004917	glycyroside	562.57	-0.73	6	13	37.25	-1.58	-2.56	0.79	0	14.62
MOL004924	(-)-Medicocarpin	432.46	0.75	4	9	40.99	-0.6	-1.34	0.95	0	13.2	23724664
MOL004941	(2R)-7-hydroxy-2-(4-hydroxyphenyl)chroman-4-one	256.27	2.57	2	4	71.12	0.41	-0.25	0.18	0	18.09	928837
MOL004945	(2S)-7-hydroxy-2-(4-hydroxyphenyl)-8-(3-methylbut-2-enyl)chroman-4-one	324.4	4.42	2	4	36.57	0.72	-0.04	0.32	0	17.95	193679
MOL004957	HMO	268.28	2.58	1	4	38.37	0.79	0.25	0.21	0	16.56	3764
MOL004959	1-Methoxyphaseollidin	354.43	4.25	2	5	69.98	1.01	0.48	0.64	0	9.53	480873
MOL004966	3'-Hydroxy-4'-O-Methylglabridin	354.43	3.93	2	5	43.71	1	0.73	0.57	0	-0.61	15228662
MOL004978	2-[(3R)-8,8-dimethyl-3,4-dihydro-2H-pyrano[6,5-f]chromen-3-yl]-5-methoxyphenol	338.43	4.2	1	4	36.21	1.12	0.61	0.52	0	-0.13	9927807
MOL004980	Inflacoumarin A	322.38	4.7	2	4	39.71	0.73	-0.24	0.33	0	2.31	5318437
MOL004985	icos-5-enoic acid	310.58	7.75	1	2	30.7	1.22	1.09	0.2	0	5.28	5312521
MOL004988	Kanzonol F	420.54	5.3	1	5	32.47	1.18	0.56	0.89	0.28	9.98	101666840
MOL004990	7,2',4'-trihydroxy-5-methoxy-3－arylcoumarin	300.28	2.56	3	6	83.71	0.24	-0.59	0.27	0	0.99	25015742
MOL004991	7-Acetoxy-2-methylisoflavone	294.32	3.15	0	4	38.92	0.74	0.16	0.26	0	17.49	268208
MOL004996	gadelaidic acid	310.58	7.75	1	2	30.7	1.2	0.94	0.2	0	5.25	5460988
MOL005000	Gancaonin G	352.41	4.17	2	5	60.44	0.78	0.23	0.39	0	16.13	480780
MOL005001	Gancaonin H	420.49	4.71	3	6	50.1	0.6	-0.14	0.78	0	16.64	5481949
MOL005003	Licoagrocarpin	338.43	4.51	1	4	58.81	1.23	0.61	0.58	0.27	9.45	15840593
MOL005007	Glyasperins M	368.41	3.22	2	6	72.67	0.49	-0.04	0.59	0	15.57
MOL005008	Glycyrrhiza flavonol A	370.38	2.17	4	7	41.28	-0.09	-0.81	0.6	0	13.71	5317765
MOL005013	18α-hydroxyglycyrrhetic acid	486.76	4.55	3	5	41.16	-0.29	-0.78	0.71	0	4.96	14189465
MOL005020	dehydroglyasperins C	340.4	4.3	4	5	53.82	0.68	-0.12	0.37	0	2.75	480775

## Sheet: GC potential targets
ingredient	gene	combined_score	scorse database
3'-Methoxyglabridin	ACACB	0.6458	TCMIP
3'-Methoxyglabridin	ALDH2	0.6596	TCMIP
3'-Methoxyglabridin	APCS	0.6667	TCMIP
3'-Methoxyglabridin	ATP1A1	0.625	TCMIP
3'-Methoxyglabridin	ATP5A1	0.619	TCMIP
3'-Methoxyglabridin	ATP5B	0.619	TCMIP
3'-Methoxyglabridin	ESR1	0.6383	TCMIP
3'-Methoxyglabridin	GABRB3	0.6102	TCMIP
3'-Methoxyglabridin	GAPDHS	0.6458	TCMIP
3'-Methoxyglabridin	GLRA3	0.6102	TCMIP
3'-Methoxyglabridin	HCK	0.619	TCMIP
3'-Methoxyglabridin	PIM1	0.619	TCMIP
3'-Methoxyglabridin	SOAT2	0.7143	TCMIP
3'-Methoxyglabridin	STK17B	0.619	TCMIP
3'-Methoxyglabridin	TOP1	0.6154	TCMIP
3'-Methoxyglabridin	TOP2A	0.6939	TCMIP
3'-Methoxyglabridin	TUBB	0.6596	TCMIP
6-Prenylated eriodictyol	ADCY5	0.6078	TCMIP
6-Prenylated eriodictyol	ALDH2	0.7111	TCMIP
6-Prenylated eriodictyol	APCS	0.6087	TCMIP
6-Prenylated eriodictyol	ATP1A1	0.614	TCMIP
6-Prenylated eriodictyol	ATP5A1	0.7179	TCMIP
6-Prenylated eriodictyol	ATP5B	0.7179	TCMIP
6-Prenylated eriodictyol	CA1	0.619	TCMIP
6-Prenylated eriodictyol	CA12	0.619	TCMIP
6-Prenylated eriodictyol	CA2	0.619	TCMIP
6-Prenylated eriodictyol	CA3	0.619	TCMIP
6-Prenylated eriodictyol	CA4	0.619	TCMIP
6-Prenylated eriodictyol	CA6	0.619	TCMIP
6-Prenylated eriodictyol	CES1	0.6383	TCMIP
6-Prenylated eriodictyol	COMT	0.675	TCMIP
6-Prenylated eriodictyol	CYP2C9	0.6429	TCMIP
6-Prenylated eriodictyol	ESR1	0.6667	TCMIP
6-Prenylated eriodictyol	GAPDHS	0.6596	TCMIP
6-Prenylated eriodictyol	GSR	0.6047	TCMIP
6-Prenylated eriodictyol	HCK	0.7179	TCMIP
6-Prenylated eriodictyol	IGHG1	0.625	TCMIP
6-Prenylated eriodictyol	MAPK1	0.6444	TCMIP
6-Prenylated eriodictyol	NQO1	0.619	TCMIP
6-Prenylated eriodictyol	PIM1	0.7179	TCMIP
6-Prenylated eriodictyol	POLB	0.6	TCMIP
6-Prenylated eriodictyol	PRKACA	0.619	TCMIP
6-Prenylated eriodictyol	PRKCA	0.619	TCMIP
6-Prenylated eriodictyol	PRKCB	0.619	TCMIP
6-Prenylated eriodictyol	SOAT2	0.7317	TCMIP
6-Prenylated eriodictyol	STK17B	0.7179	TCMIP
6-Prenylated eriodictyol	TOP2A	0.6667	TCMIP
8-Prenylated eriodictyol	ADCY5	0.6078	TCMIP
8-Prenylated eriodictyol	ALDH2	0.7111	TCMIP
8-Prenylated eriodictyol	APCS	0.6087	TCMIP
8-Prenylated eriodictyol	ATP1A1	0.614	TCMIP
8-Prenylated eriodictyol	ATP5A1	0.7179	TCMIP
8-Prenylated eriodictyol	ATP5B	0.7179	TCMIP
8-Prenylated eriodictyol	CA1	0.619	TCMIP
8-Prenylated eriodictyol	CA12	0.619	TCMIP
8-Prenylated eriodictyol	CA2	0.619	TCMIP
8-Prenylated eriodictyol	CA3	0.619	TCMIP
8-Prenylated eriodictyol	CA4	0.619	TCMIP
8-Prenylated eriodictyol	CA6	0.619	TCMIP
8-Prenylated eriodictyol	CES1	0.6383	TCMIP
8-Prenylated eriodictyol	COMT	0.675	TCMIP
8-Prenylated eriodictyol	CYP2C9	0.6429	TCMIP
8-Prenylated eriodictyol	ESR1	0.6667	TCMIP
8-Prenylated eriodictyol	GAPDHS	0.6596	TCMIP
8-Prenylated eriodictyol	GSR	0.6047	TCMIP
8-Prenylated eriodictyol	HCK	0.7179	TCMIP
8-Prenylated eriodictyol	IGHG1	0.625	TCMIP
8-Prenylated eriodictyol	MAPK1	0.6444	TCMIP
8-Prenylated eriodictyol	NQO1	0.619	TCMIP
8-Prenylated eriodictyol	PIM1	0.7179	TCMIP
8-Prenylated eriodictyol	POLB	0.6	TCMIP
8-Prenylated eriodictyol	PRKACA	0.619	TCMIP
8-Prenylated eriodictyol	PRKCA	0.619	TCMIP
8-Prenylated eriodictyol	PRKCB	0.619	TCMIP
8-Prenylated eriodictyol	SOAT2	0.7317	TCMIP
8-Prenylated eriodictyol	STK17B	0.7179	TCMIP
8-Prenylated eriodictyol	TOP2A	0.6667	TCMIP
calycosin	BLVRB	0.845	STITCH
calycosin	HMGB1	0.824	STITCH
calycosin	MAPK3	0.7	STITCH
calycosin	UGT1A1	0.7	STITCH
calycosin	UGT1A10	0.7	STITCH
calycosin	UGT1A3	0.7	STITCH
calycosin	UGT1A7	0.7	STITCH
calycosin	UGT1A8	0.7	STITCH
calycosin	UGT1A9	0.7	STITCH
calycosin	UGT2B7	0.7	STITCH
DFV	DNMT3A	0.8	STITCH
DFV	SYT7	0.518	STITCH
formononetin	ALDH2	0.625	TCMIP
formononetin	ATP5A1	0.7742	TCMIP
formononetin	ATP5B	0.7742	TCMIP
formononetin	CA1	0.697	TCMIP
formononetin	CA12	0.697	TCMIP
formononetin	CA2	0.697	TCMIP
formononetin	CA3	0.697	TCMIP
formononetin	CA4	0.697	TCMIP
formononetin	CA6	0.697	TCMIP
formononetin	CASP3	0.7	STITCH
formononetin	CASP8	0.7	STITCH
formononetin	CASP9	0.7	STITCH
formononetin	COMT	0.7742	TCMIP
formononetin	CYP1A1	0.722	STITCH
formononetin	CYP1A2	0.6667	TCMIP
formononetin	CYP2C9	0.7273	TCMIP
formononetin	EDNRA	0.6552	TCMIP
formononetin	ESR1	0.8276	TCMIP
formononetin	GSR	0.6286	TCMIP
formononetin	HCK	0.7742	TCMIP
formononetin	HSPA5	0.6552	TCMIP
formononetin	IGHG1	0.8276	TCMIP
formononetin	IKBKB	0.6552	TCMIP
formononetin	MAPK1	0.6316	TCMIP
formononetin	MIF	0.7576	TCMIP
formononetin	NFKB1	0.6552	TCMIP
formononetin	NFKBIA	0.6552	TCMIP
formononetin	NQO1	0.7097	TCMIP
formononetin	PDE4A	0.8	STITCH
formononetin	PFN1	0.6154	TCMIP
formononetin	PIM1	0.7742	TCMIP
formononetin	PRKAB2	0.6552	TCMIP
formononetin	PRKACA	0.697	TCMIP
formononetin	PRKCA	0.697	TCMIP
formononetin	PRKCB	0.697	TCMIP
formononetin	PTGS1	0.6552	TCMIP
formononetin	RARA	0.7097	TCMIP
formononetin	RARB	0.7097	TCMIP
formononetin	RARG	0.7097	TCMIP
formononetin	RXRA	0.7097	TCMIP
formononetin	RXRB	0.7097	TCMIP
formononetin	SOAT2	0.8438	TCMIP
formononetin	STK17B	0.7742	TCMIP
formononetin	TOP2A	0.8276	TCMIP
formononetin	TP53	0.6552	TCMIP
formononetin	TUBB	0.6667	TCMIP
formononetin	UGT1A1	0.731	STITCH
formononetin	UGT1A10	0.731	STITCH
formononetin	UGT1A7	0.731	STITCH
formononetin	UGT1A8	0.731	STITCH
formononetin	UGT1A9	0.731	STITCH
Gancaonin A	ACACB	0.6383	TCMIP
Gancaonin A	ALDH2	0.617	TCMIP
Gancaonin A	ATP5A1	0.65	TCMIP
Gancaonin A	ATP5B	0.65	TCMIP
Gancaonin A	COMT	0.6098	TCMIP
Gancaonin A	ESR1	0.7045	TCMIP
Gancaonin A	GAPDHS	0.6383	TCMIP
Gancaonin A	HCK	0.65	TCMIP
Gancaonin A	IGHG1	0.641	TCMIP
Gancaonin A	IMPDH1	0.6226	TCMIP
Gancaonin A	IMPDH2	0.6226	TCMIP
Gancaonin A	MAPK1	0.6222	TCMIP
Gancaonin A	MIF	0.6047	TCMIP
Gancaonin A	NQO1	0.6341	TCMIP
Gancaonin A	PIM1	0.65	TCMIP
Gancaonin A	SDHB	0.6	TCMIP
Gancaonin A	SDHD	0.6	TCMIP
Gancaonin A	SOAT2	0.7073	TCMIP
Gancaonin A	STK17B	0.65	TCMIP
Gancaonin A	TOP2A	0.6842	TCMIP
Gancaonin A	TUBB	0.617	TCMIP
Gancaonin B	ACACB	0.6596	TCMIP
Gancaonin B	ADCY5	0.6078	TCMIP
Gancaonin B	ALDH2	0.6383	TCMIP
Gancaonin B	ATP5A1	0.675	TCMIP
Gancaonin B	ATP5B	0.675	TCMIP
Gancaonin B	COMT	0.6341	TCMIP
Gancaonin B	ESR1	0.6889	TCMIP
Gancaonin B	GAPDHS	0.6596	TCMIP
Gancaonin B	HCK	0.675	TCMIP
Gancaonin B	IGHG1	0.625	TCMIP
Gancaonin B	IMPDH1	0.6111	TCMIP
Gancaonin B	IMPDH2	0.6111	TCMIP
Gancaonin B	MAPK1	0.6444	TCMIP
Gancaonin B	NQO1	0.619	TCMIP
Gancaonin B	PIM1	0.675	TCMIP
Gancaonin B	SDHB	0.625	TCMIP
Gancaonin B	SDHD	0.625	TCMIP
Gancaonin B	SOAT2	0.7317	TCMIP
Gancaonin B	STK17B	0.675	TCMIP
Gancaonin B	TOP2A	0.6667	TCMIP
Gancaonin B	TUBB	0.6383	TCMIP
glabrene	HTR2A	0.8	STITCH
glabridin	ICAM1	0.8	STITCH
glabridin	NOS1	0.786	STITCH
glabridin	TTR	0.8	STITCH
glabridin	TYR	0.859	STITCH
glabridin	UGT1A1	0.755	STITCH
glabridin	UGT1A10	0.755	STITCH
glabridin	UGT1A3	0.784	STITCH
glabridin	UGT1A8	0.742	STITCH
glabridin	UGT2B15	0.755	STITCH
glabridin	UGT2B7	0.755	STITCH
Glycyrin	ACACB	0.6957	TCMIP
Glycyrin	ADCY5	0.6078	TCMIP
Glycyrin	ALDH2	0.6042	TCMIP
Glycyrin	ATP5A1	0.6531	TCMIP
Glycyrin	ATP5B	0.6531	TCMIP
Glycyrin	CES1	0.6042	TCMIP
Glycyrin	CNR1	0.617	TCMIP
Glycyrin	COMT	0.6341	TCMIP
Glycyrin	CYP2C9	0.6047	TCMIP
Glycyrin	ESR1	0.7143	TCMIP
Glycyrin	GAPDHS	0.625	TCMIP
Glycyrin	HCK	0.6341	TCMIP
Glycyrin	HMGCR	0.62	TCMIP
Glycyrin	IGHG1	0.6667	TCMIP
Glycyrin	IMPDH1	0.6415	TCMIP
Glycyrin	IMPDH2	0.6415	TCMIP
Glycyrin	ITGAL	0.62	TCMIP
Glycyrin	ITGB2	0.6154	TCMIP
Glycyrin	MAPK1	0.6087	TCMIP
Glycyrin	MIF	0.6279	TCMIP
Glycyrin	NQO1	0.619	TCMIP
Glycyrin	PFN1	0.6304	TCMIP
Glycyrin	PIM1	0.6341	TCMIP
Glycyrin	RARA	0.6154	TCMIP
Glycyrin	RARB	0.6154	TCMIP
Glycyrin	RARG	0.6154	TCMIP
Glycyrin	RBP1	0.6154	TCMIP
Glycyrin	RXRA	0.6154	TCMIP
Glycyrin	RXRB	0.6154	TCMIP
Glycyrin	SOAT2	0.6905	TCMIP
Glycyrin	STK17B	0.6341	TCMIP
Glycyrin	TOP2A	0.6667	TCMIP
Glycyrin	TUBB	0.6042	TCMIP
Glycyrol	ACACB	0.6327	TCMIP
Glycyrol	ATP1A1	0.625	TCMIP
Glycyrol	ATP5A1	0.7292	TCMIP
Glycyrol	ATP5B	0.7292	TCMIP
Glycyrol	CES1	0.6122	TCMIP
Glycyrol	ESR1	0.7209	TCMIP
Glycyrol	GABRA1	0.6667	TCMIP
Glycyrol	GABRB3	0.6552	TCMIP
Glycyrol	GABRR1	0.6667	TCMIP
Glycyrol	GAPDHS	0.7391	TCMIP
Glycyrol	GLRA2	0.6667	TCMIP
Glycyrol	GLRA3	0.6667	TCMIP
Glycyrol	IMPDH1	0.7115	TCMIP
Glycyrol	IMPDH1	0.619	TCMIP
Glycyrol	IMPDH2	0.7115	TCMIP
Glycyrol	MAPK1	0.617	TCMIP
Glycyrol	MIF	0.6	TCMIP
Glycyrol	NQO1	0.6667	TCMIP
Glycyrol	PFN1	0.6042	TCMIP
Glycyrol	PIK3R1	0.6545	TCMIP
Glycyrol	TOP2A	0.6809	TCMIP
Glycyrol	TUBB	0.6809	TCMIP
Glyuranolide	ADCY5	0.7115	TCMIP
Glyuranolide	ADH1C	0.7083	TCMIP
Glyuranolide	ALOX5	0.7292	TCMIP
Glyuranolide	ANXA1	0.75	TCMIP
Glyuranolide	AR	0.766	TCMIP
Glyuranolide	ATP1A1	0.7778	TCMIP
Glyuranolide	ATP5A1	0.6	TCMIP
Glyuranolide	ATP5B	0.6	TCMIP
Glyuranolide	BCL2	0.6	TCMIP
Glyuranolide	CACNA1A	0.7551	TCMIP
Glyuranolide	CACNA1F	0.7551	TCMIP
Glyuranolide	CACNA1G	0.7551	TCMIP
Glyuranolide	CACNA1H	0.7551	TCMIP
Glyuranolide	CACNB4	0.7551	TCMIP
Glyuranolide	CCL2	0.6207	TCMIP
Glyuranolide	CES1	0.7083	TCMIP
Glyuranolide	COMT	0.6275	TCMIP
Glyuranolide	COX4I1	0.7083	TCMIP
Glyuranolide	COX5A	0.7083	TCMIP
Glyuranolide	COX5B	0.7083	TCMIP
Glyuranolide	COX6B1	0.7083	TCMIP
Glyuranolide	COX6C	0.7083	TCMIP
Glyuranolide	COX7A1	0.7083	TCMIP
Glyuranolide	COX7B	0.7083	TCMIP
Glyuranolide	COX7C	0.7083	TCMIP
Glyuranolide	COX8A	0.7083	TCMIP
Glyuranolide	CYP11B2	0.7551	TCMIP
Glyuranolide	CYP17A1	0.6739	TCMIP
Glyuranolide	CYP19A1	0.7021	TCMIP
Glyuranolide	CYP1A1	0.6275	TCMIP
Glyuranolide	CYP27B1	0.6471	TCMIP
Glyuranolide	ESR1	0.766	TCMIP
Glyuranolide	FECH	0.7083	TCMIP
Glyuranolide	G6PD	0.6	TCMIP
Glyuranolide	GABRA1	0.7174	TCMIP
Glyuranolide	GABRB1	0.7174	TCMIP
Glyuranolide	GABRB3	0.7719	TCMIP
Glyuranolide	GABRD	0.7174	TCMIP
Glyuranolide	GABRG2	0.7174	TCMIP
Glyuranolide	GABRP	0.7174	TCMIP
Glyuranolide	GABRR1	0.6667	TCMIP
Glyuranolide	GLRA2	0.6667	TCMIP
Glyuranolide	GLRA3	0.7719	TCMIP
Glyuranolide	GRIN2D	0.7174	TCMIP
Glyuranolide	GRIN3B	0.7174	TCMIP
Glyuranolide	GSR	0.6531	TCMIP
Glyuranolide	HMGCR	0.82	TCMIP
Glyuranolide	HSD11B1	0.8333	TCMIP
Glyuranolide	HSD17B1	0.7174	TCMIP
Glyuranolide	HSD3B1	0.6667	TCMIP
Glyuranolide	HSD3B2	0.6667	TCMIP
Glyuranolide	IGHG2	0.8298	TCMIP
Glyuranolide	IL1B	0.7222	TCMIP
Glyuranolide	IMPDH1	0.7407	TCMIP
Glyuranolide	IMPDH2	0.7407	TCMIP
Glyuranolide	ITGAL	0.76	TCMIP
Glyuranolide	ITGB2	0.82	TCMIP
Glyuranolide	MT-CO1	0.7083	TCMIP
Glyuranolide	MT-CO2	0.7083	TCMIP
Glyuranolide	MT-CO3	0.7083	TCMIP
Glyuranolide	NR1I2	0.7292	TCMIP
Glyuranolide	NR3C1	0.8113	TCMIP
Glyuranolide	NR3C2	0.8163	TCMIP
Glyuranolide	PDE4A	0.6415	TCMIP
Glyuranolide	PGR	0.766	TCMIP
Glyuranolide	PIK3R1	0.7143	TCMIP
Glyuranolide	PLA2G1B	0.7083	TCMIP
Glyuranolide	PLAT	0.6415	TCMIP
Glyuranolide	PRLR	0.7059	TCMIP
Glyuranolide	PTGS1	0.7292	TCMIP
Glyuranolide	rpl2	0.6232	TCMIP
Glyuranolide	SHBG	0.7551	TCMIP
Glyuranolide	SLC25A4	0.6056	TCMIP
Glyuranolide	SRD5A1	0.7551	TCMIP
Glyuranolide	SULT2B1	0.7391	TCMIP
Glyuranolide	TUBB	0.6552	TCMIP
Glyuranolide	TUBB4A	0.6552	TCMIP
Glyuranolide	VDR	0.6957	TCMIP
Glyzaglabrin	ALDH2	0.7561	TCMIP
Glyzaglabrin	APCS	0.6429	TCMIP
Glyzaglabrin	ATP5A1	0.7222	TCMIP
Glyzaglabrin	ATP5B	0.7222	TCMIP
Glyzaglabrin	CA1	0.75	TCMIP
Glyzaglabrin	CA12	0.75	TCMIP
Glyzaglabrin	CA2	0.75	TCMIP
Glyzaglabrin	CA3	0.75	TCMIP
Glyzaglabrin	CA4	0.75	TCMIP
Glyzaglabrin	CA6	0.75	TCMIP
Glyzaglabrin	COMT	0.7714	TCMIP
Glyzaglabrin	CYP2C9	0.641	TCMIP
Glyzaglabrin	ESR1	0.7143	TCMIP
Glyzaglabrin	GAPDHS	0.6222	TCMIP
Glyzaglabrin	GSR	0.6	TCMIP
Glyzaglabrin	HCK	0.7222	TCMIP
Glyzaglabrin	HSP90AA1	0.6038	TCMIP
Glyzaglabrin	IGHG1	0.7647	TCMIP
Glyzaglabrin	MIF	0.6667	TCMIP
Glyzaglabrin	NQO1	0.7027	TCMIP
Glyzaglabrin	PFN1	0.6279	TCMIP
Glyzaglabrin	PRKACA	0.75	TCMIP
Glyzaglabrin	PRKCA	0.75	TCMIP
Glyzaglabrin	PRKCB	0.75	TCMIP
Glyzaglabrin	PTPN1	0.6042	TCMIP
Glyzaglabrin	S100P	0.675	TCMIP
Glyzaglabrin	SOAT2	0.6923	TCMIP
Glyzaglabrin	STK17B	0.7222	TCMIP
Glyzaglabrin	TOP1	0.6444	TCMIP
Glyzaglabrin	TOP2A	0.7907	TCMIP
Glyzaglabrin	TUBB	0.7561	TCMIP
Glyzaglabrin	UGT1A9	0.6944	TCMIP
Inermine	ALDH2	0.619	TCMIP
Inermine	ATP5A1	0.6111	TCMIP
Inermine	ATP5B	0.6111	TCMIP
Inermine	CA1	0.6857	TCMIP
Inermine	CA12	0.6857	TCMIP
Inermine	CA2	0.6857	TCMIP
Inermine	CA3	0.6857	TCMIP
Inermine	CA4	0.6857	TCMIP
Inermine	CA6	0.6857	TCMIP
Inermine	COMT	0.6571	TCMIP
Inermine	ESR1	0.6	TCMIP
Inermine	GAPDHS	0.6047	TCMIP
Inermine	GLYMA16G29420.1	0.8	STITCH
Inermine	HCK	0.6111	TCMIP
Inermine	IGHG1	0.6471	TCMIP
Inermine	MIF	0.6486	TCMIP
Inermine	NQO1	0.6471	TCMIP
Inermine	PIM1	0.6111	TCMIP
Inermine	PRKACA	0.6857	TCMIP
Inermine	PRKCA	0.6857	TCMIP
Inermine	PRKCB	0.6857	TCMIP
Inermine	S100P	0.7027	TCMIP
Inermine	STK17B	0.6111	TCMIP
Inermine	TOP1	0.6279	TCMIP
Inermine	TOP2A	0.7436	TCMIP
Inermine	TUBB	0.7436	TCMIP
Inermine	UGT1A9	0.6286	TCMIP
Isoglycyrol	ACACB	0.7021	TCMIP
Isoglycyrol	ACSL4	0.6032	TCMIP
Isoglycyrol	ADCY5	0.68	TCMIP
Isoglycyrol	ALOX5	0.6522	TCMIP
Isoglycyrol	ANXA1	0.6034	TCMIP
Isoglycyrol	APCS	0.617	TCMIP
Isoglycyrol	AR	0.6122	TCMIP
Isoglycyrol	ATP1A1	0.6545	TCMIP
Isoglycyrol	ATP5A1	0.766	TCMIP
Isoglycyrol	ATP5B	0.766	TCMIP
Isoglycyrol	CNR1	0.7174	TCMIP
Isoglycyrol	COMT	0.625	TCMIP
Isoglycyrol	CYP19A1	0.625	TCMIP
Isoglycyrol	CYP1A1	0.625	TCMIP
Isoglycyrol	CYP2C8	0.6032	TCMIP
Isoglycyrol	DGKA	0.6522	TCMIP
Isoglycyrol	ESRRA	0.6032	TCMIP
Isoglycyrol	GABRA1	0.6346	TCMIP
Isoglycyrol	GABRB3	0.6552	TCMIP
Isoglycyrol	GABRR1	0.6346	TCMIP
Isoglycyrol	GAPDHS	0.7778	TCMIP
Isoglycyrol	GLRA2	0.6346	TCMIP
Isoglycyrol	GLRA3	0.6552	TCMIP
Isoglycyrol	HMGCR	0.6226	TCMIP
Isoglycyrol	IGHG2	0.6042	TCMIP
Isoglycyrol	IMPDH1	0.6182	TCMIP
Isoglycyrol	IMPDH2	0.6182	TCMIP
Isoglycyrol	ITGB2	0.6226	TCMIP
Isoglycyrol	NR1I2	0.6522	TCMIP
Isoglycyrol	NR3C1	0.6545	TCMIP
Isoglycyrol	NR3C2	0.6471	TCMIP
Isoglycyrol	ORM1	0.6441	TCMIP
Isoglycyrol	ORM2	0.6441	TCMIP
Isoglycyrol	PFN1	0.6042	TCMIP
Isoglycyrol	PIK3R1	0.717	TCMIP
Isoglycyrol	POMC	0.6129	TCMIP
Isoglycyrol	PRKCA	0.6522	TCMIP
Isoglycyrol	PRKCB	0.6522	TCMIP
Isoglycyrol	SEC14L2	0.6522	TCMIP
Isoglycyrol	SERPINE1	0.6032	TCMIP
Isoglycyrol	TOP2A	0.68	TCMIP
Isoglycyrol	TRIM13	0.6129	TCMIP
Isoglycyrol	TUBB	0.6458	TCMIP
Isolicoflavonol	ALDH2	0.6444	TCMIP
Isolicoflavonol	ATP5A1	0.7297	TCMIP
Isolicoflavonol	ATP5B	0.7297	TCMIP
Isolicoflavonol	CA1	0.625	TCMIP
Isolicoflavonol	CA12	0.625	TCMIP
Isolicoflavonol	CA2	0.625	TCMIP
Isolicoflavonol	CA3	0.625	TCMIP
Isolicoflavonol	CA4	0.625	TCMIP
Isolicoflavonol	CA6	0.625	TCMIP
Isolicoflavonol	CES1	0.6087	TCMIP
Isolicoflavonol	COMT	0.6842	TCMIP
Isolicoflavonol	CYP19A1	0.487	STITCH
Isolicoflavonol	CYP2C9	0.6098	TCMIP
Isolicoflavonol	ESR1	0.7222	TCMIP
Isolicoflavonol	GAPDHS	0.6667	TCMIP
Isolicoflavonol	GSR	0.6098	TCMIP
Isolicoflavonol	HCK	0.7297	TCMIP
Isolicoflavonol	IGHG1	0.6757	TCMIP
Isolicoflavonol	LBH	0.482	STITCH
Isolicoflavonol	MAPK1	0.6136	TCMIP
Isolicoflavonol	NQO1	0.6667	TCMIP
Isolicoflavonol	PFN1	0.6	TCMIP
Isolicoflavonol	PIM1	0.7297	TCMIP
Isolicoflavonol	PRKACA	0.625	TCMIP
Isolicoflavonol	PRKCA	0.625	TCMIP
Isolicoflavonol	PRKCB	0.625	TCMIP
Isolicoflavonol	SOAT2	0.7	TCMIP
Isolicoflavonol	STK17B	0.7297	TCMIP
Isolicoflavonol	TOP2A	0.7222	TCMIP
isorhamnetin	ABCC1	0.715	STITCH
isorhamnetin	AKT1	0.8	STITCH
isorhamnetin	CYP1A1	0.912	STITCH
isorhamnetin	CYP1B1	0.933	STITCH
isorhamnetin	HMOX1	0.8	STITCH
isorhamnetin	MAPK8	0.8	STITCH
isorhamnetin	MAPK9	0.733	STITCH
isorhamnetin	NOS2	0.733	STITCH
isorhamnetin	PON2	0.8	STITCH
isorhamnetin	PRKCD	0.7	STITCH
Isotrifoliol	APCS	0.641	TCMIP
Isotrifoliol	ATP5A1	0.6286	TCMIP
Isotrifoliol	ATP5B	0.6286	TCMIP
Isotrifoliol	CA1	0.7059	TCMIP
Isotrifoliol	CA12	0.7059	TCMIP
Isotrifoliol	CA2	0.7059	TCMIP
Isotrifoliol	CA3	0.7059	TCMIP
Isotrifoliol	CA4	0.7059	TCMIP
Isotrifoliol	CA6	0.7059	TCMIP
Isotrifoliol	COMT	0.6765	TCMIP
Isotrifoliol	CYP2C9	0.6389	TCMIP
Isotrifoliol	ESR1	0.7222	TCMIP
Isotrifoliol	GAPDHS	0.619	TCMIP
Isotrifoliol	GSR	0.6389	TCMIP
Isotrifoliol	HCK	0.6286	TCMIP
Isotrifoliol	IGHG1	0.7188	TCMIP
Isotrifoliol	MAPK1	0.6	TCMIP
Isotrifoliol	MIF	0.6667	TCMIP
Isotrifoliol	NQO1	0.7059	TCMIP
Isotrifoliol	PIM1	0.6286	TCMIP
Isotrifoliol	PIM1	0.6286	TCMIP
Isotrifoliol	PRKACA	0.7059	TCMIP
Isotrifoliol	PRKCA	0.7059	TCMIP
Isotrifoliol	PRKCB	0.7059	TCMIP
Isotrifoliol	PTGS1	0.6667	TCMIP
Isotrifoliol	S100P	0.6757	TCMIP
Isotrifoliol	SOAT2	0.6944	TCMIP
Isotrifoliol	STK17B	0.6286	TCMIP
Isotrifoliol	TOP2A	0.675	TCMIP
Isotrifoliol	TUBB	0.675	TCMIP
Isotrifoliol	UGT1A9	0.697	TCMIP
Jaranol	ACACB	0.6429	TCMIP
Jaranol	ALDH2	0.6585	TCMIP
Jaranol	APCS	0.6667	TCMIP
Jaranol	ATP5A1	0.8125	TCMIP
Jaranol	ATP5B	0.8125	TCMIP
Jaranol	CA1	0.7353	TCMIP
Jaranol	CA12	0.7353	TCMIP
Jaranol	CA2	0.7353	TCMIP
Jaranol	CA3	0.7353	TCMIP
Jaranol	CA4	0.7353	TCMIP
Jaranol	CA6	0.7353	TCMIP
Jaranol	COMT	0.8125	TCMIP
Jaranol	CYP1A2	0.6	TCMIP
Jaranol	CYP2C9	0.6667	TCMIP
Jaranol	DAK	0.414	STITCH
Jaranol	ESR1	0.8065	TCMIP
Jaranol	GAPDHS	0.6047	TCMIP
Jaranol	GSR	0.6216	TCMIP
Jaranol	HCK	0.8125	TCMIP
Jaranol	IGHG1	0.8065	TCMIP
Jaranol	MAPK1	0.7105	TCMIP
Jaranol	MBL2	0.6667	TCMIP
Jaranol	MIF	0.6944	TCMIP
Jaranol	NQO1	0.6857	TCMIP
Jaranol	PFN1	0.6098	TCMIP
Jaranol	PIM1	0.8125	TCMIP
Jaranol	PRKACA	0.7353	TCMIP
Jaranol	PRKCA	0.7353	TCMIP
Jaranol	PRKCB	0.7353	TCMIP
Jaranol	PTGS1	0.6452	TCMIP
Jaranol	RARA	0.6471	TCMIP
Jaranol	RARB	0.6471	TCMIP
Jaranol	RARG	0.6471	TCMIP
Jaranol	RXRA	0.6471	TCMIP
Jaranol	RXRB	0.6471	TCMIP
Jaranol	S100P	0.6154	TCMIP
Jaranol	SLC25A26	0.412	STITCH
Jaranol	SOAT2	0.8788	TCMIP
Jaranol	STK17B	0.8125	TCMIP
Jaranol	TOP1	0.6087	TCMIP
Jaranol	TOP2A	0.8065	TCMIP
Jaranol	TUBB	0.7	TCMIP
Jaranol	UGT1A9	0.6286	TCMIP
kaempferol	AHR	0.872	STITCH
kaempferol	CDK1	0.938	STITCH
kaempferol	CYP1B1	0.885	STITCH
kaempferol	NR1I2	0.938	STITCH
kaempferol	RPS6KA3	0.88	STITCH
kaempferol	UGT1A3	0.86	STITCH
kaempferol	UGT1A7	0.86	STITCH
kaempferol	UGT1A8	0.86	STITCH
kaempferol	UGT1A9	0.86	STITCH
kaempferol	UGT3A1	0.906	STITCH
Kanzonol B	ADCY5	0.6087	TCMIP
Kanzonol B	ATP5A1	0.7353	TCMIP
Kanzonol B	ATP5B	0.7353	TCMIP
Kanzonol B	CA1	0.6667	TCMIP
Kanzonol B	CA12	0.6667	TCMIP
Kanzonol B	CA2	0.6667	TCMIP
Kanzonol B	CA3	0.6667	TCMIP
Kanzonol B	CA4	0.6667	TCMIP
Kanzonol B	CA6	0.6667	TCMIP
Kanzonol B	CNR1	0.6047	TCMIP
Kanzonol B	COMT	0.6857	TCMIP
Kanzonol B	CTRB1	0.625	TCMIP
Kanzonol B	CYP2C9	0.6486	TCMIP
Kanzonol B	ESR1	0.7812	TCMIP
Kanzonol B	GAPDHS	0.7073	TCMIP
Kanzonol B	GSR	0.6053	TCMIP
Kanzonol B	HCK	0.7353	TCMIP
Kanzonol B	IGHG1	0.7273	TCMIP
Kanzonol B	MAPK1	0.6098	TCMIP
Kanzonol B	MIF	0.6316	TCMIP
Kanzonol B	NQO1	0.6667	TCMIP
Kanzonol B	PIM1	0.7353	TCMIP
Kanzonol B	PRKACA	0.6667	TCMIP
Kanzonol B	PRKCA	0.6667	TCMIP
Kanzonol B	PRKCB	0.6667	TCMIP
Kanzonol B	SOAT2	0.7027	TCMIP
Kanzonol B	STK17B	0.7353	TCMIP
Kanzonol B	TOP2A	0.7812	TCMIP
Kanzonol B	UGT1A9	0.6571	TCMIP
Licoagroisoflavone	ALDH2	0.6087	TCMIP
Licoagroisoflavone	ATP5A1	0.641	TCMIP
Licoagroisoflavone	ATP5B	0.641	TCMIP
Licoagroisoflavone	CA1	0.625	TCMIP
Licoagroisoflavone	CA12	0.625	TCMIP
Licoagroisoflavone	CA2	0.625	TCMIP
Licoagroisoflavone	CA3	0.625	TCMIP
Licoagroisoflavone	CA4	0.625	TCMIP
Licoagroisoflavone	CA6	0.625	TCMIP
Licoagroisoflavone	CES1	0.6087	TCMIP
Licoagroisoflavone	COMT	0.641	TCMIP
Licoagroisoflavone	CYP2C9	0.6098	TCMIP
Licoagroisoflavone	ESR1	0.6829	TCMIP
Licoagroisoflavone	GABRA1	0.6327	TCMIP
Licoagroisoflavone	GABRR1	0.6327	TCMIP
Licoagroisoflavone	GAPDHS	0.7442	TCMIP
Licoagroisoflavone	GLRA2	0.6327	TCMIP
Licoagroisoflavone	GLRA3	0.6327	TCMIP
Licoagroisoflavone	GSR	0.6098	TCMIP
Licoagroisoflavone	HCK	0.641	TCMIP
Licoagroisoflavone	IGHG1	0.6757	TCMIP
Licoagroisoflavone	NQO1	0.6667	TCMIP
Licoagroisoflavone	PFN1	0.6	TCMIP
Licoagroisoflavone	PIM1	0.641	TCMIP
Licoagroisoflavone	PRKACA	0.625	TCMIP
Licoagroisoflavone	PRKCA	0.625	TCMIP
Licoagroisoflavone	PRKCB	0.625	TCMIP
Licoagroisoflavone	SOAT2	0.6585	TCMIP
Licoagroisoflavone	STK17B	0.641	TCMIP
Licoagroisoflavone	TOP2A	0.6757	TCMIP
Licoagroisoflavone	TUBB	0.6087	TCMIP
Licoagroisoflavone	UGT1A9	0.6154	TCMIP
Licoarylcoumarin	ACACB	0.6889	TCMIP
Licoarylcoumarin	ADCY5	0.6667	TCMIP
Licoarylcoumarin	APCS	0.6	TCMIP
Licoarylcoumarin	ATP5A1	0.6667	TCMIP
Licoarylcoumarin	ATP5B	0.6667	TCMIP
Licoarylcoumarin	CA1	0.6098	TCMIP
Licoarylcoumarin	CA12	0.6098	TCMIP
Licoarylcoumarin	CA2	0.6098	TCMIP
Licoarylcoumarin	CA3	0.6098	TCMIP
Licoarylcoumarin	CA4	0.6098	TCMIP
Licoarylcoumarin	CA6	0.6098	TCMIP
Licoarylcoumarin	COMT	0.6667	TCMIP
Licoarylcoumarin	ESR1	0.7027	TCMIP
Licoarylcoumarin	GAPDHS	0.7273	TCMIP
Licoarylcoumarin	HCK	0.6667	TCMIP
Licoarylcoumarin	IGHG1	0.7027	TCMIP
Licoarylcoumarin	MAPK1	0.6364	TCMIP
Licoarylcoumarin	MIF	0.619	TCMIP
Licoarylcoumarin	NQO1	0.6098	TCMIP
Licoarylcoumarin	PIM1	0.6667	TCMIP
Licoarylcoumarin	PRKACA	0.6098	TCMIP
Licoarylcoumarin	PRKCA	0.6098	TCMIP
Licoarylcoumarin	PRKCB	0.6098	TCMIP
Licoarylcoumarin	RARA	0.6579	TCMIP
Licoarylcoumarin	RARB	0.6579	TCMIP
Licoarylcoumarin	RARG	0.6579	TCMIP
Licoarylcoumarin	RXRA	0.6579	TCMIP
Licoarylcoumarin	RXRB	0.6579	TCMIP
Licoarylcoumarin	SOAT2	0.725	TCMIP
Licoarylcoumarin	STK17B	0.6667	TCMIP
Licoarylcoumarin	TOP1	0.6531	TCMIP
Licoarylcoumarin	TOP2A	0.7027	TCMIP
Licoarylcoumarin	TUBB	0.6304	TCMIP
Licoarylcoumarin	UGT1A9	0.641	TCMIP
Licochalcone A	IL8	0.8	STITCH
Licochalcone B	CASP3	0.7	STITCH
Licocoumarone	ATP5A1	0.62	TCMIP
Licocoumarone	ATP5B	0.62	TCMIP
Licocoumarone	ESR1	0.7143	TCMIP
Licocoumarone	GAPDHS	0.625	TCMIP
Licocoumarone	IMPDH1	0.6731	TCMIP
Licocoumarone	IMPDH2	0.6731	TCMIP
Licocoumarone	SOAT2	0.6136	TCMIP
Licocoumarone	TOP2A	0.6383	TCMIP
Licocoumarone	TUBB	0.6383	TCMIP
Licoisoflavone	ALDH2	0.6222	TCMIP
Licoisoflavone	ATP5A1	0.7027	TCMIP
Licoisoflavone	ATP5B	0.7027	TCMIP
Licoisoflavone	CA1	0.6	TCMIP
Licoisoflavone	CA12	0.6	TCMIP
Licoisoflavone	CA2	0.6	TCMIP
Licoisoflavone	CA3	0.6	TCMIP
Licoisoflavone	CA4	0.6	TCMIP
Licoisoflavone	CA6	0.6	TCMIP
Licoisoflavone	CES1	0.6222	TCMIP
Licoisoflavone	CNR1	0.6	TCMIP
Licoisoflavone	COMT	0.6579	TCMIP
Licoisoflavone	CYP2C9	0.625	TCMIP
Licoisoflavone	ESR1	0.7429	TCMIP
Licoisoflavone	GAPDHS	0.6444	TCMIP
Licoisoflavone	GSR	0.625	TCMIP
Licoisoflavone	HCK	0.7027	TCMIP
Licoisoflavone	IGHG1	0.6944	TCMIP
Licoisoflavone	MIF	0.6098	TCMIP
Licoisoflavone	NQO1	0.6842	TCMIP
Licoisoflavone	PFN1	0.6136	TCMIP
Licoisoflavone	PIM1	0.7027	TCMIP
Licoisoflavone	PRKACA	0.6	TCMIP
Licoisoflavone	PRKCA	0.6	TCMIP
Licoisoflavone	PRKCB	0.6	TCMIP
Licoisoflavone	SOAT2	0.675	TCMIP
Licoisoflavone	STK17B	0.7027	TCMIP
Licoisoflavone	TOP2A	0.7429	TCMIP
Licoisoflavone B	ACACB	0.6364	TCMIP
Licoisoflavone B	ALDH2	0.6136	TCMIP
Licoisoflavone B	ATP5A1	0.7429	TCMIP
Licoisoflavone B	ATP5B	0.7429	TCMIP
Licoisoflavone B	CA1	0.6757	TCMIP
Licoisoflavone B	CA12	0.6757	TCMIP
Licoisoflavone B	CA2	0.6757	TCMIP
Licoisoflavone B	CA3	0.6757	TCMIP
Licoisoflavone B	CA4	0.6757	TCMIP
Licoisoflavone B	CA6	0.6757	TCMIP
Licoisoflavone B	COMT	0.6944	TCMIP
Licoisoflavone B	CYP2C9	0.6154	TCMIP
Licoisoflavone B	ESR1	0.7879	TCMIP
Licoisoflavone B	GAPDHS	0.7143	TCMIP
Licoisoflavone B	HCK	0.7429	TCMIP
Licoisoflavone B	IGHG1	0.7353	TCMIP
Licoisoflavone B	MIF	0.6	TCMIP
Licoisoflavone B	NQO1	0.6757	TCMIP
Licoisoflavone B	PIM1	0.7429	TCMIP
Licoisoflavone B	PRKACA	0.6757	TCMIP
Licoisoflavone B	PRKCA	0.6757	TCMIP
Licoisoflavone B	PRKCB	0.6757	TCMIP
Licoisoflavone B	SOAT2	0.7105	TCMIP
Licoisoflavone B	STK17B	0.7429	TCMIP
Licoisoflavone B	TOP1	0.6042	TCMIP
Licoisoflavone B	TOP2A	0.7879	TCMIP
Licoisoflavone B	UGT1A9	0.6667	TCMIP
Licopyranocoumarin	ABO	0.717	TCMIP
Licopyranocoumarin	ACACB	0.74	TCMIP
Licopyranocoumarin	ACE	0.6032	TCMIP
Licopyranocoumarin	ACSL4	0.6615	TCMIP
Licopyranocoumarin	ADCY5	0.6852	TCMIP
Licopyranocoumarin	ADH1C	0.6154	TCMIP
Licopyranocoumarin	ADRB1	0.6	TCMIP
Licopyranocoumarin	aglA	0.6	TCMIP
Licopyranocoumarin	ALB	0.6027	TCMIP
Licopyranocoumarin	ALDH2	0.7551	TCMIP
Licopyranocoumarin	ALOX5	0.6275	TCMIP
Licopyranocoumarin	AMY2B	0.6	TCMIP
Licopyranocoumarin	ANXA1	0.6607	TCMIP
Licopyranocoumarin	APCS	0.6939	TCMIP
Licopyranocoumarin	AR	0.6538	TCMIP
Licopyranocoumarin	ATP1A1	0.7719	TCMIP
Licopyranocoumarin	ATP5A1	0.6364	TCMIP
Licopyranocoumarin	ATP5B	0.6364	TCMIP
Licopyranocoumarin	CES1	0.6154	TCMIP
Licopyranocoumarin	CHD1	0.6885	TCMIP
Licopyranocoumarin	CNR1	0.6538	TCMIP
Licopyranocoumarin	COMT	0.6667	TCMIP
Licopyranocoumarin	COX4I1	0.6154	TCMIP
Licopyranocoumarin	COX5A	0.6154	TCMIP
Licopyranocoumarin	COX5B	0.6154	TCMIP
Licopyranocoumarin	COX6B1	0.6154	TCMIP
Licopyranocoumarin	COX6C	0.6154	TCMIP
Licopyranocoumarin	COX7A1	0.6154	TCMIP
Licopyranocoumarin	COX7B	0.6154	TCMIP
Licopyranocoumarin	COX7C	0.6154	TCMIP
Licopyranocoumarin	COX8A	0.6154	TCMIP
Licopyranocoumarin	CYC1	0.6731	TCMIP
Licopyranocoumarin	CYP19A1	0.6667	TCMIP
Licopyranocoumarin	CYP1A1	0.6667	TCMIP
Licopyranocoumarin	CYP2B6	0.6471	TCMIP
Licopyranocoumarin	CYP2C8	0.6615	TCMIP
Licopyranocoumarin	DGKA	0.6275	TCMIP
Licopyranocoumarin	DHFR	0.6129	TCMIP
Licopyranocoumarin	ESR1	0.7755	TCMIP
Licopyranocoumarin	ESRRA	0.6615	TCMIP
Licopyranocoumarin	FECH	0.6154	TCMIP
Licopyranocoumarin	GABRB3	0.7167	TCMIP
Licopyranocoumarin	GAPDHS	0.6111	TCMIP
Licopyranocoumarin	GLRA3	0.7167	TCMIP
Licopyranocoumarin	HMGCR	0.6034	TCMIP
Licopyranocoumarin	HSD11B1	0.6607	TCMIP
Licopyranocoumarin	IMPDH1	0.6842	TCMIP
Licopyranocoumarin	IMPDH2	0.6842	TCMIP
Licopyranocoumarin	ITGB2	0.6034	TCMIP
Licopyranocoumarin	LCT	0.6	TCMIP
Licopyranocoumarin	LPL	0.6038	TCMIP
Licopyranocoumarin	MBL2	0.6122	TCMIP
Licopyranocoumarin	MME	0.6032	TCMIP
Licopyranocoumarin	MT-CO1	0.6154	TCMIP
Licopyranocoumarin	MT-CO2	0.6154	TCMIP
Licopyranocoumarin	MT-CO3	0.6154	TCMIP
Licopyranocoumarin	MT-CYB	0.6731	TCMIP
Licopyranocoumarin	NR1I2	0.6275	TCMIP
Licopyranocoumarin	NR3C1	0.661	TCMIP
Licopyranocoumarin	NR3C2	0.6167	TCMIP
Licopyranocoumarin	ORM1	0.625	TCMIP
Licopyranocoumarin	ORM2	0.625	TCMIP
Licopyranocoumarin	PFN1	0.7143	TCMIP
Licopyranocoumarin	PIK3R1	0.6897	TCMIP
Licopyranocoumarin	PLA2G1B	0.6154	TCMIP
Licopyranocoumarin	POMC	0.6212	TCMIP
Licopyranocoumarin	PRKCA	0.6275	TCMIP
Licopyranocoumarin	PRKCB	0.6275	TCMIP
Licopyranocoumarin	PTGS1	0.6102	TCMIP
Licopyranocoumarin	RARG	0.7115	TCMIP
Licopyranocoumarin	RHO	0.6731	TCMIP
Licopyranocoumarin	rpl2	0.6056	TCMIP
Licopyranocoumarin	RXRA	0.6102	TCMIP
Licopyranocoumarin	SDHB	0.6731	TCMIP
Licopyranocoumarin	SDHD	0.6731	TCMIP
Licopyranocoumarin	SEC14L2	0.6275	TCMIP
Licopyranocoumarin	SERPINA1	0.6727	TCMIP
Licopyranocoumarin	SERPINE1	0.6615	TCMIP
Licopyranocoumarin	SOAT2	0.6667	TCMIP
Licopyranocoumarin	TOP2A	0.6885	TCMIP
Licopyranocoumarin	TRIM13	0.6212	TCMIP
Licopyranocoumarin	TUBB	0.6226	TCMIP
Licopyranocoumarin	UQCRB	0.6731	TCMIP
Licopyranocoumarin	UQCRC2	0.6731	TCMIP
Licopyranocoumarin	UQCRH	0.6731	TCMIP
Licopyranocoumarin	UQCRQ	0.6731	TCMIP
Licopyranocoumarin	VDR	0.6379	TCMIP
Licoricone	LBH	0.482	STITCH
Liquiritigenin	ALDH2	0.6579	TCMIP
Liquiritigenin	NOTCCH2	0.821	STITCH
Liquiritigenin	ESR2	0.727	STITCH
Liquiritigenin	ATP5A1	0.8276	TCMIP
Liquiritigenin	ATP5B	0.8276	TCMIP
Liquiritigenin	CA1	0.7419	TCMIP
Liquiritigenin	CA12	0.7419	TCMIP
Liquiritigenin	CA2	0.7419	TCMIP
Liquiritigenin	CA3	0.7419	TCMIP
Liquiritigenin	CA4	0.7419	TCMIP
Liquiritigenin	CA6	0.7419	TCMIP
Liquiritigenin	COMT	0.8276	TCMIP
Liquiritigenin	CYP1A2	0.72	TCMIP
Liquiritigenin	CYP2A6	0.6154	TCMIP
Liquiritigenin	CYP2C9	0.7188	TCMIP
Liquiritigenin	ESR1	0.8889	TCMIP
Liquiritigenin	GSR	0.7742	TCMIP
Liquiritigenin	HCK	0.8276	TCMIP
Liquiritigenin	IGHG1	0.8889	TCMIP
Liquiritigenin	MIF	0.6471	TCMIP
Liquiritigenin	NQO1	0.7419	TCMIP
Liquiritigenin	PFN1	0.6486	TCMIP
Liquiritigenin	PIM1	0.8276	TCMIP
Liquiritigenin	PRKACA	0.7419	TCMIP
Liquiritigenin	PRKCA	0.7419	TCMIP
Liquiritigenin	PRKCB	0.7419	TCMIP
Liquiritigenin	PTGS1	0.6207	TCMIP
Liquiritigenin	S100P	0.6571	TCMIP
Liquiritigenin	SOAT2	0.7812	TCMIP
Liquiritigenin	STK17B	0.8276	TCMIP
Liquiritigenin	TOP2A	0.8889	TCMIP
Liquiritigenin	UGT1A9	0.7333	TCMIP
liquiritin	ABO	0.7561	TCMIP
liquiritin	aglA	0.7949	TCMIP
liquiritin	ALDH2	1	TCMIP
liquiritin	AMY1A	0.7368	TCMIP
liquiritin	AMY2A	0.7368	TCMIP
liquiritin	AMY2B	0.7949	TCMIP
liquiritin	APCS	0.6977	TCMIP
liquiritin	ATOX1	0.6977	TCMIP
liquiritin	ATP1A1	0.625	TCMIP
liquiritin	ATP5A1	0.7368	TCMIP
liquiritin	ATP5B	0.7368	TCMIP
liquiritin	B4GALT1	0.6038	TCMIP
liquiritin	BBOX1	0.6047	TCMIP
liquiritin	CA1	0.7179	TCMIP
liquiritin	CA12	0.7179	TCMIP
liquiritin	CA2	0.7179	TCMIP
liquiritin	CA3	0.7179	TCMIP
liquiritin	CA4	0.7179	TCMIP
liquiritin	CA6	0.7179	TCMIP
liquiritin	CHD1	0.6316	TCMIP
liquiritin	COMT	0.7368	TCMIP
liquiritin	CYC1	0.6042	TCMIP
liquiritin	CYP2B6	0.7209	TCMIP
liquiritin	CYP2C9	0.6585	TCMIP
liquiritin	DBH	0.6047	TCMIP
liquiritin	ESR1	0.6842	TCMIP
liquiritin	GAA	0.62	TCMIP
liquiritin	GSR	0.6585	TCMIP
liquiritin	HCK	0.7368	TCMIP
liquiritin	HK1	0.7368	TCMIP
liquiritin	IFNB1	0.7368	TCMIP
liquiritin	IFNG	0.6087	TCMIP
liquiritin	IGHG1	0.6842	TCMIP
liquiritin	IGKC	0.6977	TCMIP
liquiritin	LCT	0.7632	TCMIP
liquiritin	LGALS1	0.6905	TCMIP
liquiritin	LGALS2	0.7368	TCMIP
liquiritin	M6PR	0.6327	TCMIP
liquiritin	MAPK1	0.6222	TCMIP
liquiritin	MB	0.7368	TCMIP
liquiritin	MBL2	0.725	TCMIP
liquiritin	MGAM	0.62	TCMIP
liquiritin	MIF	0.6829	TCMIP
liquiritin	MMP9	0.6087	TCMIP
liquiritin	MT-CYB	0.6042	TCMIP
liquiritin	NCAN	0.7368	TCMIP
liquiritin	NCAN	0.6905	TCMIP
liquiritin	NQO1	0.7179	TCMIP
liquiritin	P4HA1	0.6047	TCMIP
liquiritin	PAM	0.6047	TCMIP
liquiritin	PFN1	0.6818	TCMIP
liquiritin	PHYH	0.6047	TCMIP
liquiritin	PIM1	0.7368	TCMIP
liquiritin	PLOD2	0.6047	TCMIP
liquiritin	PLOD3	0.6047	TCMIP
liquiritin	PNP	0.6296	TCMIP
liquiritin	POLB	0.6154	TCMIP
liquiritin	PRKACA	0.7179	TCMIP
liquiritin	PRKCA	0.7179	TCMIP
liquiritin	PRKCB	0.7179	TCMIP
liquiritin	PTGS1	0.7368	TCMIP
liquiritin	PYGL	0.7368	TCMIP
liquiritin	PYGM	0.7368	TCMIP
liquiritin	RARG	0.6458	TCMIP
liquiritin	RHO	0.6042	TCMIP
liquiritin	S100P	0.7317	TCMIP
liquiritin	SDHB	0.6042	TCMIP
liquiritin	SDHD	0.6042	TCMIP
liquiritin	SI	0.62	TCMIP
liquiritin	SLC5A1	0.6531	TCMIP
liquiritin	SMARCA5	0.7368	TCMIP
liquiritin	SMARCA5	0.7179	TCMIP
liquiritin	SOAT2	0.75	TCMIP
liquiritin	STK17B	0.7368	TCMIP
liquiritin	THRB	0.6047	TCMIP
liquiritin	TNF	0.6087	TCMIP
liquiritin	TOP2A	0.7234	TCMIP
liquiritin	TUBB	0.6522	TCMIP
liquiritin	UQCRB	0.6042	TCMIP
liquiritin	UQCRC2	0.6042	TCMIP
liquiritin	UQCRH	0.6042	TCMIP
liquiritin	UQCRQ	0.6042	TCMIP
Lupiwighteone	ALDH2	0.6222	TCMIP
Lupiwighteone	ATP5A1	0.7027	TCMIP
Lupiwighteone	ATP5B	0.7027	TCMIP
Lupiwighteone	CA1	0.6	TCMIP
Lupiwighteone	CA12	0.6	TCMIP
Lupiwighteone	CA2	0.6	TCMIP
Lupiwighteone	CA3	0.6	TCMIP
Lupiwighteone	CA4	0.6	TCMIP
Lupiwighteone	CA6	0.6	TCMIP
Lupiwighteone	CES1	0.6222	TCMIP
Lupiwighteone	CNR1	0.6	TCMIP
Lupiwighteone	COMT	0.6579	TCMIP
Lupiwighteone	CYP2C9	0.625	TCMIP
Lupiwighteone	ESR1	0.7429	TCMIP
Lupiwighteone	GAPDHS	0.6444	TCMIP
Lupiwighteone	GSR	0.625	TCMIP
Lupiwighteone	HCK	0.7027	TCMIP
Lupiwighteone	IGHG1	0.6944	TCMIP
Lupiwighteone	MIF	0.6098	TCMIP
Lupiwighteone	NQO1	0.6842	TCMIP
Lupiwighteone	PFN1	0.6136	TCMIP
Lupiwighteone	PIM1	0.7027	TCMIP
Lupiwighteone	PRKACA	0.6	TCMIP
Lupiwighteone	PRKCA	0.6	TCMIP
Lupiwighteone	PRKCB	0.6	TCMIP
Lupiwighteone	SOAT2	0.675	TCMIP
Lupiwighteone	STK17B	0.7027	TCMIP
Lupiwighteone	TOP2A	0.7429	TCMIP
Mairin	AKT1	0.725	STITCH
Mairin	BIRC5	0.724	STITCH
Mairin	CASP3	0.739	STITCH
Mairin	CYCS	0.824	STITCH
Mairin	LMNB1	0.8	STITCH
Mairin	NOS3	0.8	STITCH
Mairin	PNLIP	0.8	STITCH
Mairin	SP1	0.8	STITCH
Mairin	TOP1	0.721	STITCH
Mairin	TOP2A	0.7	STITCH
medicarpin	LHCGR	0.8	STITCH
medicarpin	TNFRSF11B	0.8	STITCH
naringenin	ABCB1	0.825	STITCH
naringenin	APOB	0.822	STITCH
naringenin	BDNF	0.8	STITCH
naringenin	CCL2	0.816	STITCH
naringenin	CYP1A2	0.822	STITCH
naringenin	CYP1B1	0.817	STITCH
naringenin	HMOX1	0.816	STITCH
naringenin	LDLR	0.8	STITCH
naringenin	PPARA	0.86	STITCH
naringenin	RAPGEF1	0.8	STITCH
Phaseol	ATP5A1	0.6458	TCMIP
Phaseol	ATP5B	0.6458	TCMIP
Phaseol	CA1	0.65	TCMIP
Phaseol	CA12	0.65	TCMIP
Phaseol	CA2	0.65	TCMIP
Phaseol	CA3	0.65	TCMIP
Phaseol	CA4	0.65	TCMIP
Phaseol	CA6	0.65	TCMIP
Phaseol	CES1	0.6304	TCMIP
Phaseol	COMT	0.625	TCMIP
Phaseol	CYP2C9	0.6341	TCMIP
Phaseol	ESR1	0.7073	TCMIP
Phaseol	GABRA1	0.6531	TCMIP
Phaseol	GABRR1	0.6531	TCMIP
Phaseol	GAPDHS	0.7674	TCMIP
Phaseol	GLRA2	0.6531	TCMIP
Phaseol	GLRA3	0.6531	TCMIP
Phaseol	GSR	0.6341	TCMIP
Phaseol	IGHG1	0.6579	TCMIP
Phaseol	IMPDH1	0.6346	TCMIP
Phaseol	IMPDH2	0.6346	TCMIP
Phaseol	MAPK1	0.6	TCMIP
Phaseol	MIF	0.619	TCMIP
Phaseol	NQO1	0.7368	TCMIP
Phaseol	PFN1	0.6222	TCMIP
Phaseol	PRKACA	0.65	TCMIP
Phaseol	PRKCA	0.65	TCMIP
Phaseol	PRKCB	0.65	TCMIP
Phaseol	TOP2A	0.6327	TCMIP
Phaseol	TUBB	0.6304	TCMIP
Phaseol	UGT1A9	0.6	TCMIP
Phaseollinisoflavan	ALDH2	0.6222	TCMIP
Phaseollinisoflavan	APCS	0.6279	TCMIP
Phaseollinisoflavan	ATP5A1	0.6154	TCMIP
Phaseollinisoflavan	ATP5B	0.6154	TCMIP
Phaseollinisoflavan	CA1	0.6	TCMIP
Phaseollinisoflavan	CA12	0.6	TCMIP
Phaseollinisoflavan	CA2	0.6	TCMIP
Phaseollinisoflavan	CA3	0.6	TCMIP
Phaseollinisoflavan	CA4	0.6	TCMIP
Phaseollinisoflavan	CA6	0.6	TCMIP
Phaseollinisoflavan	COMT	0.6154	TCMIP
Phaseollinisoflavan	ESR1	0.6744	TCMIP
Phaseollinisoflavan	GAPDHS	0.6444	TCMIP
Phaseollinisoflavan	HCK	0.6154	TCMIP
Phaseollinisoflavan	IGHG1	0.6486	TCMIP
Phaseollinisoflavan	MIF	0.6098	TCMIP
Phaseollinisoflavan	NQO1	0.6	TCMIP
Phaseollinisoflavan	PIM1	0.6154	TCMIP
Phaseollinisoflavan	PRKACA	0.6	TCMIP
Phaseollinisoflavan	PRKCA	0.6	TCMIP
Phaseollinisoflavan	PRKCB	0.6	TCMIP
Phaseollinisoflavan	SOAT2	0.6341	TCMIP
Phaseollinisoflavan	STK17B	0.6154	TCMIP
Phaseollinisoflavan	TOP2A	0.6486	TCMIP
quercetin	ATP5B	0.961	STITCH
quercetin	CYP1A1	0.963	STITCH
quercetin	CYP1B1	0.975	STITCH
quercetin	CYP2C8	0.964	STITCH
quercetin	HCK	0.969	STITCH
quercetin	HIBCH	0.958	STITCH
quercetin	MCL1	0.987	STITCH
quercetin	PIM1	0.969	STITCH
quercetin	SLC2A2	0.965	STITCH
quercetin	STK17B	0.958	STITCH
Quercetin der.	ACACB	0.6667	TCMIP
Quercetin der.	ACHE	0.6061	TCMIP
Quercetin der.	ALDH2	0.6829	TCMIP
Quercetin der.	AMY2A	0.6061	TCMIP
Quercetin der.	APCS	0.65	TCMIP
Quercetin der.	ATP5A1	0.8438	TCMIP
Quercetin der.	ATP5B	0.8438	TCMIP
Quercetin der.	CA1	0.7143	TCMIP
Quercetin der.	CA12	0.7143	TCMIP
Quercetin der.	CA2	0.7143	TCMIP
Quercetin der.	CA3	0.7143	TCMIP
Quercetin der.	CA4	0.7143	TCMIP
Quercetin der.	CA6	0.7143	TCMIP
Quercetin der.	COMT	0.7879	TCMIP
Quercetin der.	CYP2C9	0.6486	TCMIP
Quercetin der.	ESR1	0.8387	TCMIP
Quercetin der.	GSR	0.6053	TCMIP
Quercetin der.	HCK	0.8438	TCMIP
Quercetin der.	IGHG1	0.7812	TCMIP
Quercetin der.	LTF	0.6061	TCMIP
Quercetin der.	MAPK1	0.6923	TCMIP
Quercetin der.	MBL2	0.697	TCMIP
Quercetin der.	MIF	0.6757	TCMIP
Quercetin der.	NQO1	0.6667	TCMIP
Quercetin der.	PIM1	0.8438	TCMIP
Quercetin der.	PRKACA	0.7143	TCMIP
Quercetin der.	PRKCA	0.7143	TCMIP
Quercetin der.	PRKCB	0.7143	TCMIP
Quercetin der.	PTGS1	0.625	TCMIP
Quercetin der.	RARA	0.6286	TCMIP
Quercetin der.	RARB	0.6286	TCMIP
Quercetin der.	RARG	0.6286	TCMIP
Quercetin der.	RXRA	0.6286	TCMIP
Quercetin der.	RXRB	0.6286	TCMIP
Quercetin der.	S100P	0.6	TCMIP
Quercetin der.	SOAT2	0.9091	TCMIP
Quercetin der.	STK17B	0.8438	TCMIP
Quercetin der.	TOP1	0.6304	TCMIP
Quercetin der.	TOP2A	0.8387	TCMIP
Quercetin der.	TUBB	0.6829	TCMIP
Quercetin der.	UGT1A9	0.6111	TCMIP
Semilicoisoflavone B	ACACB	0.6591	TCMIP
Semilicoisoflavone B	ADCY5	0.6042	TCMIP
Semilicoisoflavone B	ALDH2	0.6364	TCMIP
Semilicoisoflavone B	APCS	0.6047	TCMIP
Semilicoisoflavone B	ATP5A1	0.7714	TCMIP
Semilicoisoflavone B	ATP5B	0.7714	TCMIP
Semilicoisoflavone B	CA1	0.7027	TCMIP
Semilicoisoflavone B	CA12	0.7027	TCMIP
Semilicoisoflavone B	CA2	0.7027	TCMIP
Semilicoisoflavone B	CA3	0.7027	TCMIP
Semilicoisoflavone B	CA4	0.7027	TCMIP
Semilicoisoflavone B	CA6	0.7027	TCMIP
Semilicoisoflavone B	COMT	0.7222	TCMIP
Semilicoisoflavone B	CYP2C9	0.6	TCMIP
Semilicoisoflavone B	ESR1	0.7647	TCMIP
Semilicoisoflavone B	GAPDHS	0.7381	TCMIP
Semilicoisoflavone B	HCK	0.7714	TCMIP
Semilicoisoflavone B	IGHG1	0.7143	TCMIP
Semilicoisoflavone B	MAPK1	0.6047	TCMIP
Semilicoisoflavone B	NQO1	0.6579	TCMIP
Semilicoisoflavone B	PIM1	0.7714	TCMIP
Semilicoisoflavone B	PRKACA	0.7027	TCMIP
Semilicoisoflavone B	PRKCA	0.7027	TCMIP
Semilicoisoflavone B	PRKCB	0.7027	TCMIP
Semilicoisoflavone B	SOAT2	0.7368	TCMIP
Semilicoisoflavone B	STK17B	0.7714	TCMIP
Semilicoisoflavone B	TOP1	0.625	TCMIP
Semilicoisoflavone B	TOP2A	0.7647	TCMIP
Semilicoisoflavone B	TUBB	0.6	TCMIP
Semilicoisoflavone B	UGT1A9	0.6486	TCMIP
Sigmoidin B	ADCY5	0.6078	TCMIP
Sigmoidin B	ALDH2	0.7111	TCMIP
Sigmoidin B	APCS	0.6087	TCMIP
Sigmoidin B	ATP1A1	0.614	TCMIP
Sigmoidin B	ATP5A1	0.7179	TCMIP
Sigmoidin B	ATP5B	0.7179	TCMIP
Sigmoidin B	CA1	0.619	TCMIP
Sigmoidin B	CA12	0.619	TCMIP
Sigmoidin B	CA2	0.619	TCMIP
Sigmoidin B	CA3	0.619	TCMIP
Sigmoidin B	CA4	0.619	TCMIP
Sigmoidin B	CA6	0.619	TCMIP
Sigmoidin B	CES1	0.6383	TCMIP
Sigmoidin B	COMT	0.675	TCMIP
Sigmoidin B	CYP2C9	0.6429	TCMIP
Sigmoidin B	ESR1	0.6667	TCMIP
Sigmoidin B	GAPDHS	0.6596	TCMIP
Sigmoidin B	GSR	0.6047	TCMIP
Sigmoidin B	HCK	0.7179	TCMIP
Sigmoidin B	IGHG1	0.625	TCMIP
Sigmoidin B	MAPK1	0.6444	TCMIP
Sigmoidin B	NQO1	0.619	TCMIP
Sigmoidin B	PIM1	0.7179	TCMIP
Sigmoidin B	POLB	0.6	TCMIP
Sigmoidin B	PRKACA	0.619	TCMIP
Sigmoidin B	PRKCA	0.619	TCMIP
Sigmoidin B	PRKCB	0.619	TCMIP
Sigmoidin B	SOAT2	0.7317	TCMIP
Sigmoidin B	STK17B	0.7179	TCMIP
Sigmoidin B	TOP2A	0.6667	TCMIP
sitosterol	ABCB11	0.815	STITCH
sitosterol	ABCG5	0.879	STITCH
sitosterol	ABCG8	0.92	STITCH
sitosterol	ADH1C	0.6905	TCMIP
sitosterol	ALOX5	0.7143	TCMIP
sitosterol	ANXA1	0.6667	TCMIP
sitosterol	APOE	0.872	STITCH
sitosterol	AR	0.8421	TCMIP
sitosterol	BGLAP	0.625	TCMIP
sitosterol	CASP3	0.818	STITCH
sitosterol	CES1	0.6905	TCMIP
sitosterol	CNR1	0.6364	TCMIP
sitosterol	COMT	0.6	TCMIP
sitosterol	COX4I1	0.6905	TCMIP
sitosterol	COX5A	0.6905	TCMIP
sitosterol	COX5B	0.6905	TCMIP
sitosterol	COX6B1	0.6905	TCMIP
sitosterol	COX6C	0.6905	TCMIP
sitosterol	COX7A1	0.6905	TCMIP
sitosterol	COX7B	0.6905	TCMIP
sitosterol	COX7C	0.6905	TCMIP
sitosterol	COX8A	0.6905	TCMIP
sitosterol	CYP17A1	0.7381	TCMIP
sitosterol	CYP19A1	0.6923	TCMIP
sitosterol	CYP1A1	0.6	TCMIP
sitosterol	CYP27B1	0.7805	TCMIP
sitosterol	CYP7A1	0.771	STITCH
sitosterol	DGKA	0.6279	TCMIP
sitosterol	DHCR24	0.841	STITCH
sitosterol	ESR1	0.8378	TCMIP
sitosterol	FECH	0.6905	TCMIP
sitosterol	G6PD	0.6429	TCMIP
sitosterol	GABRA1	0.8378	TCMIP
sitosterol	GABRB1	0.8378	TCMIP
sitosterol	GABRB3	0.8378	TCMIP
sitosterol	GABRD	0.8378	TCMIP
sitosterol	GABRG2	0.8378	TCMIP
sitosterol	GABRP	0.8378	TCMIP
sitosterol	GLRA3	0.6071	TCMIP
sitosterol	GRIN2D	0.8378	TCMIP
sitosterol	GRIN3B	0.8378	TCMIP
sitosterol	HMGCR	0.7021	TCMIP
sitosterol	HSD11B1	0.75	TCMIP
sitosterol	HSD17B1	0.8378	TCMIP
sitosterol	HSD3B1	0.7105	TCMIP
sitosterol	HSD3B2	0.6122	TCMIP
sitosterol	ICAM1	0.8	STITCH
sitosterol	IGHG1	0.6053	TCMIP
sitosterol	IGHG2	0.7857	TCMIP
sitosterol	IGKC	0.6053	TCMIP
sitosterol	IL1B	0.6735	TCMIP
sitosterol	ITGAL	0.6383	TCMIP
sitosterol	ITGB2	0.7021	TCMIP
sitosterol	MT-CO1	0.6905	TCMIP
sitosterol	MT-CO2	0.6905	TCMIP
sitosterol	MT-CO3	0.6905	TCMIP
sitosterol	NR1I2	0.8378	TCMIP
sitosterol	NR3C1	0.825	TCMIP
sitosterol	NR3C2	0.7368	TCMIP
sitosterol	PGR	0.8378	TCMIP
sitosterol	PLA2G1B	0.6905	TCMIP
sitosterol	PRKCA	0.6279	TCMIP
sitosterol	PRKCB	0.6279	TCMIP
sitosterol	PRLR	0.7273	TCMIP
sitosterol	PTGS1	0.7143	TCMIP
sitosterol	RXRA	0.6316	TCMIP
sitosterol	SEC14L2	0.6279	TCMIP
sitosterol	SRD5A1	0.7949	TCMIP
sitosterol	SREBF1	0.816	STITCH
sitosterol	SREBF2	0.926	STITCH
sitosterol	SULT2B1	0.8649	TCMIP
sitosterol	TRPA1	0.6389	TCMIP
sitosterol	VDR	0.9167	TCMIP
vestitol	CYP3A4	0.7	STITCH
Xambioona	ATP5A1	0.6222	TCMIP
Xambioona	ATP5B	0.6222	TCMIP
Xambioona	CNR1	0.6429	TCMIP
Xambioona	CYP2C9	0.6053	TCMIP
Xambioona	ESR1	0.6667	TCMIP
Xambioona	ESR1	0.6286	TCMIP
Xambioona	GAPDHS	0.75	TCMIP
Xambioona	IGHG1	0.6286	TCMIP
Xambioona	NQO1	0.6286	TCMIP
Xambioona	SOAT2	0.6154	TCMIP
Xambioona	TOP2A	0.6286	TCMIP
Xambioona	UGT1A9	0.6111	TCMIP
Glycyrrhetinic acid	ABCB1	0.8	STITCH
Glycyrrhetinic acid	ADCY5	0.7292	TCMIP
Glycyrrhetinic acid	ADH1C	0.8095	TCMIP
Glycyrrhetinic acid	ALDH1A1	0.6	TCMIP
Glycyrrhetinic acid	ALDH1A2	0.6	TCMIP
Glycyrrhetinic acid	ALOX5	0.8333	TCMIP
Glycyrrhetinic acid	ANPEP	0.8	STITCH
Glycyrrhetinic acid	ANXA1	0.7708	TCMIP
Glycyrrhetinic acid	AR	0.8293	TCMIP
Glycyrrhetinic acid	ATP1A1	0.7308	TCMIP
Glycyrrhetinic acid	BCL2	0.6066	TCMIP
Glycyrrhetinic acid	BGLAP	0.6279	TCMIP
Glycyrrhetinic acid	CACNA1A	0.7021	TCMIP
Glycyrrhetinic acid	CACNA1F	0.7021	TCMIP
Glycyrrhetinic acid	CACNA1G	0.7021	TCMIP
Glycyrrhetinic acid	CACNA1H	0.7021	TCMIP
Glycyrrhetinic acid	CACNB4	0.7021	TCMIP
Glycyrrhetinic acid	CES1	0.8095	TCMIP
Glycyrrhetinic acid	COMT	0.6383	TCMIP
Glycyrrhetinic acid	COX4I1	0.8095	TCMIP
Glycyrrhetinic acid	COX5A	0.8095	TCMIP
Glycyrrhetinic acid	COX5B	0.8095	TCMIP
Glycyrrhetinic acid	COX6B1	0.8095	TCMIP
Glycyrrhetinic acid	COX6C	0.8095	TCMIP
Glycyrrhetinic acid	COX7A1	0.8095	TCMIP
Glycyrrhetinic acid	COX7B	0.8095	TCMIP
Glycyrrhetinic acid	COX7C	0.8095	TCMIP
Glycyrrhetinic acid	COX8A	0.8095	TCMIP
Glycyrrhetinic acid	CYC1	0.6	TCMIP
Glycyrrhetinic acid	CYP11B2	0.7021	TCMIP
Glycyrrhetinic acid	CYP17A1	0.7317	TCMIP
Glycyrrhetinic acid	CYP19A1	0.7209	TCMIP
Glycyrrhetinic acid	CYP1A1	0.6383	TCMIP
Glycyrrhetinic acid	CYP27B1	0.7333	TCMIP
Glycyrrhetinic acid	ESR1	0.8	TCMIP
Glycyrrhetinic acid	FECH	0.8095	TCMIP
Glycyrrhetinic acid	G6PD	0.6444	TCMIP
Glycyrrhetinic acid	GABRA1	0.7805	TCMIP
Glycyrrhetinic acid	GABRB1	0.7805	TCMIP
Glycyrrhetinic acid	GABRB3	0.7805	TCMIP
Glycyrrhetinic acid	GABRD	0.7805	TCMIP
Glycyrrhetinic acid	GABRG2	0.7805	TCMIP
Glycyrrhetinic acid	GABRP	0.7805	TCMIP
Glycyrrhetinic acid	GABRR1	0.6154	TCMIP
Glycyrrhetinic acid	GJA1	0.932	STITCH
Glycyrrhetinic acid	GLRA2	0.6154	TCMIP
Glycyrrhetinic acid	GLRA3	0.6964	TCMIP
Glycyrrhetinic acid	GRIN2D	0.7805	TCMIP
Glycyrrhetinic acid	GRIN3B	0.7805	TCMIP
Glycyrrhetinic acid	GSR	0.7442	TCMIP
Glycyrrhetinic acid	HMGCR	0.8222	TCMIP
Glycyrrhetinic acid	HSD11B1	0.991	STITCH
Glycyrrhetinic acid	HSD11B2	0.988	STITCH
Glycyrrhetinic acid	HSD17B1	0.7805	TCMIP
Glycyrrhetinic acid	HSD3B1	0.7073	TCMIP
Glycyrrhetinic acid	HSD3B2	0.6471	TCMIP
Glycyrrhetinic acid	ICAM1	0.8	STITCH
Glycyrrhetinic acid	IGHG1	0.6098	TCMIP
Glycyrrhetinic acid	IGHG2	0.8605	TCMIP
Glycyrrhetinic acid	IGKC	0.6098	TCMIP
Glycyrrhetinic acid	IL1B	0.74	TCMIP
Glycyrrhetinic acid	IMPDH1	0.6604	TCMIP
Glycyrrhetinic acid	IMPDH2	0.6604	TCMIP
Glycyrrhetinic acid	ITGAL	0.7447	TCMIP
Glycyrrhetinic acid	ITGB2	0.8085	TCMIP
Glycyrrhetinic acid	MT-CO1	0.8095	TCMIP
Glycyrrhetinic acid	MT-CO2	0.8095	TCMIP
Glycyrrhetinic acid	MT-CO3	0.8095	TCMIP
Glycyrrhetinic acid	MT-CYB	0.6	TCMIP
Glycyrrhetinic acid	NR1I2	0.8333	TCMIP
Glycyrrhetinic acid	NR3C1	0.93	STITCH
Glycyrrhetinic acid	NR3C2	0.916	STITCH
Glycyrrhetinic acid	PDE4A	0.6875	TCMIP
Glycyrrhetinic acid	PGR	0.8049	TCMIP
Glycyrrhetinic acid	PIK3R1	0.6071	TCMIP
Glycyrrhetinic acid	PLA2G1B	0.8095	TCMIP
Glycyrrhetinic acid	PLAT	0.6875	TCMIP
Glycyrrhetinic acid	PRLR	0.8	TCMIP
Glycyrrhetinic acid	PTGR2	0.8	STITCH
Glycyrrhetinic acid	PTGS1	0.8333	TCMIP
Glycyrrhetinic acid	RARA	0.6	TCMIP
Glycyrrhetinic acid	RARB	0.6	TCMIP
Glycyrrhetinic acid	RARG	0.6	TCMIP
Glycyrrhetinic acid	RXRA	0.6341	TCMIP
Glycyrrhetinic acid	RXRB	0.6	TCMIP
Glycyrrhetinic acid	SHBG	0.7021	TCMIP
Glycyrrhetinic acid	SRC	0.8	STITCH
Glycyrrhetinic acid	SRD5A1	0.7045	TCMIP
Glycyrrhetinic acid	SULT2B1	0.8049	TCMIP
Glycyrrhetinic acid	TRPA1	0.6	TCMIP
Glycyrrhetinic acid	TUBB	0.6364	TCMIP
Glycyrrhetinic acid	TUBB4A	0.6364	TCMIP
Glycyrrhetinic acid	UQCR11	0.6	TCMIP
Glycyrrhetinic acid	UQCRB	0.6	TCMIP
Glycyrrhetinic acid	UQCRC2	0.6	TCMIP
Glycyrrhetinic acid	UQCRH	0.6	TCMIP
Glycyrrhetinic acid	UQCRQ	0.6	TCMIP
Glycyrrhetinic acid	VDR	0.7907	TCMIP
Glycyrrhizic acid	ABCB1	0.6129	TCMIP
Glycyrrhizic acid	ABO	0.6545	TCMIP
Glycyrrhizic acid	ACACB	0.7059	TCMIP
Glycyrrhizic acid	ADCY5	0.82	TCMIP
Glycyrrhizic acid	ADH1C	0.6471	TCMIP
Glycyrrhizic acid	ALB	0.6032	TCMIP
Glycyrrhizic acid	ALOX5	0.7347	TCMIP
Glycyrrhizic acid	ANXA1	0.7241	TCMIP
Glycyrrhizic acid	APCS	0.6275	TCMIP
Glycyrrhizic acid	AR	0.6724	TCMIP
Glycyrrhizic acid	ATP1A1	0.8333	TCMIP
Glycyrrhizic acid	BCL2	0.6308	TCMIP
Glycyrrhizic acid	CACNA1A	0.6604	TCMIP
Glycyrrhizic acid	CACNA1F	0.6604	TCMIP
Glycyrrhizic acid	CACNA1G	0.6604	TCMIP
Glycyrrhizic acid	CACNA1H	0.6604	TCMIP
Glycyrrhizic acid	CACNB4	0.6604	TCMIP
Glycyrrhizic acid	CES1	0.72	TCMIP
Glycyrrhizic acid	CNR1	0.6226	TCMIP
Glycyrrhizic acid	COX4I1	0.6471	TCMIP
Glycyrrhizic acid	COX5A	0.6471	TCMIP
Glycyrrhizic acid	COX5B	0.6471	TCMIP
Glycyrrhizic acid	COX6B1	0.6471	TCMIP
Glycyrrhizic acid	COX6C	0.6471	TCMIP
Glycyrrhizic acid	COX7A1	0.6471	TCMIP
Glycyrrhizic acid	COX7B	0.6471	TCMIP
Glycyrrhizic acid	COX7C	0.6471	TCMIP
Glycyrrhizic acid	COX8A	0.6471	TCMIP
Glycyrrhizic acid	CYC1	0.6111	TCMIP
Glycyrrhizic acid	CYP11B2	0.6604	TCMIP
Glycyrrhizic acid	CYP17A1	0.6122	TCMIP
Glycyrrhizic acid	CYP19A1	0.7083	TCMIP
Glycyrrhizic acid	CYP27B1	0.6538	TCMIP
Glycyrrhizic acid	CYP3A4	0.6129	TCMIP
Glycyrrhizic acid	ENO2	0.8	STITCH
Glycyrrhizic acid	ESR1	0.7347	TCMIP
Glycyrrhizic acid	FECH	0.6471	TCMIP
Glycyrrhizic acid	FGF2	0.6364	TCMIP
Glycyrrhizic acid	GABRA1	0.6727	TCMIP
Glycyrrhizic acid	GABRB1	0.62	TCMIP
Glycyrrhizic acid	GABRB3	0.8393	TCMIP
Glycyrrhizic acid	GABRD	0.62	TCMIP
Glycyrrhizic acid	GABRG2	0.62	TCMIP
Glycyrrhizic acid	GABRP	0.62	TCMIP
Glycyrrhizic acid	GABRR1	0.6727	TCMIP
Glycyrrhizic acid	GAPDHS	0.6111	TCMIP
Glycyrrhizic acid	GJA1	0.8	STITCH
Glycyrrhizic acid	GLRA2	0.6727	TCMIP
Glycyrrhizic acid	GLRA3	0.8393	TCMIP
Glycyrrhizic acid	GRIN2D	0.62	TCMIP
Glycyrrhizic acid	GRIN3B	0.62	TCMIP
Glycyrrhizic acid	GSK3A	0.683	STITCH
Glycyrrhizic acid	GSK3B	0.786	STITCH
Glycyrrhizic acid	HMGCR	0.8235	TCMIP
Glycyrrhizic acid	HSD11B1	0.926	STITCH
Glycyrrhizic acid	HSD11B2	0.883	STITCH
Glycyrrhizic acid	HSD17B1	0.62	TCMIP
Glycyrrhizic acid	HSD3B1	0.6429	TCMIP
Glycyrrhizic acid	HSD3B2	0.6429	TCMIP
Glycyrrhizic acid	IGHG2	0.7255	TCMIP
Glycyrrhizic acid	IL1B	0.6667	TCMIP
Glycyrrhizic acid	IMPDH1	0.6552	TCMIP
Glycyrrhizic acid	IMPDH2	0.6552	TCMIP
Glycyrrhizic acid	ITGAL	0.7647	TCMIP
Glycyrrhizic acid	ITGB2	0.8235	TCMIP
Glycyrrhizic acid	MAP2	0.619	TCMIP
Glycyrrhizic acid	MAP4	0.619	TCMIP
Glycyrrhizic acid	MAPT	0.619	TCMIP
Glycyrrhizic acid	MLNR	0.6032	TCMIP
Glycyrrhizic acid	MT-CO1	0.6471	TCMIP
Glycyrrhizic acid	MT-CO2	0.6471	TCMIP
Glycyrrhizic acid	MT-CO3	0.6471	TCMIP
Glycyrrhizic acid	MT-CYB	0.6111	TCMIP
Glycyrrhizic acid	NOS1	0.786	STITCH
Glycyrrhizic acid	NR1I2	0.7347	TCMIP
Glycyrrhizic acid	NR3C1	0.7818	TCMIP
Glycyrrhizic acid	NR3C2	0.7115	TCMIP
Glycyrrhizic acid	PDE4A	0.6182	TCMIP
Glycyrrhizic acid	PGR	0.7347	TCMIP
Glycyrrhizic acid	PIK3R1	0.7193	TCMIP
Glycyrrhizic acid	PLA2G1B	0.6471	TCMIP
Glycyrrhizic acid	PLAT	0.6182	TCMIP
Glycyrrhizic acid	PPARGC1A	0.8	STITCH
Glycyrrhizic acid	PRKCA	0.6545	TCMIP
Glycyrrhizic acid	PRLR	0.6481	TCMIP
Glycyrrhizic acid	PTGS1	0.7347	TCMIP
Glycyrrhizic acid	RARG	0.6481	TCMIP
Glycyrrhizic acid	RHO	0.6111	TCMIP
Glycyrrhizic acid	SDHB	0.6111	TCMIP
Glycyrrhizic acid	SDHD	0.6111	TCMIP
Glycyrrhizic acid	SERPINA1	0.614	TCMIP
Glycyrrhizic acid	SHBG	0.6604	TCMIP
Glycyrrhizic acid	SLC25A4	0.6338	TCMIP
Glycyrrhizic acid	SRC	0.8	STITCH
Glycyrrhizic acid	SRD5A1	0.6604	TCMIP
Glycyrrhizic acid	SULT2B1	0.64	TCMIP
Glycyrrhizic acid	TLR2	0.818	STITCH
Glycyrrhizic acid	TUBB	0.6333	TCMIP
Glycyrrhizic acid	TUBB4A	0.6333	TCMIP
Glycyrrhizic acid	UQCR11	0.6	TCMIP
Glycyrrhizic acid	UQCRB	0.6111	TCMIP
Glycyrrhizic acid	UQCRC2	0.6111	TCMIP
Glycyrrhizic acid	UQCRH	0.6111	TCMIP
Glycyrrhizic acid	UQCRQ	0.6111	TCMIP
Glycyrrhizic acid	VDR	0.7	TCMIP

## Sheet: CP potential toxic targets
ingredient	gene	combined_score	scorse database
cisplatin	CIC	363.49	TOXNET
cisplatin	KMT2A	274.27	TOXNET
cisplatin	KMT2C	274.27	TOXNET
cisplatin	HSPA9	247.72	TOXNET
cisplatin	HSPB1	247.72	TOXNET
cisplatin	IDH1	247.72	TOXNET
cisplatin	IGBP1	247.72	TOXNET
cisplatin	IGF1R	247.72	TOXNET
cisplatin	IGF2	247.72	TOXNET
cisplatin	IGF2BP1	247.72	TOXNET
cisplatin	IL1RAP	247.72	TOXNET
cisplatin	IQGAP3	247.72	TOXNET
cisplatin	JUN	247.72	TOXNET
cisplatin	PLAC8L1	247.72	TOXNET
cisplatin	ABCA2	247.27	TOXNET
cisplatin	ACP5	247.27	TOXNET
cisplatin	ANGPTL6	247.27	TOXNET
cisplatin	ANLN	247.27	TOXNET
cisplatin	ANXA4	247.27	TOXNET
cisplatin	APEX1	247.27	TOXNET
cisplatin	ARHGAP11A	247.27	TOXNET
cisplatin	ARID1A	247.27	TOXNET
cisplatin	ARID1B	247.27	TOXNET
cisplatin	ARID2	247.27	TOXNET
cisplatin	ASF1B	247.27	TOXNET
cisplatin	ASPM	247.27	TOXNET
cisplatin	ATG7	247.27	TOXNET
cisplatin	ATM	247.27	TOXNET
cisplatin	AURKA	247.27	TOXNET
cisplatin	AURKB	247.27	TOXNET
cisplatin	AXIN1	247.27	TOXNET
cisplatin	BCO2	247.27	TOXNET
cisplatin	BID	247.27	TOXNET
cisplatin	BIRC5	247.27	TOXNET
cisplatin	BRAF	247.27	TOXNET
cisplatin	BTG2	247.27	TOXNET
cisplatin	BUB1	247.27	TOXNET
cisplatin	BUB1B	247.27	TOXNET
cisplatin	CAP2	247.27	TOXNET
cisplatin	CASP8	247.27	TOXNET
cisplatin	CBR1	247.27	TOXNET
cisplatin	CCBE1	247.27	TOXNET
cisplatin	CCDC6	247.27	TOXNET
cisplatin	CCN1	247.27	TOXNET
cisplatin	CCNA1	247.27	TOXNET
cisplatin	CCNB1	247.27	TOXNET
cisplatin	CCNB2	247.27	TOXNET
cisplatin	CCND1	247.27	TOXNET
cisplatin	CCNE1	247.27	TOXNET
cisplatin	CCNF	247.27	TOXNET
cisplatin	CCR1	247.27	TOXNET
cisplatin	CD274	247.27	TOXNET
cisplatin	CDC20	247.27	TOXNET
cisplatin	CDC25C	247.27	TOXNET
cisplatin	CDC45	247.27	TOXNET
cisplatin	CDCA2	247.27	TOXNET
cisplatin	CDCA3	247.27	TOXNET
cisplatin	CDCA5	247.27	TOXNET
cisplatin	CDCA8	247.27	TOXNET
cisplatin	CDK1	247.27	TOXNET
cisplatin	CDK14	247.27	TOXNET
cisplatin	CDK4	247.27	TOXNET
cisplatin	CDKN1B	247.27	TOXNET
cisplatin	CDKN2A	247.27	TOXNET
cisplatin	CDKN2C	247.27	TOXNET
cisplatin	CDKN3	247.27	TOXNET
cisplatin	CDT1	247.27	TOXNET
cisplatin	CEBPA	247.27	TOXNET
cisplatin	CEBPB	247.27	TOXNET
cisplatin	CEBPD	247.27	TOXNET
cisplatin	CELSR3	247.27	TOXNET
cisplatin	CENPA	247.27	TOXNET
cisplatin	CENPE	247.27	TOXNET
cisplatin	CENPF	247.27	TOXNET
cisplatin	CENPM	247.27	TOXNET
cisplatin	CENPU	247.27	TOXNET
cisplatin	CENPW	247.27	TOXNET
cisplatin	CEP131	247.27	TOXNET
cisplatin	CFP	247.27	TOXNET
cisplatin	CHAF1B	247.27	TOXNET
cisplatin	COL15A1	247.27	TOXNET
cisplatin	COMT	247.27	TOXNET
cisplatin	COPS5	247.27	TOXNET
cisplatin	CPEB3	247.27	TOXNET
cisplatin	CSPG4	247.27	TOXNET
cisplatin	CSRNP1	247.27	TOXNET
cisplatin	CTSD	247.27	TOXNET
cisplatin	CXCL14	247.27	TOXNET
cisplatin	CXCL8	247.27	TOXNET
cisplatin	CYLD	247.27	TOXNET
cisplatin	CYP1A1	247.27	TOXNET
cisplatin	CYP1A2	247.27	TOXNET
cisplatin	CYP4A11	247.27	TOXNET
cisplatin	DCN	247.27	TOXNET
cisplatin	DDTL	247.27	TOXNET
cisplatin	DEPDC1	247.27	TOXNET
cisplatin	DEPDC1B	247.27	TOXNET
cisplatin	DLGAP5	247.27	TOXNET
cisplatin	DPYD	247.27	TOXNET
cisplatin	E2F1	247.27	TOXNET
cisplatin	E2F8	247.27	TOXNET
cisplatin	ECM1	247.27	TOXNET
cisplatin	ECT2	247.27	TOXNET
cisplatin	EGF	247.27	TOXNET
cisplatin	EGFR	247.27	TOXNET
cisplatin	EGR1	247.27	TOXNET
cisplatin	EGR2	247.27	TOXNET
cisplatin	EHD3	247.27	TOXNET
cisplatin	ENO1	247.27	TOXNET
cisplatin	EPHX1	247.27	TOXNET
cisplatin	EPS8L3	247.27	TOXNET
cisplatin	ESM1	247.27	TOXNET
cisplatin	ESR1	247.27	TOXNET
cisplatin	FAM111B	247.27	TOXNET
cisplatin	FAM72B	247.27	TOXNET
cisplatin	FAM83D	247.27	TOXNET
cisplatin	FANCD2	247.27	TOXNET
cisplatin	FANCI	247.27	TOXNET
cisplatin	FASN	247.27	TOXNET
cisplatin	FBXL18	247.27	TOXNET
cisplatin	FDFT1	247.27	TOXNET
cisplatin	FGFBP1	247.27	TOXNET
cisplatin	FOS	247.27	TOXNET
cisplatin	FOSB	247.27	TOXNET
cisplatin	FOXM1	247.27	TOXNET
cisplatin	GABRD	247.27	TOXNET
cisplatin	GAPDH	247.27	TOXNET
cisplatin	GDF15	247.27	TOXNET
cisplatin	GINS1	247.27	TOXNET
cisplatin	GJB1	247.27	TOXNET
cisplatin	GLI1	247.27	TOXNET
cisplatin	GMNN	247.27	TOXNET
cisplatin	GNMT	247.27	TOXNET
cisplatin	GSTM1	247.27	TOXNET
cisplatin	GSTP1	247.27	TOXNET
cisplatin	GYS2	247.27	TOXNET
cisplatin	HERC5	247.27	TOXNET
cisplatin	HJURP	247.27	TOXNET
cisplatin	HMGB2	247.27	TOXNET
cisplatin	HMGCR	247.27	TOXNET
cisplatin	HMMR	247.27	TOXNET
cisplatin	HOTAIR	247.27	TOXNET
cisplatin	HOXA10	247.27	TOXNET
cisplatin	HRAS	247.27	TOXNET
cisplatin	IMMP2L	247.27	TOXNET
cisplatin	INPP4B	247.27	TOXNET
cisplatin	IRF2	247.27	TOXNET
cisplatin	IRS1	247.27	TOXNET
cisplatin	IRS2	247.27	TOXNET
cisplatin	ISG15	247.27	TOXNET
cisplatin	JDP2	247.27	TOXNET
cisplatin	KBTBD11	247.27	TOXNET
cisplatin	KIF11	247.27	TOXNET
cisplatin	KIF14	247.27	TOXNET
cisplatin	KIF15	247.27	TOXNET
cisplatin	KIF18A	247.27	TOXNET
cisplatin	KIF20A	247.27	TOXNET
cisplatin	KIF23	247.27	TOXNET
cisplatin	KIF2C	247.27	TOXNET
cisplatin	KIF4A	247.27	TOXNET
cisplatin	LCAT	247.27	TOXNET
cisplatin	MAGEA3	247.27	TOXNET
cisplatin	MAGEA6	247.27	TOXNET
cisplatin	MARCO	247.27	TOXNET
cisplatin	MAT1A	247.27	TOXNET
cisplatin	MBTPS1	247.27	TOXNET
cisplatin	MCM10	247.27	TOXNET
cisplatin	MCM2	247.27	TOXNET
cisplatin	ME1	247.27	TOXNET
cisplatin	MED1	247.27	TOXNET
cisplatin	MELK	247.27	TOXNET
cisplatin	MET	247.27	TOXNET
cisplatin	MICA	247.27	TOXNET
cisplatin	MLXIPL	247.27	TOXNET
cisplatin	MT1A	247.27	TOXNET
cisplatin	MT1F	247.27	TOXNET
cisplatin	PITX1	247.27	TOXNET
cisplatin	PKMYT1	247.27	TOXNET
cisplatin	PLK1	247.27	TOXNET
cisplatin	PPRC1	247.27	TOXNET
cisplatin	ZWINT	247.27	TOXNET
cisplatin	ABCB1	190.76	TOXNET
cisplatin	ABCB1B	190.76	TOXNET
cisplatin	ABCC1	190.76	TOXNET
cisplatin	ABCG2	190.76	TOXNET
cisplatin	ABL1	190.76	TOXNET
cisplatin	ACAT1	190.76	TOXNET
cisplatin	ACHE	190.76	TOXNET
cisplatin	ACSF2	190.76	TOXNET
cisplatin	ACTA2	190.76	TOXNET
cisplatin	ADAM10	190.76	TOXNET
cisplatin	AGR2	190.76	TOXNET
cisplatin	AHR	190.76	TOXNET
cisplatin	AKAP12	190.76	TOXNET
cisplatin	AKT1	190.76	TOXNET
cisplatin	AKT2	190.76	TOXNET
cisplatin	ALDOA	190.76	TOXNET
cisplatin	ALS2CR12	190.76	TOXNET
cisplatin	AMMECR1	190.76	TOXNET
cisplatin	ANGPTL4	190.76	TOXNET
cisplatin	ANKRD34A	190.76	TOXNET
cisplatin	APOBEC3B	190.76	TOXNET
cisplatin	AREG	190.76	TOXNET
cisplatin	ARFGEF3	190.76	TOXNET
cisplatin	ARHGDIA	190.76	TOXNET
cisplatin	ARRDC3	190.76	TOXNET
cisplatin	ARTN	190.76	TOXNET
cisplatin	B4GAT1	190.76	TOXNET
cisplatin	BAG1	190.76	TOXNET
cisplatin	BARD1	190.76	TOXNET
cisplatin	BAX	190.76	TOXNET
cisplatin	BCAR3	190.76	TOXNET
cisplatin	BCHE	190.76	TOXNET
cisplatin	BCL2	190.76	TOXNET
cisplatin	BCL2A1	190.76	TOXNET
cisplatin	BIRC2	190.76	TOXNET
cisplatin	BMP2	190.76	TOXNET
cisplatin	BMP4	190.76	TOXNET
cisplatin	BRIP1	190.76	TOXNET
cisplatin	BTN3A2	190.76	TOXNET
cisplatin	CADM1	190.76	TOXNET
cisplatin	CASP7	190.76	TOXNET
cisplatin	CAV1	190.76	TOXNET
cisplatin	CD40	190.76	TOXNET
cisplatin	CDA	190.76	TOXNET
cisplatin	CDH1	190.76	TOXNET
cisplatin	CDH2	190.76	TOXNET
cisplatin	CHEK1	190.76	TOXNET
cisplatin	CHEK2	190.76	TOXNET
cisplatin	CLDN1	190.76	TOXNET
cisplatin	CLDN4	190.76	TOXNET
cisplatin	COTL1	190.76	TOXNET
cisplatin	CSF3R	190.76	TOXNET
cisplatin	CTU1	190.76	TOXNET
cisplatin	CXCL2	190.76	TOXNET
cisplatin	CXCR4	190.76	TOXNET
cisplatin	CYP1B1	190.76	TOXNET
cisplatin	CYP3A4	190.76	TOXNET
cisplatin	DDIT3	190.76	TOXNET
cisplatin	DEK	190.76	TOXNET
cisplatin	DEPP1	190.76	TOXNET
cisplatin	DKK1	190.76	TOXNET
cisplatin	DLL1	190.76	TOXNET
cisplatin	DNMT1	190.76	TOXNET
cisplatin	DNMT3B	190.76	TOXNET
cisplatin	DSC3	190.76	TOXNET
cisplatin	EDNRB	190.76	TOXNET
cisplatin	EEF2	190.76	TOXNET
cisplatin	EFEMP1	190.76	TOXNET
cisplatin	EFNA1	190.76	TOXNET
cisplatin	EP300	190.76	TOXNET
cisplatin	EPB41L3	190.76	TOXNET
cisplatin	EPHB4	190.76	TOXNET
cisplatin	ERBB2	190.76	TOXNET
cisplatin	ESR2	190.76	TOXNET
cisplatin	ETS2	190.76	TOXNET
cisplatin	ETV4	190.76	TOXNET
cisplatin	FBL	190.76	TOXNET
cisplatin	FBXW7	190.76	TOXNET
cisplatin	FGFR1	190.76	TOXNET
cisplatin	FGFR2	190.76	TOXNET
cisplatin	FKBPL	190.76	TOXNET
cisplatin	FLNA	190.76	TOXNET
cisplatin	FLT1	190.76	TOXNET
cisplatin	FOXQ1	190.76	TOXNET
cisplatin	FST	190.76	TOXNET
cisplatin	FTO	190.76	TOXNET
cisplatin	GALNT16	190.76	TOXNET
cisplatin	GNAI2	190.76	TOXNET
cisplatin	GPER1	190.76	TOXNET
cisplatin	GPNMB	190.76	TOXNET
cisplatin	GPX1	190.76	TOXNET
cisplatin	H19	190.76	TOXNET
cisplatin	H2AFX	190.76	TOXNET
cisplatin	HES1	190.76	TOXNET
cisplatin	HEY1	190.76	TOXNET
cisplatin	HEY2	190.76	TOXNET
cisplatin	HEYL	190.76	TOXNET
cisplatin	HHEX	190.76	TOXNET
cisplatin	HIC1	190.76	TOXNET
cisplatin	HIF1A	190.76	TOXNET
cisplatin	HIST1H1C	190.76	TOXNET
cisplatin	HIST1H2BC	190.76	TOXNET
cisplatin	HIST1H2BK	190.76	TOXNET
cisplatin	HMOX1	190.76	TOXNET
cisplatin	HNRNPL	190.76	TOXNET
cisplatin	HOXB13	190.76	TOXNET
cisplatin	HOXD11	190.76	TOXNET
cisplatin	HPSE	190.76	TOXNET
cisplatin	HSP90AA1	190.76	TOXNET
cisplatin	HSPA1B	190.76	TOXNET
cisplatin	IDO1	190.76	TOXNET
cisplatin	IGFBP5	190.76	TOXNET
cisplatin	JAG1	190.76	TOXNET
cisplatin	JAG2	190.76	TOXNET
cisplatin	KCNH1	190.76	TOXNET
cisplatin	KIT	190.76	TOXNET
cisplatin	KLK10	190.76	TOXNET
cisplatin	LIMD2	190.76	TOXNET
cisplatin	LLGL1	190.76	TOXNET
cisplatin	LLGL2	190.76	TOXNET
cisplatin	LOXL2	190.76	TOXNET
cisplatin	LSP1	190.76	TOXNET
cisplatin	MAL	190.76	TOXNET
cisplatin	MALAT1	190.76	TOXNET
cisplatin	MAN2C1	190.76	TOXNET
cisplatin	MAP3K12	190.76	TOXNET
cisplatin	MDM2	190.76	TOXNET
cisplatin	MDM4	190.76	TOXNET
cisplatin	MED12	190.76	TOXNET
cisplatin	MEIS1	190.76	TOXNET
cisplatin	METTL6	190.76	TOXNET
cisplatin	MFGE8	190.76	TOXNET
cisplatin	MIR10A	190.76	TOXNET
cisplatin	MIR10B	190.76	TOXNET
cisplatin	MIR126	190.76	TOXNET
cisplatin	MIR127	190.76	TOXNET
cisplatin	MIR137HG	190.76	TOXNET
cisplatin	MIR146A	190.76	TOXNET
cisplatin	MIR205	190.76	TOXNET
cisplatin	MIR206	190.76	TOXNET
cisplatin	MIR214	190.76	TOXNET
cisplatin	MIR221	190.76	TOXNET
cisplatin	MIR222	190.76	TOXNET
cisplatin	MIR29A	190.76	TOXNET
cisplatin	MIR342	190.76	TOXNET
cisplatin	MIR345	190.76	TOXNET
cisplatin	MIR429	190.76	TOXNET
cisplatin	MIR489	190.76	TOXNET
cisplatin	MMP3	190.76	TOXNET
cisplatin	ABCA12	142.22	TOXNET
cisplatin	ABCA13	142.22	TOXNET
cisplatin	ABCA6	142.22	TOXNET
cisplatin	ABCB10	142.22	TOXNET
cisplatin	ABCB6	142.22	TOXNET
cisplatin	ABCC2	142.22	TOXNET
cisplatin	ABCC3	142.22	TOXNET
cisplatin	ABCC4	142.22	TOXNET
cisplatin	ABCC5	142.22	TOXNET
cisplatin	ABCC8	142.22	TOXNET
cisplatin	ABCE1	142.22	TOXNET
cisplatin	ABCG1	142.22	TOXNET
cisplatin	ACKR3	142.22	TOXNET
cisplatin	AKR1B10	142.22	TOXNET
cisplatin	ALDH2	142.22	TOXNET
cisplatin	AMACR	142.22	TOXNET
cisplatin	ANP32A	142.22	TOXNET
cisplatin	ATP7B	142.22	TOXNET
cisplatin	BOC	142.22	TOXNET
cisplatin	C1QTNF6	142.22	TOXNET
cisplatin	CABLES1	142.22	TOXNET
cisplatin	CABYR	142.22	TOXNET
cisplatin	CALCOCO2	142.22	TOXNET
cisplatin	CALR	142.22	TOXNET
cisplatin	CCND2	142.22	TOXNET
cisplatin	CHCHD10	142.22	TOXNET
cisplatin	CHD5	142.22	TOXNET
cisplatin	CTBP1	142.22	TOXNET
cisplatin	CTNNB1	142.22	TOXNET
cisplatin	CYP2A6	142.22	TOXNET
cisplatin	DACT1	142.22	TOXNET
cisplatin	DHFR	142.22	TOXNET
cisplatin	DLC1	142.22	TOXNET
cisplatin	DONSON	142.22	TOXNET
cisplatin	DPAGT1	142.22	TOXNET
cisplatin	ERCC2	142.22	TOXNET
cisplatin	FADS1	142.22	TOXNET
cisplatin	FADS2	142.22	TOXNET
cisplatin	FBLN2	142.22	TOXNET
cisplatin	FBN2	142.22	TOXNET
cisplatin	FEN1	142.22	TOXNET
cisplatin	FGFR3	142.22	TOXNET
cisplatin	FHL3	142.22	TOXNET
cisplatin	GALNT12	142.22	TOXNET
cisplatin	GATA5	142.22	TOXNET
cisplatin	GGH	142.22	TOXNET
cisplatin	GNB5	142.22	TOXNET
cisplatin	GREM1	142.22	TOXNET
cisplatin	GRID1	142.22	TOXNET
cisplatin	GSTM3	142.22	TOXNET
cisplatin	IGFBP3	142.22	TOXNET
cisplatin	IL6ST	142.22	TOXNET
cisplatin	IMP3	142.22	TOXNET
cisplatin	IMP4	142.22	TOXNET
cisplatin	IMPA2	142.22	TOXNET
cisplatin	IMPAD	142.22	TOXNET
cisplatin	INAVA	142.22	TOXNET
cisplatin	ING4	142.22	TOXNET
cisplatin	IPP	142.22	TOXNET
cisplatin	JPH3	142.22	TOXNET
cisplatin	KLF2	142.22	TOXNET
cisplatin	KRAS	142.22	TOXNET
cisplatin	MIR939	142.22	TOXNET
cisplatin	MKI67	142.22	TOXNET
cisplatin	MLH1	142.22	TOXNET
cisplatin	MMP1	142.22	TOXNET
cisplatin	MSH2	142.22	TOXNET
cisplatin	MTDH	142.22	TOXNET
cisplatin	MYC	142.22	TOXNET
cisplatin	NAMPT	142.22	TOXNET
cisplatin	NME1	142.22	TOXNET
cisplatin	NQO1	142.22	TOXNET
cisplatin	NT5C	142.22	TOXNET
cisplatin	ODC1	142.22	TOXNET
cisplatin	PARP1	142.22	TOXNET
cisplatin	PAX8	142.22	TOXNET
cisplatin	PHETA1	142.22	TOXNET
cisplatin	PIK3CA	142.22	TOXNET
cisplatin	POLD3	142.22	TOXNET
cisplatin	POSTN	142.22	TOXNET
cisplatin	PPARG	142.22	TOXNET
cisplatin	PPP1R14A	142.22	TOXNET
cisplatin	PRKCB	142.22	TOXNET
cisplatin	PRKCE	142.22	TOXNET
cisplatin	PRKD1	142.22	TOXNET
cisplatin	PROM1	142.22	TOXNET
cisplatin	PSRC1	142.22	TOXNET
cisplatin	PTGS2	142.22	TOXNET
cisplatin	PYCARD	142.22	TOXNET
cisplatin	RASL11A	142.22	TOXNET
cisplatin	RETREG1	142.22	TOXNET
cisplatin	RRM2	142.22	TOXNET
cisplatin	SAPCD2	142.22	TOXNET
cisplatin	SATB2	142.22	TOXNET
cisplatin	SCG5	142.22	TOXNET
cisplatin	SERPINB5	142.22	TOXNET
cisplatin	SFRP1	142.22	TOXNET
cisplatin	SFRP4	142.22	TOXNET
cisplatin	SH3TC1	142.22	TOXNET
cisplatin	SLC19A1	142.22	TOXNET
cisplatin	SLC22A15	142.22	TOXNET
cisplatin	SMAD3	142.22	TOXNET
cisplatin	SMAD7	142.22	TOXNET
cisplatin	SOD2	142.22	TOXNET
cisplatin	SPARC	142.22	TOXNET
cisplatin	STARD8	142.22	TOXNET
cisplatin	STK11	142.22	TOXNET
cisplatin	SULT2B1	142.22	TOXNET
cisplatin	SYNE1	142.22	TOXNET
cisplatin	TCERG1L	142.22	TOXNET
cisplatin	TCF7L2	142.22	TOXNET
cisplatin	TCN2	142.22	TOXNET
cisplatin	TET2	142.22	TOXNET
cisplatin	TFPI2	142.22	TOXNET
cisplatin	TFRC	142.22	TOXNET
cisplatin	TGFB1	142.22	TOXNET
cisplatin	TGFBR1	142.22	TOXNET
cisplatin	TLR2	142.22	TOXNET
cisplatin	TLR4	142.22	TOXNET
cisplatin	TNFSF10	142.22	TOXNET
cisplatin	TNFSF13	142.22	TOXNET
cisplatin	TP53	142.22	TOXNET
cisplatin	TP53TG1	142.22	TOXNET
cisplatin	TP63	142.22	TOXNET
cisplatin	TRIM28	142.22	TOXNET
cisplatin	TXNRD1	142.22	TOXNET
cisplatin	TYMP	142.22	TOXNET
cisplatin	TYMS	142.22	TOXNET
cisplatin	UMPS	142.22	TOXNET
cisplatin	UNG	142.22	TOXNET
cisplatin	VTI1A	142.22	TOXNET
cisplatin	XAF1	142.22	TOXNET
cisplatin	YAP1	142.22	TOXNET
cisplatin	ZFP36L2	142.22	TOXNET
cisplatin	ZMIZ1	142.22	TOXNET
cisplatin	ZNF432	142.22	TOXNET
cisplatin	ACSL4	92.95	TOXNET
cisplatin	AHCY	92.95	TOXNET
cisplatin	ALDH18A1	92.95	TOXNET
cisplatin	ANXA1	92.95	TOXNET
cisplatin	ANXA5	92.95	TOXNET
cisplatin	CAPG	92.95	TOXNET
cisplatin	CLPTM1L	92.95	TOXNET
cisplatin	CREBBP	92.95	TOXNET
cisplatin	DDR2	92.95	TOXNET
cisplatin	DOT1L	92.95	TOXNET
cisplatin	EIF2B1	92.95	TOXNET
cisplatin	ERCC1	92.95	TOXNET
cisplatin	FOXO3	92.95	TOXNET
cisplatin	GAR1	92.95	TOXNET
cisplatin	GNG11	92.95	TOXNET
cisplatin	H1FX	92.95	TOXNET
cisplatin	HELLS	92.95	TOXNET
cisplatin	HNRNPA1	92.95	TOXNET
cisplatin	IPO4	92.95	TOXNET
cisplatin	JUNB	92.95	TOXNET
cisplatin	KPNA2	92.95	TOXNET
cisplatin	LDHA	92.95	TOXNET
cisplatin	LMNA	92.95	TOXNET
cisplatin	LMNB1	92.95	TOXNET
cisplatin	MAP2K1	92.95	TOXNET
cisplatin	MKI67IP	92.95	TOXNET
cisplatin	MSH3	92.95	TOXNET
cisplatin	MSH6	92.95	TOXNET
cisplatin	NCL	92.95	TOXNET
cisplatin	NFE2L2	92.95	TOXNET
cisplatin	NOP58	92.95	TOXNET
cisplatin	NPM1	92.95	TOXNET
cisplatin	NUDT21	92.95	TOXNET
cisplatin	OGG1	92.95	TOXNET
cisplatin	PPP3CA	92.95	TOXNET
cisplatin	PROS1	92.95	TOXNET
cisplatin	PRPSAP2	92.95	TOXNET
cisplatin	PSAT1	92.95	TOXNET
cisplatin	RASA1	92.95	TOXNET
cisplatin	RRM1	92.95	TOXNET
cisplatin	RRS1	92.95	TOXNET
cisplatin	SATB1	92.95	TOXNET
cisplatin	SFN	92.95	TOXNET
cisplatin	SLC4A7	92.95	TOXNET
cisplatin	SMARCC1	92.95	TOXNET
cisplatin	SNRPG	92.95	TOXNET
cisplatin	SOX2	92.95	TOXNET
cisplatin	SRM	92.95	TOXNET
cisplatin	STK39	92.95	TOXNET
cisplatin	TF	92.95	TOXNET
cisplatin	TIMM10	92.95	TOXNET
cisplatin	TK1	92.95	TOXNET
cisplatin	TOMM40	92.95	TOXNET
cisplatin	TOP2A	92.95	TOXNET
cisplatin	TPI1	92.95	TOXNET
cisplatin	VAV1	92.95	TOXNET
cisplatin	XPC	92.95	TOXNET
cisplatin	XRCC5	92.95	TOXNET
cisplatin	XRCC6	92.95	TOXNET
cisplatin	ABCC9	92.35	TOXNET
cisplatin	AKR1B1	92.35	TOXNET
cisplatin	AKR1C2	92.35	TOXNET
cisplatin	AKR1C3	92.35	TOXNET
cisplatin	ANKRD1	92.35	TOXNET
cisplatin	ANO4	92.35	TOXNET
cisplatin	BMP7	92.35	TOXNET
cisplatin	C1R	92.35	TOXNET
cisplatin	CCNE2	92.35	TOXNET
cisplatin	CD55	92.35	TOXNET
cisplatin	CNIH3	92.35	TOXNET
cisplatin	CNR1	92.35	TOXNET
cisplatin	CPM	92.35	TOXNET
cisplatin	CYB5A	92.35	TOXNET
cisplatin	DICER1	92.35	TOXNET
cisplatin	DIO2	92.35	TOXNET
cisplatin	DUSP1	92.35	TOXNET
cisplatin	ERRFI1	92.35	TOXNET
cisplatin	GPX3	92.35	TOXNET
cisplatin	GREB1	92.35	TOXNET
cisplatin	HDAC1	92.35	TOXNET
cisplatin	HS3ST3B1	92.35	TOXNET
cisplatin	IFIT1	92.35	TOXNET
cisplatin	IL15	92.35	TOXNET
cisplatin	IL1R1	92.35	TOXNET
cisplatin	ITGB1	92.35	TOXNET
cisplatin	ITGB3BP	92.35	TOXNET
cisplatin	KLF9	92.35	TOXNET
cisplatin	LAMB1	92.35	TOXNET
cisplatin	LMOD1	92.35	TOXNET
cisplatin	LRRK2	92.35	TOXNET
cisplatin	LTF	92.35	TOXNET
cisplatin	MAOA	92.35	TOXNET
cisplatin	MED14	92.35	TOXNET
cisplatin	METTL7A	92.35	TOXNET
cisplatin	MIR21	92.35	TOXNET
cisplatin	MTA2	92.35	TOXNET
cisplatin	NCOA6	92.35	TOXNET
cisplatin	NCOR1	92.35	TOXNET
cisplatin	NDNF	92.35	TOXNET
cisplatin	NEDD4L	92.35	TOXNET
cisplatin	NEFM	92.35	TOXNET
cisplatin	NR1D2	92.35	TOXNET
cisplatin	NR2F2	92.35	TOXNET
cisplatin	NR3C1	92.35	TOXNET
cisplatin	NR4A1	92.35	TOXNET
cisplatin	NRP1	92.35	TOXNET
cisplatin	OSR2	92.35	TOXNET
cisplatin	PAPPA	92.35	TOXNET
cisplatin	PLA2G2A	92.35	TOXNET
cisplatin	PRL	92.35	TOXNET
cisplatin	PTGER4	92.35	TOXNET
cisplatin	RARB	92.35	TOXNET
cisplatin	RASGRP1	92.35	TOXNET
cisplatin	RBPJ	92.35	TOXNET
cisplatin	RGS4	92.35	TOXNET
cisplatin	SLC1A1	92.35	TOXNET
cisplatin	SLC20A1	92.35	TOXNET
cisplatin	SLC40A1	92.35	TOXNET
cisplatin	SLC7A8	92.35	TOXNET
cisplatin	STC2	92.35	TOXNET
cisplatin	SULF2	92.35	TOXNET
cisplatin	TAGLN	92.35	TOXNET
cisplatin	TGFB2	92.35	TOXNET
cisplatin	TNC	92.35	TOXNET
cisplatin	TOB1	92.35	TOXNET
cisplatin	TXNIP	92.35	TOXNET
cisplatin	UST	92.35	TOXNET
cisplatin	VCAN	92.35	TOXNET
cisplatin	AJUBA	73.06	TOXNET
cisplatin	B2M	73.06	TOXNET
cisplatin	BLVRB	73.06	TOXNET
cisplatin	CA2	73.06	TOXNET
cisplatin	CCHCR1	73.06	TOXNET
cisplatin	CDKN1A	73.06	TOXNET
cisplatin	CRABP1	73.06	TOXNET
cisplatin	CYP26B1	73.06	TOXNET
cisplatin	FAT3	73.06	TOXNET
cisplatin	FKBP1A	73.06	TOXNET
cisplatin	GSTO1	73.06	TOXNET
cisplatin	HMGB1	73.06	TOXNET
cisplatin	HSPA5	73.06	TOXNET
cisplatin	KRT17	73.06	TOXNET
cisplatin	KRT19	73.06	TOXNET
cisplatin	LTA	73.06	TOXNET
cisplatin	MGMT	73.06	TOXNET
cisplatin	NOTCH1	73.06	TOXNET
cisplatin	NOTCH2	73.06	TOXNET
cisplatin	NOTCH3	73.06	TOXNET
cisplatin	PRDX1	73.06	TOXNET
cisplatin	PSME1	73.06	TOXNET
cisplatin	PSME2	73.06	TOXNET
cisplatin	RB1	73.06	TOXNET
cisplatin	TMEM173	73.06	TOXNET
cisplatin	TNFAIP8	73.06	TOXNET
cisplatin	TPM1	73.06	TOXNET
cisplatin	TPM2	73.06	TOXNET
cisplatin	TRP53	73.06	TOXNET
cisplatin	TXNDC17	73.06	TOXNET
cisplatin	WWOX	73.06	TOXNET
cisplatin	XRCC1	73.06	TOXNET
cisplatin	ZC4H2	73.06	TOXNET
cisplatin	AKR1C1	72.19	TOXNET
cisplatin	AXL	72.19	TOXNET
cisplatin	ENO2	72.19	TOXNET
cisplatin	FASLG	72.19	TOXNET
cisplatin	KEAP1	72.19	TOXNET
cisplatin	LGALS1	72.19	TOXNET
cisplatin	SDC4	72.19	TOXNET
cisplatin	ABCA7	70.82	TOXNET
cisplatin	ALDH7A1	70.82	TOXNET
cisplatin	APOE	70.82	TOXNET
cisplatin	ARG2	70.82	TOXNET
cisplatin	ATF2	70.82	TOXNET
cisplatin	BMI1	70.82	TOXNET
cisplatin	CAT	70.82	TOXNET
cisplatin	CDKL2	70.82	TOXNET
cisplatin	CLCN3	70.82	TOXNET
cisplatin	CLN3	70.82	TOXNET
cisplatin	COPS7A	70.82	TOXNET
cisplatin	CPSF1	70.82	TOXNET
cisplatin	CRYBG1	70.82	TOXNET
cisplatin	CSTA	70.82	TOXNET
cisplatin	CTSC	70.82	TOXNET
cisplatin	EDNRA	70.82	TOXNET
cisplatin	EXOSC5	70.82	TOXNET
cisplatin	FAM168A	70.82	TOXNET
cisplatin	FGF2	70.82	TOXNET
cisplatin	FKBP2	70.82	TOXNET
cisplatin	ING1	70.82	TOXNET
cisplatin	KLK3	70.82	TOXNET
cisplatin	M6PR	70.82	TOXNET
cisplatin	MIR200C	70.82	TOXNET
cisplatin	MMP2	70.82	TOXNET
cisplatin	MRPS11	70.82	TOXNET
cisplatin	NBAS	70.82	TOXNET
cisplatin	PA2G4	70.82	TOXNET
cisplatin	PRKAB1	70.82	TOXNET
cisplatin	PTEN	70.82	TOXNET
cisplatin	PTPRF	70.82	TOXNET
cisplatin	RAD23A	70.82	TOXNET
cisplatin	RAP1GAP	70.82	TOXNET
cisplatin	RPS6	70.82	TOXNET
cisplatin	RXRB	70.82	TOXNET
cisplatin	SERBP1	70.82	TOXNET
cisplatin	SOD3	70.82	TOXNET
cisplatin	SREBF2	70.82	TOXNET
cisplatin	STAT1	70.82	TOXNET
cisplatin	TAF15	70.82	TOXNET
cisplatin	TERT	70.82	TOXNET
cisplatin	TMEM63A	70.82	TOXNET
cisplatin	TRAP1	70.82	TOXNET
cisplatin	VEGFB	70.82	TOXNET
cisplatin	WDR46	70.82	TOXNET
cisplatin	YY1	70.82	TOXNET
cisplatin	ZEB2	70.82	TOXNET
cisplatin	EFHD1	61.02	TOXNET
cisplatin	A2M	59.35	TOXNET
cisplatin	ALDH1B1	59.35	TOXNET
cisplatin	ALOX5	59.35	TOXNET
cisplatin	ARID3B	59.35	TOXNET
cisplatin	ATP7A	59.35	TOXNET
cisplatin	BAK1	59.35	TOXNET
cisplatin	BECN1	59.35	TOXNET
cisplatin	BRD4	59.35	TOXNET
cisplatin	CACNA2D1	59.35	TOXNET
cisplatin	CRYAB	59.35	TOXNET
cisplatin	DMBT1	59.35	TOXNET
cisplatin	EOMES	59.35	TOXNET
cisplatin	FZD2	59.35	TOXNET
cisplatin	GAST	59.35	TOXNET
cisplatin	HSPA2	59.35	TOXNET
cisplatin	ICAM1	59.35	TOXNET
cisplatin	IGFBP1	59.35	TOXNET
cisplatin	IL1B	59.35	TOXNET
cisplatin	IL32	59.35	TOXNET
cisplatin	ITIH4	59.35	TOXNET
cisplatin	KCNH2	59.35	TOXNET
cisplatin	KDM5B	59.35	TOXNET
cisplatin	LPL	59.35	TOXNET
cisplatin	LRG1	59.35	TOXNET
cisplatin	MAP2K6	59.35	TOXNET
cisplatin	MIR98	59.35	TOXNET
cisplatin	MMP7	59.35	TOXNET
cisplatin	MMP9	59.35	TOXNET
cisplatin	MUTYH	59.35	TOXNET
cisplatin	NDRG2	59.35	TOXNET
cisplatin	NFKB1	59.35	TOXNET
cisplatin	PCNA	59.35	TOXNET
cisplatin	RCOR1	59.35	TOXNET
cisplatin	RELA	59.35	TOXNET
cisplatin	RFC1	59.35	TOXNET
cisplatin	RNF34	59.35	TOXNET
cisplatin	S100A4	59.35	TOXNET
cisplatin	S100A9	59.35	TOXNET
cisplatin	SERTAD1	59.35	TOXNET
cisplatin	SLC16A1	59.35	TOXNET
cisplatin	SLC2A1	59.35	TOXNET
cisplatin	STAT3	59.35	TOXNET
cisplatin	SULT1A1	59.35	TOXNET
cisplatin	TCF19	59.35	TOXNET
cisplatin	TNFRSF10A	59.35	TOXNET
cisplatin	YBX1	59.35	TOXNET
cisplatin	ATF3	58.01	TOXNET
cisplatin	ATP2A3	58.01	TOXNET
cisplatin	BCL2L1	58.01	TOXNET
cisplatin	CASP3	58.01	TOXNET
cisplatin	CBS	58.01	TOXNET
cisplatin	CDKAL1	58.01	TOXNET
cisplatin	CHPF	58.01	TOXNET
cisplatin	CMIP	58.01	TOXNET
cisplatin	CYBASC3	58.01	TOXNET
cisplatin	EDN1	58.01	TOXNET
cisplatin	FAS	58.01	TOXNET
cisplatin	GLIS3	58.01	TOXNET
cisplatin	HBA1	58.01	TOXNET
cisplatin	HMGA1	58.01	TOXNET
cisplatin	HNF1A	58.01	TOXNET
cisplatin	HPX	58.01	TOXNET
cisplatin	IGF2BP2	58.01	TOXNET
cisplatin	JAZF1	58.01	TOXNET
cisplatin	KCNJ11	58.01	TOXNET
cisplatin	LEPR	58.01	TOXNET
cisplatin	MAPK8IP1	58.01	TOXNET
cisplatin	MIR1260B	58.01	TOXNET
cisplatin	MIR17HG	58.01	TOXNET
cisplatin	MIR339	58.01	TOXNET
cisplatin	MIRLET7D	58.01	TOXNET
cisplatin	MOK	58.01	TOXNET
cisplatin	MRAS	58.01	TOXNET
cisplatin	NOS2	58.01	TOXNET
cisplatin	PAM	58.01	TOXNET
cisplatin	PEPD	58.01	TOXNET
cisplatin	PLEKHA1	58.01	TOXNET
cisplatin	PROX1	58.01	TOXNET
cisplatin	S100A6	58.01	TOXNET
cisplatin	SIRT1	58.01	TOXNET
cisplatin	SLC22A3	58.01	TOXNET
cisplatin	SLC2A2	58.01	TOXNET
cisplatin	SNAP25	58.01	TOXNET
cisplatin	SOD1	58.01	TOXNET
cisplatin	SPHK1	58.01	TOXNET
cisplatin	ST6GAL1	58.01	TOXNET
cisplatin	THADA	58.01	TOXNET
cisplatin	TIMP1	58.01	TOXNET
cisplatin	TNFRSF1A	58.01	TOXNET
cisplatin	TNFRSF1B	58.01	TOXNET
cisplatin	UBE2E2	58.01	TOXNET
cisplatin	UCP2	58.01	TOXNET
cisplatin	WFS1	58.01	TOXNET
cisplatin	ZFAND3	58.01	TOXNET
cisplatin	KRT10	56.87	TOXNET
cisplatin	SIRT3	56.87	TOXNET
cisplatin	TERC	56.87	TOXNET
cisplatin	AHNAK	52.49	TOXNET
cisplatin	AKAP13	52.49	TOXNET
cisplatin	ALAD	52.49	TOXNET
cisplatin	ALDH1A1	52.49	TOXNET
cisplatin	APAF1	52.49	TOXNET
cisplatin	CASP2	52.49	TOXNET
cisplatin	CPQ	52.49	TOXNET
cisplatin	IL4R	52.49	TOXNET
cisplatin	PAK1	52.49	TOXNET
cisplatin	TSC1	52.49	TOXNET
cisplatin	UNC5C	52.49	TOXNET
cisplatin	ACTG1	50.34	TOXNET
cisplatin	CHRAC1	50.34	TOXNET
cisplatin	EBF1	50.34	TOXNET
cisplatin	EHMT2	50.34	TOXNET
cisplatin	GIT1	50.34	TOXNET
cisplatin	KRT15	50.34	TOXNET
cisplatin	LGALS3	50.34	TOXNET
cisplatin	MAPK8	50.34	TOXNET
cisplatin	MIR15B	50.34	TOXNET
cisplatin	MIR185	50.34	TOXNET
cisplatin	MIR25	50.34	TOXNET
cisplatin	MIR638	50.34	TOXNET
cisplatin	MITF	50.34	TOXNET
cisplatin	MYD88	50.34	TOXNET
cisplatin	NANOG	50.34	TOXNET
cisplatin	NCF1	50.34	TOXNET
cisplatin	OCLN	50.34	TOXNET
cisplatin	PHGDH	50.34	TOXNET
cisplatin	PHLPP1	50.34	TOXNET
cisplatin	PIM1	50.34	TOXNET
cisplatin	POR	50.34	TOXNET
cisplatin	PTK2	50.34	TOXNET
cisplatin	SNAI1	50.34	TOXNET
cisplatin	SP1	50.34	TOXNET
cisplatin	SUV39H1	50.34	TOXNET
cisplatin	TNFAIP3	50.34	TOXNET
cisplatin	TSC22D1	50.34	TOXNET
cisplatin	WNT5A	50.34	TOXNET
cisplatin	ENOSF1	47	TOXNET
cisplatin	CCN2	44.05	TOXNET
cisplatin	COL3A1	44.05	TOXNET
cisplatin	CYGB	44.05	TOXNET
cisplatin	MAPK1	44.05	TOXNET
cisplatin	MAPK3	44.05	TOXNET
cisplatin	MAPK9	44.05	TOXNET
cisplatin	ACTB	38.19	TOXNET
cisplatin	ATP6AP2	38.19	TOXNET
cisplatin	BMPR1B	38.19	TOXNET
cisplatin	BNC2	38.19	TOXNET
cisplatin	CASKIN1	38.19	TOXNET
cisplatin	CHST14	38.19	TOXNET
cisplatin	COL11A1	38.19	TOXNET
cisplatin	COL11A2	38.19	TOXNET
cisplatin	CSNK1A1	38.19	TOXNET
cisplatin	DLL3	38.19	TOXNET
cisplatin	DLX1	38.19	TOXNET
cisplatin	DLX2	38.19	TOXNET
cisplatin	ERCC6	38.19	TOXNET
cisplatin	FAM83H	38.19	TOXNET
cisplatin	GATA2	38.19	TOXNET
cisplatin	GNAQ	38.19	TOXNET
cisplatin	GP1BB	38.19	TOXNET
cisplatin	GPC4	38.19	TOXNET
cisplatin	GPC6	38.19	TOXNET
cisplatin	GTF2IRD1	38.19	TOXNET
cisplatin	HIST1H4C	38.19	TOXNET
cisplatin	IDH2	38.19	TOXNET
cisplatin	LMNTD2	38.19	TOXNET
cisplatin	NIPBL	38.19	TOXNET
cisplatin	PDGFRA	38.19	TOXNET
cisplatin	PHEX	38.19	TOXNET
cisplatin	PTCH1	38.19	TOXNET
cisplatin	RAD23B	38.19	TOXNET
cisplatin	RCAN1	38.19	TOXNET
cisplatin	RDH10	38.19	TOXNET
cisplatin	RUNX2	38.19	TOXNET
cisplatin	RYK	38.19	TOXNET
cisplatin	SETBP1	38.19	TOXNET
cisplatin	SIM2	38.19	TOXNET
cisplatin	SLC26A2	38.19	TOXNET
cisplatin	SLC35D1	38.19	TOXNET
cisplatin	SOX9	38.19	TOXNET
cisplatin	SPRY2	38.19	TOXNET
cisplatin	STRA6	38.19	TOXNET
cisplatin	SURF1	38.19	TOXNET
cisplatin	TBX15	38.19	TOXNET
cisplatin	TCF4	38.19	TOXNET
cisplatin	TFAP2A	38.19	TOXNET
cisplatin	THRB	38.19	TOXNET
cisplatin	UBE3A	38.19	TOXNET
cisplatin	VSX1	38.19	TOXNET
cisplatin	CD68	38.12	TOXNET
cisplatin	CEACAM1	38.12	TOXNET
cisplatin	COL1A1	38.12	TOXNET
cisplatin	COL5A1	38.12	TOXNET
cisplatin	COL5A2	38.12	TOXNET
cisplatin	COL6A1	38.12	TOXNET
cisplatin	COL9A2	38.12	TOXNET
cisplatin	FGF7	38.12	TOXNET
cisplatin	FLRT3	38.12	TOXNET
cisplatin	FN1	38.12	TOXNET
cisplatin	GLS	38.12	TOXNET
cisplatin	IFI35	38.12	TOXNET
cisplatin	IFI6	38.12	TOXNET
cisplatin	IGFBP6	38.12	TOXNET
cisplatin	IL11	38.12	TOXNET
cisplatin	ITGB4	38.12	TOXNET
cisplatin	ITGB6	38.12	TOXNET
cisplatin	JAK2	38.12	TOXNET
cisplatin	LIF	38.12	TOXNET
cisplatin	MAP2	38.12	TOXNET
cisplatin	MAPRE3	38.12	TOXNET
cisplatin	MGAT2	38.12	TOXNET
cisplatin	MMP15	38.12	TOXNET
cisplatin	PGF	38.12	TOXNET
cisplatin	PTHLH	38.12	TOXNET
cisplatin	RBP4	38.12	TOXNET
cisplatin	SDF2L1	38.12	TOXNET
cisplatin	SERPINB4	38.12	TOXNET
cisplatin	TRAF1	38.12	TOXNET
cisplatin	ACOX2	36.66	TOXNET
cisplatin	ACSL1	36.66	TOXNET
cisplatin	AGT	36.66	TOXNET
cisplatin	AIFM1	36.66	TOXNET
cisplatin	AOC3	36.66	TOXNET
cisplatin	CYBB	36.66	TOXNET
cisplatin	GSR	36.66	TOXNET
cisplatin	HSD11B1L	36.66	TOXNET
cisplatin	MAP3K5	36.66	TOXNET
cisplatin	MPO	36.66	TOXNET
cisplatin	PDK4	36.66	TOXNET
cisplatin	PPARA	36.66	TOXNET
cisplatin	PRKCA	36.66	TOXNET
cisplatin	PRKCD	36.66	TOXNET
cisplatin	S1PR4	36.66	TOXNET
cisplatin	S1PR5	36.66	TOXNET
cisplatin	SERPINE1	36.66	TOXNET
cisplatin	SLC9A3	36.66	TOXNET
cisplatin	SREBF1	36.66	TOXNET
cisplatin	STS	36.66	TOXNET
cisplatin	VEGFA	36.66	TOXNET
cisplatin	ADK	36.49	TOXNET
cisplatin	AHI1	36.49	TOXNET
cisplatin	ALDH5A1	36.49	TOXNET
cisplatin	BDNF	36.49	TOXNET
cisplatin	C12ORF57	36.49	TOXNET
cisplatin	CACNA1G	36.49	TOXNET
cisplatin	CCNA2	36.49	TOXNET
cisplatin	CNKSR1	36.49	TOXNET
cisplatin	COL18A1	36.49	TOXNET
cisplatin	DOCK8	36.49	TOXNET
cisplatin	DYNC1H1	36.49	TOXNET
cisplatin	ENTPD1	36.49	TOXNET
cisplatin	GAMT	36.49	TOXNET
cisplatin	GNAS	36.49	TOXNET
cisplatin	HDAC4	36.49	TOXNET
cisplatin	HIST1H4B	36.49	TOXNET
cisplatin	INPP5E	36.49	TOXNET
cisplatin	KDM6B	36.49	TOXNET
cisplatin	KIF7	36.49	TOXNET
cisplatin	MAN1B1	36.49	TOXNET
cisplatin	METTL23	36.49	TOXNET
cisplatin	NAA15	36.49	TOXNET
cisplatin	NSD1	36.49	TOXNET
cisplatin	NTF4	36.49	TOXNET
cisplatin	PECR	36.49	TOXNET
cisplatin	PHIP	36.49	TOXNET
cisplatin	POLR3B	36.49	TOXNET
cisplatin	PRRT2	36.49	TOXNET
cisplatin	RALGDS	36.49	TOXNET
cisplatin	RGS7	36.49	TOXNET
cisplatin	SC5D	36.49	TOXNET
cisplatin	SCAPER	36.49	TOXNET
cisplatin	SHANK2	36.49	TOXNET
cisplatin	SLC31A1	36.49	TOXNET
cisplatin	SRD5A3	36.49	TOXNET
cisplatin	SRGAP3	36.49	TOXNET
cisplatin	STAG1	36.49	TOXNET
cisplatin	TAF2	36.49	TOXNET
cisplatin	TSEN34	36.49	TOXNET
cisplatin	UBR7	36.49	TOXNET
cisplatin	VIP	36.49	TOXNET
cisplatin	WDR62	36.49	TOXNET
cisplatin	PDYN	36.07	TOXNET
cisplatin	APOL6	36	TOXNET
cisplatin	CCL2	36	TOXNET
cisplatin	DDX60	36	TOXNET
cisplatin	EIF2AK2	36	TOXNET
cisplatin	EMX1	36	TOXNET
cisplatin	GBP1	36	TOXNET
cisplatin	IFI27	36	TOXNET
cisplatin	IFIH1	36	TOXNET
cisplatin	IFIT2	36	TOXNET
cisplatin	IFIT3	36	TOXNET
cisplatin	IFITM3	36	TOXNET
cisplatin	ITPA	36	TOXNET
cisplatin	LAMP3	36	TOXNET
cisplatin	LY6E	36	TOXNET
cisplatin	OAS1	36	TOXNET
cisplatin	OAS3	36	TOXNET
cisplatin	PLSCR1	36	TOXNET
cisplatin	RSAD2	36	TOXNET
cisplatin	SAMD9	36	TOXNET
cisplatin	SLC22A8	36	TOXNET
cisplatin	TDRD7	36	TOXNET
cisplatin	TNFAIP6	36	TOXNET
cisplatin	TREX1	36	TOXNET
cisplatin	TRIM22	36	TOXNET
cisplatin	UBE2L6	36	TOXNET
cisplatin	ZCCHC2	36	TOXNET
cisplatin	FYN	35.73	TOXNET
cisplatin	PPP1R1B	35.73	TOXNET
cisplatin	AMN	35.03	TOXNET
cisplatin	CASP9	35.03	TOXNET
cisplatin	IL6	35.03	TOXNET
cisplatin	STAT6	35.03	TOXNET
cisplatin	TNF	35.03	TOXNET
cisplatin	AIF1	33.83	TOXNET
cisplatin	ALB	33.83	TOXNET
cisplatin	BSCL2	33.83	TOXNET
cisplatin	CACNA1D	33.83	TOXNET
cisplatin	DHCR7	33.83	TOXNET
cisplatin	GLI2	33.83	TOXNET
cisplatin	IFNG	33.83	TOXNET
cisplatin	IL10RA	33.83	TOXNET
cisplatin	INHBB	33.83	TOXNET
cisplatin	IRAK4	33.83	TOXNET
cisplatin	LANCL1	33.83	TOXNET
cisplatin	NR1H4	33.83	TOXNET
cisplatin	PPAN	33.83	TOXNET
cisplatin	RPSA	33.83	TOXNET
cisplatin	S100A10	33.83	TOXNET
cisplatin	SLC29A1	33.83	TOXNET
cisplatin	SNCA	33.83	TOXNET
cisplatin	SNORD22	33.83	TOXNET
cisplatin	VIM	33.83	TOXNET
cisplatin	WNT11	33.83	TOXNET
cisplatin	ADH7	32.3	TOXNET
cisplatin	BBC3	32.3	TOXNET
cisplatin	GNG7	32.3	TOXNET
cisplatin	MT1G	32.3	TOXNET
cisplatin	NR1I2	32.3	TOXNET
cisplatin	PRDX2	32.3	TOXNET
cisplatin	PTGS1	32.3	TOXNET
cisplatin	RUNX3	32.3	TOXNET
cisplatin	SLC30A7	32.3	TOXNET
cisplatin	SNAI2	32.3	TOXNET
cisplatin	TGM2	32.3	TOXNET
cisplatin	TPM4	32.3	TOXNET
cisplatin	XIAP	32.3	TOXNET
cisplatin	XRCC3	32.3	TOXNET
cisplatin	CKB	30.98	TOXNET
cisplatin	DDR1	30.98	TOXNET
cisplatin	FGF9	30.98	TOXNET
cisplatin	GKN1	30.98	TOXNET
cisplatin	GMPR2	30.98	TOXNET
cisplatin	HSPA8	30.98	TOXNET
cisplatin	ID3	30.98	TOXNET
cisplatin	MPP1	30.98	TOXNET
cisplatin	MSLN	30.98	TOXNET
cisplatin	MTOR	30.98	TOXNET
cisplatin	NCOA3	30.98	TOXNET
cisplatin	NPRL2	30.98	TOXNET
cisplatin	PTPN11	30.98	TOXNET
cisplatin	RASSF1	30.98	TOXNET
cisplatin	SPP1	30.98	TOXNET
cisplatin	TPM3	30.98	TOXNET
cisplatin	UGT2B17	30.98	TOXNET

## Sheet: common targets
gene	Average Shortest Path Length	Degree	Neighborhood Connectivity	Number O fDirected Edges	Radiality	Stress	Topological Coefficient
RXRB	2.24	7	25.5714	7	0.69	1564	0.303351
TP53	2.32	2	52.5	2	0.67	138	0.635802
TOP2A	1.84	32	12.9062	32	0.79	16284	0.146991
TNF	2.32	2	50.5	2	0.67	180	0.611111
TLR2	2.32	2	51.5	2	0.67	172	0.623457
THRB	2.32	2	50.5	2	0.67	180	0.611111
SULT2B1	2.272	5	32	5	0.682	836	0.382716
SREBF2	2.32	2	51	2	0.67	148	0.617284
SREBF1	2.32	2	51	2	0.67	148	0.617284
SP1	2.32	2	44	2	0.67	310	0.530864
SLC2A2	2.32	2	43	2	0.67	284	0.518519
SERPINE1	2.304	3	38	3	0.674	334	0.45679
RARB	2.24	7	25.5714	7	0.69	1564	0.303351
PTGS1	2.16	12	23.0833	12	0.71	4420	0.272634
PRKCD	2.32	2	45.5	2	0.67	742	0.549383
PRKCB	1.952	25	15.48	25	0.762	10326	0.178765
PRKCA	1.936	26	15.6923	26	0.766	12080	0.181387
PPARA	2.32	2	44.5	2	0.67	762	0.537037
PIM1	1.952	26	13.96	26	0.762	10494	0.16
PAM	2.32	2	50.5	2	0.67	180	0.611111
NR3C1	2.24	7	27.4286	7	0.69	1522	0.326279
NR1I2	2.224	8	24.5	8	0.694	3756	0.290123
NQO1	1.92	27	13.6667	27	0.77	10150	0.156379
NOS2	2.32	2	45.5	2	0.67	742	0.549383
NFKB1	2.32	2	52.5	2	0.67	138	0.635802
MMP9	2.32	2	50.5	2	0.67	180	0.611111
MAPK9	2.32	2	45.5	2	0.67	742	0.549383
MAPK8	2.32	2	45.5	2	0.67	742	0.549383
MAPK3	2.32	2	42.5	2	0.67	1032	0.512346
MAPK1	2.064	18	15.6111	18	0.734	5510	0.180384
MAP2	2.32	2	51.5	2	0.67	172	0.623457
M6PR	2.32	2	50.5	2	0.67	180	0.611111
LTF	2.32	2	49	2	0.67	186	0.592593
LPL	2.32	2	50.5	2	0.67	154	0.611111
LMNB1	2.32	2	44	2	0.67	310	0.530864
LGALS1	2.32	2	50.5	2	0.67	180	0.611111
IL1B	2.272	5	32	5	0.682	836	0.382716
IFNG	2.32	2	50.5	2	0.67	180	0.611111
ICAM1	2.288	4	31	4	0.678	1966	0.37037
HSPA5	2.32	2	52.5	2	0.67	138	0.635802
HSP90AA1	2.32	2	46	2	0.67	206	0.555556
HMOX1	2.304	3	32.6667	3	0.674	1544	0.390946
HMGCR	2.224	8	25.375	8	0.694	2028	0.300926
HMGB1	2.32	2	42.5	2	0.67	1032	0.512346
GSR	2.048	19	17.0526	19	0.738	7046	0.198181
GABRD	2.272	5	32	5	0.682	836	0.382716
FGF2	2.32	2	51.5	2	0.67	172	0.623457
ESR2	2.32	2	48	2	0.67	176	0.580247
ESR1	1.808	35	13.8824	35	0.798	20714	0.159041
ENO2	2.32	2	51.5	2	0.67	172	0.623457
EDNRA	2.32	2	52.5	2	0.67	138	0.635802
DHFR	2.32	2	50.5	2	0.67	154	0.611111
CYP2A6	2.32	2	48	2	0.67	176	0.580247
CYP1B1	2.272	5	21.2	5	0.682	2856	0.249383
CYP1A2	2.272	5	28.2	5	0.682	2880	0.335802
CYP3A4	2.256	6	23.5	6	0.686	3182	0.277778
CYP1A1	2.208	9	23	9	0.698	5218	0.271605
COMT	1.872	30	14.9667	30	0.782	15882	0.172428
CNR1	2.192	10	20.3	10	0.702	2966	0.238272
CDK1	2.32	2	43	2	0.67	768	0.518519
CCL2	2.304	3	35	3	0.674	1146	0.419753
CASP9	2.32	2	52.5	2	0.67	138	0.635802
CASP8	2.32	2	52.5	2	0.67	138	0.635802
CASP3	2.272	5	26.4	5	0.682	2872	0.31358
CACNA1G	2.288	4	35	4	0.678	564	0.419753
CA2	2	22	15.2273	22	0.75	6840	0.175645
BLVRB	2.32	2	42.5	2	0.67	1032	0.512346
BIRC5	2.32	2	44	2	0.67	310	0.530864
BDNF	2.32	2	44.5	2	0.67	762	0.537037
BCL2	2.288	4	35	4	0.678	564	0.419753
APOE	2.32	2	51	2	0.67	148	0.617284
ANXA1	2.24	7	27.4286	7	0.69	1522	0.326279
ALOX5	2.24	7	27.4286	7	0.69	1522	0.326279
ALDH2	1.984	23	14.8261	23	0.754	8272	0.170692
ALDH1A1	2.32	2	51.5	2	0.67	144	0.623457
ALB	2.304	3	40.6667	3	0.674	378	0.489712
AKT1	2.304	3	32.3333	3	0.674	1150	0.386831
AHR	2.32	2	43	2	0.67	768	0.518519
ACSL4	2.304	3	38	3	0.674	334	0.45679
ACHE	2.32	2	49	2	0.67	186	0.592593
ABCC1	2.32	2	45.5	2	0.67	742	0.549383
ABCB1	2.288	4	32.75	4	0.678	1600	0.391975

## Sheet: binding free energy
compound	PubChem CID	target	PDB ID	Affinity（kcal/mol）
Glycyrrhizic acid	14982	CYP1A1	4I8V	-9.6
		CYP1A2	2HI4	-8.9
		ESR1	1A52	-8.9
		TOP2A	1ZXM	-9.9
Glycyrrhetinic acid	10114	CYP1A1	4I8V	-8.6
		CYP1A2	2HI4	-8.3
		ESR1	1A52	-8.5
		TOP2A	1ZXM	-9.2
