# Supplementary material for: Licorice Ameliorates Cisplatin-Induced Hepatotoxicity Through Antiapoptosis, Antioxidative Stress, Anti-Inflammation, and Acceleration of Metabolism
Source: Front Pharmacol. 2020 Nov 10;11:563750. doi: 10.3389/fphar.2020.563750 (PMC7683576; doi:10.3389/fphar.2020.563750)
Supplement: Supplementary file 2 [file Table2_v1.XLSX]

## Sheet: Identified Proteins
Protein IDs	gene symbol	Protein Description	Number of proteins	Peptides	Razor + unique peptides	Unique peptides	Peptides									MS/MS count
							Control 1	Control 2	Control 3	CP 1	CP 2	CP 3	CP+GC 1	CP+GC 2	CP+GC 3	Control 1	Control 2	Control 3	CP 1	CP 2	CP 3	CP+GC 1	CP+GC 2	CP+GC 3	MS/MS count
AP_004893.1	ND2	NADH dehydrogenase subunit 2 (mitochondrion) [Rattus norvegicus]	1	1	1	1	0	0	0	1	1	0	1	0	0	0	0	0	1	1	0	1	0	0	3
YP_665631.1	COX1	cytochrome c oxidase subunit I (mitochondrion) [Rattus norvegicus]	2	4	4	4	2	4	4	3	4	2	3	0	0	2	4	4	3	4	2	3	0	0	22
AP_004895.1	COX2	cytochrome c oxidase subunit II (mitochondrion) [Rattus norvegicus]	1	4	1	1	3	2	3	4	3	3	3	3	3	0	0	0	4	4	0	2	2	0	12
YP_665633.1	ATP8	ATP synthase F0 subunit 8 (mitochondrion) [Rattus norvegicus]	2	2	2	2	1	2	1	1	1	1	1	1	1	1	2	1	1	1	1	1	1	1	10
YP_665635.1	COX3	cytochrome c oxidase subunit III (mitochondrion) [Rattus norvegicus]	2	1	1	1	1	1	1	1	1	1	1	1	1	1	1	1	1	1	1	1	1	1	9
YP_665636.1	ND3	NADH dehydrogenase subunit 3 (mitochondrion) [Rattus norvegicus]	2	1	1	1	1	1	1	1	1	1	1	1	1	1	1	1	1	1	1	1	1	1	9
NP_001001512.2	Gtf2i	general transcription factor II-I [Rattus norvegicus]	15	4	4	3	0	0	2	0	1	0	1	0	1	0	0	2	0	1	0	1	0	1	5
XP_006243861.1	Usp19	PREDICTED: ubiquitin carboxyl-terminal hydrolase 19 isoform X7 [Rattus norvegicus]	8	3	3	3	2	0	0	1	0	0	1	1	0	2	0	0	1	0	0	1	1	0	5
NP_001001517.1	Rnf114	E3 ubiquitin-protein ligase RNF114 [Rattus norvegicus]	2	6	6	6	1	2	3	2	6	4	3	3	2	1	2	3	2	6	4	3	3	2	26
NP_001001801.1	Akap7	A-kinase anchor protein 7 isoforms delta and gamma [Rattus norvegicus]	1	12	12	12	3	6	5	6	7	3	4	2	4	3	6	5	6	7	3	4	2	4	40
NP_001002016.2	Lmna	prelamin-A/C [Rattus norvegicus]	1	35	35	34	20	21	24	22	21	22	22	22	25	20	22	24	24	22	23	24	22	25	206
NP_001002022.1	Clint1	clathrin interactor 1 [Rattus norvegicus]	4	16	16	16	6	10	11	10	9	11	13	13	8	7	12	13	10	11	12	15	14	10	104
XP_017447268.1	Pofut1	PREDICTED: GDP-fucose protein O-fucosyltransferase 1 isoform X1 [Rattus norvegicus]	2	3	3	3	1	0	1	0	0	1	3	0	2	1	0	1	0	0	1	3	0	2	8
NP_001002804.1	C1rl	complement C1r subcomponent-like protein precursor [Rattus norvegicus]	1	2	2	2	0	0	1	2	1	0	0	0	0	0	0	1	2	1	0	0	0	0	4
NP_001002807.1	Clic1	chloride intracellular channel protein 1 [Rattus norvegicus]	2	5	5	4	3	4	3	3	3	3	2	1	2	3	4	3	3	3	3	2	1	2	24
NP_001002808.2	Cpa5	carboxypeptidase A5 [Rattus norvegicus]	1	41	41	3	27	29	33	32	33	36	31	20	28	41	36	46	46	53	53	48	27	40	390
NP_446246.2	Wnk1	serine/threonine-protein kinase WNK1 isoform 3 [Rattus norvegicus]	19	6	6	6	1	0	1	1	1	1	3	2	0	1	0	1	1	1	1	3	2	0	10
NP_001002826.1	Mug2	murinoglobulin-2 precursor [Rattus norvegicus]	2	36	3	3	28	28	30	21	21	24	30	19	27	2	0	2	0	0	0	1	0	0	5
NP_001002851.1	Nenf	neudesin precursor [Rattus norvegicus]	1	5	5	5	1	0	2	0	1	1	2	2	0	1	0	2	0	1	1	2	2	0	9
NP_001003409.1	LOC298116	alpha-2u-globulin (L type) precursor [Rattus norvegicus]	5	9	2	0	6	7	8	6	5	4	6	2	3	0	1	3	0	0	0	0	0	0	4
NP_001003673.1	Pmpca	mitochondrial-processing peptidase subunit alpha [Rattus norvegicus]	3	15	15	15	8	8	13	11	10	9	9	3	7	8	8	14	13	11	10	10	3	7	84
XP_006255111.1	Cmtm3	PREDICTED: CKLF-like MARVEL transmembrane domain-containing protein 3 isoform X1 [Rattus norvegicus]	2	2	2	2	2	0	0	0	0	0	0	0	1	2	0	0	0	0	0	0	0	1	3
NP_001003707.1	Clec4d	C-type lectin domain family 4 member D [Rattus norvegicus]	1	10	10	10	7	7	7	7	6	8	7	6	6	8	8	7	7	6	10	7	7	6	66
XP_006250313.1	Ufc1	PREDICTED: ubiquitin-fold modifier-conjugating enzyme 1 isoform X1 [Rattus norvegicus]	2	2	2	2	1	0	1	2	2	0	1	0	1	1	0	1	2	2	0	1	0	1	8
XP_017452485.1	Gspt1	PREDICTED: eukaryotic peptide chain release factor GTP-binding subunit ERF3A isoform X1 [Rattus norvegicus]	5	13	13	13	6	5	9	8	7	5	8	2	7	6	5	10	8	8	6	9	2	7	61
NP_001159394.1	Lsm2	U6 snRNA-associated Sm-like protein LSm2 isoform 2 [Rattus norvegicus]	2	2	2	2	0	1	1	1	2	0	2	0	1	0	1	1	1	2	0	2	0	1	8
NP_001004078.1	Cct5	T-complex protein 1 subunit epsilon [Rattus norvegicus]	1	25	25	25	16	18	17	13	15	17	15	13	16	21	22	22	18	22	22	19	17	20	183
NP_001004080.1	Gsn	gelsolin precursor [Rattus norvegicus]	4	10	10	10	7	5	7	6	4	6	2	3	8	8	5	7	7	4	6	2	3	8	50
NP_001004081.1	Mpi	mannose-6-phosphate isomerase [Rattus norvegicus]	1	7	7	7	2	1	2	4	3	3	2	0	3	2	1	2	4	3	3	2	0	3	20
NP_001004082.3	Hsp90ab1	heat shock protein HSP 90-beta [Rattus norvegicus]	4	46	46	28	35	36	35	35	34	33	32	36	37	49	51	46	50	42	44	45	46	50	423
XP_017447334.1	Crat	PREDICTED: carnitine O-acetyltransferase isoform X2 [Rattus norvegicus]	5	9	9	9	1	0	1	8	3	4	3	3	5	1	0	1	8	3	4	3	3	5	28
NP_001004086.1	Pon3	serum paraoxonase/lactonase 3 precursor [Rattus norvegicus]	1	14	14	14	10	13	10	11	9	11	11	10	12	12	16	12	13	11	12	15	14	15	120
NP_058976.1	Psma3	proteasome subunit alpha type-3 [Rattus norvegicus]	2	9	9	4	7	8	8	8	7	9	8	7	7	7	8	8	8	7	9	8	7	7	69
XP_006232867.1	S100a11	PREDICTED: protein S100-A11 isoform X1 [Rattus norvegicus]	2	3	3	3	2	1	2	3	2	2	2	2	2	2	1	2	3	2	2	2	2	2	18
XP_017455254.1	Gjb2	PREDICTED: gap junction beta-2 protein isoform X1 [Rattus norvegicus]	2	1	1	1	0	0	0	1	1	0	0	0	1	0	0	0	1	1	0	0	0	1	3
NP_001004200.1	Cops3	COP9 signalosome complex subunit 3 [Rattus norvegicus]	2	8	8	8	3	5	4	6	6	5	6	3	6	3	5	4	6	6	5	6	3	6	44
NP_001004206.1	Pa2g4	proliferation-associated protein 2G4 [Rattus norvegicus]	1	11	11	11	6	4	4	6	5	7	5	4	6	6	5	4	7	5	8	7	4	6	52
NP_001004208.1	Cacybp	calcyclin-binding protein [Rattus norvegicus]	2	8	8	8	5	2	6	6	4	3	6	3	5	6	2	7	6	4	3	7	3	6	44
NP_001004214.1	Nqo2	ribosyldihydronicotinamide dehydrogenase [quinone] [Rattus norvegicus]	3	7	7	7	4	3	3	3	4	4	2	1	3	4	3	3	3	5	4	3	1	3	29
NP_001004220.1	Etfb	electron transfer flavoprotein subunit beta [Rattus norvegicus]	1	13	13	13	10	11	10	11	9	12	10	10	10	11	15	12	12	10	15	11	11	14	111
XP_006229063.1	Emc10	PREDICTED: ER membrane protein complex subunit 10 isoform X2 [Rattus norvegicus]	3	2	2	2	1	2	2	2	2	1	2	2	2	1	2	2	2	2	1	2	2	2	16
NP_001004223.1	Eef1g	elongation factor 1-gamma [Rattus norvegicus]	1	17	17	17	14	12	14	13	14	14	12	11	12	16	12	17	15	15	17	14	11	13	130
XP_006229619.1	Bcap31	PREDICTED: B-cell receptor-associated protein 31 isoform X1 [Rattus norvegicus]	3	12	12	12	8	8	9	9	7	9	6	7	8	9	9	10	11	8	11	7	8	9	82
NP_001004226.1	Glmp	glycosylated lysosomal membrane protein precursor [Rattus norvegicus]	1	9	9	9	5	7	7	7	8	6	7	6	7	6	9	11	10	12	10	11	8	9	86
NP_001004227.1	Rtcd1	RNA 3'-terminal phosphate cyclase [Rattus norvegicus]	1	3	3	3	1	2	2	3	2	1	2	0	3	1	2	2	3	2	1	2	0	3	16
NP_001004228.1	Emcn	endomucin precursor [Rattus norvegicus]	2	1	1	1	0	0	0	0	0	1	1	0	0	0	0	0	0	0	1	1	0	0	2
XP_006234492.1	Nup35	PREDICTED: nucleoporin NUP53 isoform X1 [Rattus norvegicus]	2	4	4	4	0	0	1	1	1	2	1	2	1	0	0	1	1	1	2	1	2	1	9
NP_001004236.1	Tspan1	tetraspanin-1 [Rattus norvegicus]	1	6	6	6	4	2	3	5	1	1	1	1	1	4	2	3	5	1	1	1	1	1	19
NP_001004238.1	Rab21	ras-related protein Rab-21 [Rattus norvegicus]	1	5	5	5	2	4	2	2	1	2	2	1	3	2	4	2	2	1	2	2	1	3	19
NP_001004239.1	Dctn2	dynactin subunit 2 [Rattus norvegicus]	4	12	12	12	8	9	8	9	8	7	7	7	7	8	9	8	9	8	7	7	7	7	70
NP_001004241.1	Samm50	sorting and assembly machinery component 50 homolog [Rattus norvegicus]	1	14	14	14	9	4	9	7	5	5	7	3	6	10	5	10	8	6	5	8	4	7	63
NP_001004247.1	Ubl7	ubiquitin-like protein 7 [Rattus norvegicus]	3	3	3	3	0	0	1	1	0	0	2	1	0	0	0	1	1	0	0	2	1	0	5
NP_001004248.1	Tmem30a	cell cycle control protein 50A [Rattus norvegicus]	1	8	8	3	3	3	2	3	1	1	4	3	2	3	3	2	3	1	1	4	3	2	22
NP_001004252.1	Farsb	phenylalanine--tRNA ligase beta subunit [Rattus norvegicus]	2	14	14	14	11	6	8	10	7	8	6	4	8	11	6	8	10	7	8	6	4	8	68
NP_001004255.1	Dek	protein DEK [Rattus norvegicus]	2	7	7	7	2	2	2	1	4	4	3	2	1	2	2	2	1	4	4	3	2	1	21
NP_001004257.1	Hspa14	heat shock 70 kDa protein 14 [Rattus norvegicus]	1	17	17	17	17	14	15	14	14	16	15	10	12	25	22	22	21	18	22	17	13	19	179
NP_001004258.1	Nudt19	nucleoside diphosphate-linked moiety X motif 19 precursor [Rattus norvegicus]	3	7	7	7	2	2	3	4	4	4	2	3	3	2	2	3	4	4	4	2	3	3	27
XP_017444627.1	Pnkp	PREDICTED: bifunctional polynucleotide phosphatase/kinase isoform X3 [Rattus norvegicus]	4	3	3	3	1	1	0	1	1	0	0	0	0	1	1	0	1	1	0	0	0	0	4
XP_006230837.1	Slc22a18	PREDICTED: solute carrier family 22 member 18 isoform X1 [Rattus norvegicus]	2	4	4	4	2	1	3	4	3	2	4	1	3	2	1	3	5	3	2	5	1	3	25
NP_001004261.1	Pyroxd2	pyridine nucleotide-disulfide oxidoreductase domain-containing protein 2 [Rattus norvegicus]	6	18	18	18	13	10	12	2	12	11	11	6	11	16	11	14	2	13	11	12	6	11	96
NP_001004262.1	Cog6	conserved oligomeric Golgi complex subunit 6 [Rattus norvegicus]	1	2	2	2	1	0	0	1	1	1	1	0	1	1	0	0	1	1	1	1	0	1	6
NP_001004267.1	Tmem106b	transmembrane protein 106B [Rattus norvegicus]	1	3	3	3	1	0	1	1	1	0	1	0	1	1	0	1	1	1	0	1	0	1	6
NP_001004269.1	Jam3	junctional adhesion molecule C precursor [Rattus norvegicus]	1	1	1	1	0	0	0	0	0	1	0	0	0	0	0	0	0	0	1	0	0	0	1
NP_001004271.1	Ugt2b35	UDP-glucuronosyltransferase 2B15 precursor [Rattus norvegicus]	4	18	16	16	12	13	12	12	15	15	13	11	13	18	17	17	16	18	18	19	10	18	151
NP_001004274.1	Igfbp4	insulin-like growth factor-binding protein 4 precursor [Rattus norvegicus]	1	4	4	4	0	2	1	2	2	4	1	3	1	0	2	1	2	2	4	1	3	1	16
NP_001004275.1	Cops4	COP9 signalosome complex subunit 4 [Rattus norvegicus]	3	13	13	13	8	4	4	7	8	7	6	2	6	9	4	5	9	8	8	6	2	8	59
XP_006254759.1	Commd10	PREDICTED: COMM domain-containing protein 10 isoform X2 [Rattus norvegicus]	3	3	3	3	1	2	1	1	1	1	1	1	2	1	2	1	1	1	1	1	1	2	11
NP_001004277.1	Pla2g15	group XV phospholipase A2 precursor [Rattus norvegicus]	1	5	5	5	2	0	1	1	1	2	4	2	1	2	0	1	1	1	2	5	2	1	15
NP_001004279.1	Ppid	peptidyl-prolyl cis-trans isomerase D [Rattus norvegicus]	1	17	17	17	14	14	14	11	12	12	11	14	12	15	15	14	11	13	14	12	16	12	122
XP_006242000.1	Eif3d	PREDICTED: eukaryotic translation initiation factor 3 subunit D isoform X1 [Rattus norvegicus]	2	15	15	15	8	7	11	11	8	10	9	6	13	8	8	11	13	9	12	9	6	14	90
NP_001004415.1	Tacc2	transforming acidic coiled-coil-containing protein 2 isoform 1 [Rattus norvegicus]	7	2	2	2	0	0	0	0	0	1	0	0	0	0	0	0	0	0	1	0	0	0	1
NP_001004442.1	Pdia6	protein disulfide-isomerase A6 precursor [Rattus norvegicus]	1	18	18	18	12	17	15	14	14	14	15	12	12	14	19	17	14	16	16	15	13	15	139
NP_001004443.1	Hexa	beta-hexosaminidase subunit alpha precursor [Rattus norvegicus]	3	29	29	25	19	22	20	21	23	22	18	17	24	23	26	23	24	27	26	20	17	30	216
NP_001004444.1	Zbtb1	zinc finger and BTB domain-containing protein 1 [Rattus norvegicus]	4	5	5	5	1	0	1	0	2	2	5	0	0	1	0	1	0	2	2	5	0	0	11
NP_001005265.1	Cr1l	complement component receptor 1-like protein isoform 3 precursor [Rattus norvegicus]	3	8	8	8	1	5	5	3	4	4	5	2	5	1	5	5	3	4	4	5	2	5	34
NP_001005381.2	Ddx19a	ATP-dependent RNA helicase DDX19A [Rattus norvegicus]	3	6	6	2	4	3	5	5	4	3	3	5	4	4	3	5	5	4	3	3	5	4	36
NP_001005528.1	Rps25	40S ribosomal protein S25 [Rattus norvegicus]	1	5	5	5	2	4	3	2	1	2	3	5	2	2	4	3	2	1	2	3	5	2	24
NP_001005529.1	Ttc1	tetratricopeptide repeat protein 1 [Rattus norvegicus]	1	6	6	6	1	3	2	3	4	4	4	2	3	1	3	2	3	4	4	4	2	3	26
NP_001005537.1	Ik	protein Red [Rattus norvegicus]	2	9	9	9	1	4	5	2	6	6	6	3	1	1	4	5	2	6	6	6	4	1	35
NP_001005539.1	Smpdl3a	acid sphingomyelinase-like phosphodiesterase 3a precursor [Rattus norvegicus]	1	3	3	3	2	0	1	1	2	1	3	0	1	3	0	1	1	2	1	3	0	1	12
NP_001005541.1	Vps16	vacuolar protein sorting-associated protein 16 homolog [Rattus norvegicus]	2	7	7	7	3	3	4	5	4	3	2	1	3	3	3	4	5	4	3	2	1	3	28
XP_006238709.1	Nasp	PREDICTED: nuclear autoantigenic sperm protein isoform X3 [Rattus norvegicus]	5	7	7	7	0	0	1	2	2	4	3	3	1	0	0	1	2	2	4	3	3	1	16
NP_001005546.1	Ttc36	tetratricopeptide repeat protein 36 [Rattus norvegicus]	1	10	10	10	8	7	6	7	8	7	6	6	6	8	7	6	7	8	7	6	6	6	61
NP_001005548.1	Leo1	RNA polymerase-associated protein LEO1 [Rattus norvegicus]	1	3	3	3	0	0	0	0	0	1	1	0	0	0	0	0	0	0	1	1	0	0	2
NP_001005554.1	Tm9sf2	transmembrane 9 superfamily member 2 precursor [Rattus norvegicus]	1	12	12	12	8	6	7	8	5	9	10	7	8	8	6	7	9	5	9	10	7	9	70
XP_008760401.1	Mavs	PREDICTED: mitochondrial antiviral-signaling protein isoform X1 [Rattus norvegicus]	6	13	13	13	5	4	6	8	5	6	5	6	6	5	4	6	8	5	6	6	6	7	53
XP_006252306.1	Sorbs3	PREDICTED: vinexin isoform X2 [Rattus norvegicus]	7	10	10	10	3	2	5	4	4	4	4	1	3	3	2	5	4	5	4	4	1	3	31
NP_001005765.1	Rap1a	ras-related protein Rap-1A precursor [Rattus norvegicus]	1	6	2	2	4	5	4	5	3	4	2	5	5	2	1	1	2	1	1	1	1	1	11
NP_001005875.1	Psmd12	26S proteasome non-ATPase regulatory subunit 12 [Rattus norvegicus]	2	15	15	15	11	12	9	10	6	10	7	6	10	11	13	10	10	7	11	7	7	10	86
NP_001005876.1	Hn1	jupiter microtubule associated homolog 1 [Rattus norvegicus]	1	30	30	30	19	22	18	22	21	20	19	17	17	25	25	20	23	25	26	22	19	20	205
NP_001005879.1	Gfpt1	glutamine--fructose-6-phosphate aminotransferase [isomerizing] 1 [Rattus norvegicus]	3	19	19	19	9	11	13	11	11	8	8	6	11	10	11	15	11	11	10	8	6	11	93
XP_008768374.1	Rbm47	PREDICTED: RNA-binding protein 47 isoform X1 [Rattus norvegicus]	8	9	8	8	5	3	1	5	3	2	4	1	3	5	3	1	4	3	1	4	0	3	24
NP_001005889.2	Rdx	radixin [Rattus norvegicus]	1	30	30	24	19	18	19	19	17	18	19	18	20	21	18	22	21	18	18	21	18	23	180
NP_001005895.2	Ddx19b	ATP-dependent RNA helicase DDX19B [Rattus norvegicus]	2	6	2	2	4	4	6	4	5	2	3	4	5	1	1	2	1	2	0	2	0	2	11
NP_001005903.1	Capzb	F-actin-capping protein subunit beta [Rattus norvegicus]	6	12	12	12	8	8	8	8	6	8	7	6	11	9	8	9	8	6	8	7	6	12	73
XP_006241433.1	Cct2	PREDICTED: T-complex protein 1 subunit beta isoform X1 [Rattus norvegicus]	2	24	24	24	21	20	22	22	21	23	20	12	23	22	22	24	24	26	23	24	13	25	203
XP_006247338.1	Coasy	PREDICTED: bifunctional coenzyme A synthase isoform X1 [Rattus norvegicus]	2	11	11	11	4	5	7	7	5	5	5	4	5	5	5	8	9	6	6	6	4	6	55
NP_001006957.1	Katnal1	katanin p60 ATPase-containing subunit A-like 1 [Rattus norvegicus]	12	30	30	29	20	12	19	14	21	20	14	9	18	22	15	22	20	25	24	19	11	21	179
NP_001006958.1	Eif4h	eukaryotic translation initiation factor 4H [Rattus norvegicus]	2	31	3	3	15	18	20	19	18	20	17	12	19	1	1	0	3	2	2	1	1	0	11
NP_001006961.1	Mtfp1	mitochondrial fission process protein 1 [Rattus norvegicus]	3	6	6	6	0	1	2	4	3	0	2	0	0	0	1	2	4	3	0	2	0	0	12
NP_001006964.1	Itm2b	integral membrane protein 2B [Rattus norvegicus]	2	18	18	18	13	13	13	11	13	11	14	7	11	14	14	15	12	16	12	15	7	12	117
XP_006252919.1	Babam1	PREDICTED: BRISC and BRCA1-A complex member 1 isoform X1 [Rattus norvegicus]	2	4	4	4	1	0	2	0	0	0	2	0	1	1	0	2	0	0	0	2	0	1	6
NP_001006968.1	Kars	lysine--tRNA ligase [Rattus norvegicus]	2	17	17	2	10	10	10	9	12	9	10	7	12	10	13	13	9	13	11	12	8	13	102
NP_001006975.1	Ccdc86	coiled-coil domain-containing protein 86 [Rattus norvegicus]	1	1	1	1	1	0	0	1	1	1	1	1	1	1	0	0	1	1	1	1	1	1	7
NP_001006979.1	Sec13	protein SEC13 homolog [Rattus norvegicus]	1	10	10	10	8	8	7	8	6	6	6	6	9	8	8	7	8	6	6	6	6	10	65
XP_006240044.1	Bcap29	PREDICTED: B-cell receptor-associated protein 29 isoform X1 [Rattus norvegicus]	2	3	3	3	1	2	2	3	2	2	2	1	2	1	2	2	3	2	2	2	1	2	17
NP_001006990.1	Shisa5	protein shisa-5 [Rattus norvegicus]	1	13	13	11	10	10	11	11	10	9	8	10	9	12	11	14	16	13	12	11	12	13	114
NP_001006997.1	Ddx18	ATP-dependent RNA helicase DDX18 [Rattus norvegicus]	1	3	3	3	1	0	0	1	1	1	1	0	1	1	0	0	1	1	1	1	0	1	6
NP_001006998.1	Smpd1	sphingomyelin phosphodiesterase [Rattus norvegicus]	1	2	2	2	0	0	2	0	2	0	1	0	0	0	0	2	0	2	0	1	0	0	5
NP_001007004.1	Cnot10	CCR4-NOT transcription complex subunit 10 [Rattus norvegicus]	1	11	11	3	8	7	8	7	6	9	8	5	9	11	10	11	8	8	11	11	6	14	90
XP_006245289.1	Tuba4a	PREDICTED: tubulin alpha-4A chain isoform X1 [Rattus norvegicus]	6	16	3	3	13	14	13	13	13	12	13	15	13	3	3	2	2	2	2	1	3	2	20
NP_001007006.1	Arhgdia	rho GDP-dissociation inhibitor 1 [Rattus norvegicus]	3	27	27	10	22	17	22	23	24	22	20	20	18	26	23	29	32	31	26	23	24	23	237
XP_006238422.1	Plin2	PREDICTED: perilipin-2 isoform X1 [Rattus norvegicus]	4	5	5	5	0	0	3	2	0	0	3	0	0	0	0	3	2	0	0	3	0	0	8
XP_017456453.1	Ctnna1	PREDICTED: catenin alpha-1 isoform X1 [Rattus norvegicus]	6	37	37	33	22	19	21	20	20	21	23	21	23	25	24	25	24	23	23	25	24	27	220
NP_001007265.3	Ugt2b37	UDP-glucuronosyltransferase 2B37 precursor [Rattus norvegicus]	1	19	10	0	13	14	14	14	14	15	13	8	12	7	10	14	9	10	11	12	2	9	84
NP_001007266.1	Os9	protein OS-9 precursor [Rattus norvegicus]	2	19	19	19	10	10	13	9	9	11	8	9	7	11	10	13	10	10	11	9	9	8	91
XP_006244342.1	Adgre1	PREDICTED: adhesion G protein-coupled receptor E2 isoform X1 [Rattus norvegicus]	2	1	1	1	1	0	0	0	0	1	1	1	1	1	0	0	0	0	1	1	1	1	5
XP_003753735.1	LOC100360449	PREDICTED: 60S ribosomal protein L9 [Rattus norvegicus]	5	11	11	11	10	9	11	9	9	10	10	7	9	11	10	12	10	10	11	10	7	10	91
NP_001007600.1	Rpl23	60S ribosomal protein L23 [Rattus norvegicus]	3	4	4	4	3	3	2	3	2	3	3	2	3	4	5	3	4	3	5	4	3	5	36
XP_006256476.1	Pcbd1	PREDICTED: pterin-4-alpha-carbinolamine dehydratase isoform X1 [Rattus norvegicus]	2	5	5	5	4	3	4	4	4	3	4	4	2	6	8	9	9	8	7	10	5	4	66
NP_001007603.1	Gsto1	glutathione S-transferase omega-1 [Rattus norvegicus]	7	12	12	12	6	7	9	9	7	5	5	7	5	7	8	10	10	8	6	6	8	6	69
NP_001007604.1	Rps20	40S ribosomal protein S20 [Rattus norvegicus]	2	17	17	13	9	7	9	9	11	9	12	6	10	9	7	9	10	11	9	14	6	11	86
XP_017456175.1	LOC100360522	PREDICTED: 60S acidic ribosomal protein P1 isoform X2 [Rattus norvegicus]	4	4	4	4	3	3	3	3	2	3	4	2	2	4	5	4	3	3	4	4	3	2	32
NP_001007609.1	Skp1	S-phase kinase-associated protein 1 [Rattus norvegicus]	1	7	7	7	6	3	6	4	4	5	5	7	4	7	3	7	4	5	6	5	8	4	49
XP_008766535.1	Ddx5	PREDICTED: probable ATP-dependent RNA helicase DDX5 isoform X1 [Rattus norvegicus]	2	20	19	19	9	9	11	13	12	14	9	7	13	9	9	11	13	12	14	9	6	13	96
NP_001007616.1	Wipi2	WD repeat domain phosphoinositide-interacting protein 2 [Rattus norvegicus]	1	2	2	2	2	2	1	1	1	2	1	1	1	2	2	1	1	1	2	1	1	1	12
NP_001007620.1	Tmed5	transmembrane emp24 domain-containing protein 5 precursor [Rattus norvegicus]	1	6	6	6	3	4	4	2	1	4	2	3	3	3	4	4	2	1	4	2	3	3	26
XP_006252010.1	Dhrs1	PREDICTED: dehydrogenase/reductase SDR family member 1 isoform X1 [Rattus norvegicus]	4	10	10	10	3	4	6	7	7	6	4	2	4	3	4	7	8	8	6	5	2	5	48
XP_008769045.1	Pdlim2	PREDICTED: PDZ and LIM domain protein 2 isoform X2 [Rattus norvegicus]	7	3	3	3	0	0	0	0	1	0	1	0	0	0	0	0	0	1	0	1	0	0	2
XP_008764699.1	Qars	PREDICTED: glutamine--tRNA ligase isoform X1 [Rattus norvegicus]	3	20	20	20	9	8	10	11	11	12	8	6	11	10	8	11	12	11	12	8	6	11	89
XP_006255542.1	Nutf2	PREDICTED: nuclear transport factor 2 isoform X1 [Rattus norvegicus]	2	3	3	3	2	3	2	3	3	3	2	1	3	2	3	3	4	5	3	4	1	3	28
NP_001007634.1	Mocs2	molybdopterin synthase catalytic subunit isoform Mocs2B [Rattus norvegicus]	6	2	2	2	1	1	1	1	0	1	1	0	0	1	1	1	1	0	1	1	0	0	6
NP_001007637.1	S100a1	protein S100-A1 [Rattus norvegicus]	1	1	1	1	0	0	1	1	0	0	1	0	0	0	0	1	1	0	0	1	0	0	3
XP_006233383.1	Ints12	PREDICTED: integrator complex subunit 12 isoform X2 [Rattus norvegicus]	2	1	1	1	0	0	0	0	0	0	1	0	0	0	0	0	0	0	0	1	0	0	1
NP_001007644.1	Tmx2	thioredoxin-related transmembrane protein 2 precursor [Rattus norvegicus]	1	4	4	4	1	2	1	1	1	3	1	0	1	1	2	1	1	1	3	1	0	1	11
NP_001007646.1	Mturn	maturin [Rattus norvegicus]	2	2	2	2	0	0	0	0	0	0	1	1	0	0	0	0	0	0	0	1	1	0	2
NP_001007648.1	Rnf181	E3 ubiquitin-protein ligase RNF181 [Rattus norvegicus]	1	3	3	3	1	1	2	2	2	2	3	2	1	1	1	3	3	3	3	3	2	1	20
NP_001007652.1	Pef1	peflin [Rattus norvegicus]	1	3	3	3	1	0	2	3	2	2	1	1	0	1	0	2	3	2	2	1	1	0	12
NP_001007655.1	Agtrap	type-1 angiotensin II receptor-associated protein [Rattus norvegicus]	1	1	1	1	1	1	1	1	1	0	0	0	1	1	1	1	1	1	0	0	0	1	6
NP_001007657.1	Mapre3	microtubule-associated protein RP/EB family member 3 [Rattus norvegicus]	1	4	4	2	0	0	3	3	2	1	3	0	2	0	0	3	3	2	1	3	0	2	14
NP_001007658.1	RGD1359127	UPF0449 protein C19orf25 homolog [Rattus norvegicus]	1	3	3	3	3	3	3	3	3	3	3	3	3	3	3	3	3	3	4	3	3	3	28
NP_001007659.1	Them6	protein THEM6 precursor [Rattus norvegicus]	1	3	3	3	1	2	2	1	1	0	0	0	1	1	2	2	1	1	0	0	0	1	8
NP_001007663.1	Arcn1	coatomer subunit delta [Rattus norvegicus]	1	20	20	19	12	11	15	16	14	14	11	11	13	13	11	16	18	15	17	11	12	14	127
NP_001007665.1	Abhd14b	protein ABHD14B [Rattus norvegicus]	3	7	7	7	5	5	6	5	4	5	4	4	6	7	7	8	7	7	7	6	6	8	63
XP_008764723.1	Tex264	PREDICTED: testis-expressed sequence 264 protein isoform X1 [Rattus norvegicus]	4	4	4	4	2	0	1	1	0	0	0	0	2	2	0	1	1	0	0	0	0	2	6
XP_017451860.1	Bcs1l	PREDICTED: mitochondrial chaperone BCS1 isoform X1 [Rattus norvegicus]	3	10	10	10	7	4	6	7	3	5	5	1	5	8	5	7	8	4	6	6	1	6	51
XP_006251830.1	Abhd6	PREDICTED: monoacylglycerol lipase ABHD6 isoform X1 [Rattus norvegicus]	4	5	5	5	1	2	3	4	3	2	2	1	1	1	2	3	4	3	2	2	1	1	19
NP_001007683.1	Thtpa	thiamine-triphosphatase [Rattus norvegicus]	2	3	3	3	3	1	3	2	1	2	2	2	1	3	1	3	2	1	2	2	2	1	17
NP_001007689.1	Fam210a	protein FAM210A [Rattus norvegicus]	1	3	3	3	3	2	2	3	1	1	1	1	1	4	2	2	3	1	1	1	1	1	16
XP_006255170.1	Ciapin1	PREDICTED: anamorsin isoform X1 [Rattus norvegicus]	4	7	7	7	1	2	3	2	3	3	4	3	0	1	2	3	2	3	3	4	3	0	21
NP_001007695.1	Ifit3	interferon-induced protein with tetratricopeptide repeats 3 [Rattus norvegicus]	1	5	5	5	1	2	2	1	1	0	3	0	2	1	2	2	1	1	0	3	0	2	12
XP_006232947.1	Prune	PREDICTED: protein prune homolog isoform X2 [Rattus norvegicus]	4	5	5	5	2	1	3	2	1	2	2	2	3	2	1	3	3	1	2	2	2	4	20
XP_017446413.1	Cept1	PREDICTED: choline/ethanolaminephosphotransferase 1 isoform X1 [Rattus norvegicus]	5	2	2	2	1	1	2	0	0	0	1	1	1	1	1	2	0	0	0	1	1	1	7
XP_008761469.1	M6pr	PREDICTED: cation-dependent mannose-6-phosphate receptor isoform X1 [Rattus norvegicus]	5	8	8	8	5	7	3	4	4	4	7	4	3	5	7	3	4	4	4	7	4	3	41
NP_001007702.1	Tram1	translocating chain-associated membrane protein 1 [Rattus norvegicus]	1	5	5	4	2	2	2	3	2	2	2	3	2	2	2	2	3	2	2	2	3	2	20
NP_001007705.1	Galm	aldose 1-epimerase [Rattus norvegicus]	1	6	6	6	3	3	3	3	3	2	3	2	3	4	4	5	4	4	3	4	3	5	36
NP_001007707.1	Trmt61a	tRNA (adenine(58)-N(1))-methyltransferase catalytic subunit TRMT61A [Rattus norvegicus]	1	10	3	3	9	10	9	8	8	8	7	7	8	5	3	3	3	3	2	3	3	3	28
NP_001007712.1	Gtf2f1	general transcription factor IIF subunit 1 [Rattus norvegicus]	3	4	4	4	0	2	1	0	2	3	4	3	3	0	2	1	0	2	3	4	3	3	18
NP_001007713.1	Sdpr	caveolae-associated protein 2 [Rattus norvegicus]	1	6	6	6	3	2	4	2	4	4	5	3	2	3	2	4	2	4	4	5	3	2	29
NP_001007716.1	Ribc1	RIB43A-like with coiled-coils protein 1 [Rattus norvegicus]	1	4	4	4	2	1	3	2	1	1	1	2	1	2	1	3	2	1	1	1	2	1	14
NP_001007721.1	Gorasp2	Golgi reassembly-stacking protein 2 [Rattus norvegicus]	2	9	9	9	6	5	6	5	6	6	5	7	6	7	6	7	6	6	7	5	7	7	58
NP_001007724.2	Nt5c3b	7-methylguanosine phosphate-specific 5'-nucleotidase [Rattus norvegicus]	3	11	11	11	6	7	8	7	9	8	8	7	6	7	10	10	9	12	9	10	8	8	83
NP_001007730.1	Pf4	platelet factor 4 precursor [Rattus norvegicus]	1	2	2	2	0	1	0	0	1	0	1	0	0	0	1	0	0	1	0	1	0	0	3
NP_001007733.1	Serpinb9	serpin B9 [Rattus norvegicus]	4	4	4	4	2	1	2	1	1	2	2	1	2	2	1	2	1	1	2	2	1	2	14
NP_001007734.1	Nudt5	ADP-sugar pyrophosphatase [Rattus norvegicus]	1	18	5	2	13	12	15	13	11	15	10	10	14	2	4	2	3	2	4	1	3	3	24
XP_017444821.1	Echdc1	PREDICTED: ethylmalonyl-CoA decarboxylase isoform X2 [Rattus norvegicus]	4	5	5	5	2	2	2	2	1	0	1	0	3	2	2	2	2	1	0	1	0	3	13
XP_008758459.1	Tmem109	PREDICTED: transmembrane protein 109 isoform X1 [Rattus norvegicus]	4	1	1	1	1	1	1	0	0	1	0	1	1	1	1	1	0	0	1	0	1	1	6
XP_006256513.1	Sar1a	PREDICTED: GTP-binding protein SAR1a isoform X1 [Rattus norvegicus]	3	8	4	4	3	4	4	4	5	6	4	1	3	3	4	5	5	6	4	4	1	3	35
XP_006256522.1	Vps26a	PREDICTED: vacuolar protein sorting-associated protein 26A isoform X1 [Rattus norvegicus]	3	12	12	12	9	9	6	8	9	8	7	9	10	9	10	6	8	9	8	7	9	10	76
XP_006233751.1	Ubac1	PREDICTED: ubiquitin-associated domain-containing protein 1 isoform X1 [Rattus norvegicus]	2	3	3	3	0	0	1	1	3	1	1	0	0	0	0	1	1	3	1	1	0	0	7
NP_001007746.1	Tmem43	transmembrane protein 43 [Rattus norvegicus]	1	3	3	3	0	0	1	1	1	1	1	0	1	0	0	1	1	1	1	1	0	1	6
NP_001007752.1	MGC94207	UPF0598 protein C8orf82 homolog [Rattus norvegicus]	1	5	5	5	4	3	4	5	5	4	4	2	3	5	3	4	5	7	4	4	3	4	39
NP_001007756.1	Scly	selenocysteine lyase [Rattus norvegicus]	3	14	14	14	11	9	12	13	9	9	10	7	11	13	11	14	14	10	10	11	7	12	102
NP_001007798.1	Arrdc3	arrestin domain-containing protein 3 [Rattus norvegicus]	1	19	19	1	10	10	12	14	14	12	11	7	9	10	10	12	14	14	12	11	7	9	99
NP_001007801.1	Glyr1	putative oxidoreductase GLYR1 [Rattus norvegicus]	1	4	4	4	2	1	1	1	0	2	1	0	3	2	1	1	1	0	2	1	0	3	11
NP_001007805.1	Snf8	vacuolar-sorting protein SNF8 [Rattus norvegicus]	2	4	4	4	2	0	2	2	0	1	0	0	1	3	0	2	2	0	1	0	0	1	9
NP_001008218.1	Psma7	proteasome subunit alpha type-7 [Rattus norvegicus]	2	11	11	6	6	8	7	9	6	7	7	5	5	9	11	10	12	9	10	10	6	8	85
XP_006246530.1	Flii	PREDICTED: protein flightless-1 homolog isoform X1 [Rattus norvegicus]	2	8	8	8	1	0	2	1	3	2	2	1	4	1	0	2	1	3	2	2	1	4	16
NP_001008281.1	Lrrc59	leucine-rich repeat-containing protein 59 [Rattus norvegicus]	1	11	11	11	6	9	8	6	8	8	8	8	7	8	12	10	7	10	10	9	10	9	85
NP_001008283.1	Galk1	galactokinase [Rattus norvegicus]	1	10	10	10	5	7	7	6	6	6	7	6	8	6	8	7	6	6	7	7	7	8	62
XP_003751143.1	LOC100911248	PREDICTED: crk-like protein [Rattus norvegicus]	2	6	6	6	3	1	3	1	2	3	3	3	2	3	1	4	1	2	3	3	3	2	22
XP_006234432.1	Mtx2	PREDICTED: metaxin-2 isoform X1 [Rattus norvegicus]	3	6	6	6	1	1	4	3	3	2	1	1	2	1	1	5	3	3	2	2	1	2	20
NP_001008288.1	Donson	protein downstream neighbor of Son [Rattus norvegicus]	1	2	1	1	2	0	1	2	0	2	0	1	1	1	0	1	1	0	1	0	0	0	4
NP_001008290.1	Sbds	ribosome maturation protein SBDS [Rattus norvegicus]	1	3	3	3	2	1	1	3	1	0	2	0	1	2	1	1	3	1	0	2	0	1	11
NP_001008292.1	Tfip11	tuftelin-interacting protein 11 [Rattus norvegicus]	1	5	5	5	0	0	2	1	2	1	1	0	3	0	0	2	1	2	1	1	0	3	10
NP_001008296.1	Fip1l1	pre-mRNA 3'-end-processing factor FIP1 [Rattus norvegicus]	7	6	6	6	1	0	1	1	1	1	2	2	0	1	0	1	1	1	1	2	2	0	9
XP_006254958.1	Rnmt	PREDICTED: mRNA cap guanine-N7 methyltransferase isoform X2 [Rattus norvegicus]	4	8	8	8	3	2	2	4	4	4	4	2	4	3	2	2	4	4	4	4	2	4	29
XP_006254460.1	Usp14	PREDICTED: ubiquitin carboxyl-terminal hydrolase 14 isoform X2 [Rattus norvegicus]	3	13	13	13	6	7	5	8	8	6	6	4	6	7	8	5	8	8	6	6	4	6	58
NP_001008310.1	Btf3	transcription factor BTF3 [Rattus norvegicus]	1	7	7	2	1	3	4	4	6	4	3	2	3	1	3	4	4	6	4	3	2	3	30
XP_006236546.1	Cbx3	PREDICTED: chromobox protein homolog 3 isoform X1 [Rattus norvegicus]	2	4	3	3	2	1	2	1	0	1	2	3	1	1	1	1	1	0	1	1	2	1	9
NP_001008318.1	Erp44	endoplasmic reticulum resident protein 44 precursor [Rattus norvegicus]	1	16	16	16	13	15	14	14	11	13	13	9	14	14	17	15	15	13	15	15	10	15	129
NP_001008325.1	Eif4b	eukaryotic translation initiation factor 4B [Rattus norvegicus]	1	22	22	22	10	8	13	11	13	14	17	14	14	10	8	14	12	14	16	17	14	14	119
NP_001008326.1	Tmem218	transmembrane protein 218 [Rattus norvegicus]	2	6	6	6	3	4	3	2	3	2	1	0	2	3	4	3	2	3	2	1	0	3	21
NP_001008329.1	Parp3	poly [ADP-ribose] polymerase 3 [Rattus norvegicus]	3	6	6	6	2	2	2	4	3	3	2	2	3	2	2	2	4	3	3	2	2	4	24
NP_001008331.1	Polr1c	DNA-directed RNA polymerases I and III subunit RPAC1 [Rattus norvegicus]	1	18	18	18	14	13	14	16	17	13	15	9	13	18	14	17	19	19	15	18	9	15	144
NP_001008335.1	Tmem97	sigma intracellular receptor 2 [Rattus norvegicus]	1	3	3	3	2	3	1	2	2	3	2	1	3	3	3	1	2	2	3	2	1	3	20
XP_006248596.1	Eif4a2	PREDICTED: eukaryotic initiation factor 4A-II isoform X1 [Rattus norvegicus]	3	16	8	8	11	10	12	13	12	9	12	7	14	5	6	8	10	9	6	8	3	8	63
NP_001008338.1	Trmt10c	tRNA methyltransferase 10 homolog C precursor [Rattus norvegicus]	1	2	2	2	1	0	2	0	2	0	0	0	0	1	0	2	0	2	0	0	0	0	5
XP_017454649.1	Lrrc8d	PREDICTED: volume-regulated anion channel subunit LRRC8D isoform X1 [Rattus norvegicus]	7	2	2	2	0	0	0	0	1	1	0	0	2	0	0	0	0	1	1	0	0	2	4
NP_001008344.1	Timm21	mitochondrial import inner membrane translocase subunit Tim21 precursor [Rattus norvegicus]	1	1	1	1	1	1	1	1	0	1	0	0	0	1	1	1	1	0	1	0	0	0	5
NP_001008345.1	Etf1	eukaryotic peptide chain release factor subunit 1 [Rattus norvegicus]	1	19	19	11	11	6	10	9	10	7	6	7	10	11	6	10	9	10	7	6	7	10	76
NP_001008346.1	Mesdc2	LRP chaperone MESD precursor [Rattus norvegicus]	2	6	6	6	3	4	3	4	4	4	3	3	3	3	4	3	4	4	4	3	3	3	31
XP_017446383.1	Pmvk	PREDICTED: phosphomevalonate kinase isoform X1 [Rattus norvegicus]	2	2	2	2	1	0	0	0	0	0	0	0	1	1	0	0	0	0	0	0	0	1	2
NP_001008356.1	Emc3	ER membrane protein complex subunit 3 [Rattus norvegicus]	1	8	8	8	6	5	8	6	3	5	3	2	7	6	5	8	6	3	5	3	2	7	45
NP_001008358.1	Hcfc2	host cell factor 2 [Rattus norvegicus]	2	4	4	4	1	2	4	2	2	2	2	3	1	1	2	4	2	2	2	2	3	1	19
XP_017456799.1	Tom1	PREDICTED: target of Myb protein 1 isoform X2 [Rattus norvegicus]	3	15	15	15	8	5	10	6	5	7	4	9	9	8	6	10	6	5	8	4	9	10	66
NP_001008368.1	Isoc2b	isochorismatase domain-containing protein 2 [Rattus norvegicus]	2	7	7	7	2	2	4	3	3	3	4	0	3	2	2	4	4	3	3	5	0	3	26
NP_001008369.1	Sirt2	NAD-dependent protein deacetylase sirtuin-2 [Rattus norvegicus]	6	4	4	4	2	1	1	3	2	2	2	1	3	2	1	1	3	3	2	2	1	4	19
XP_006231107.1	Tmem216	PREDICTED: transmembrane protein 216 isoform X1 [Rattus norvegicus]	3	7	7	7	1	0	3	1	3	0	6	1	1	1	0	3	1	3	0	6	1	1	16
NP_001008375.1	Pgrmc2	membrane-associated progesterone receptor component 2 [Rattus norvegicus]	1	7	7	7	4	6	6	3	5	3	5	5	5	4	7	6	3	5	3	5	5	5	43
XP_006233447.1	Lamtor3	PREDICTED: ragulator complex protein LAMTOR3 isoform X1 [Rattus norvegicus]	3	2	2	2	1	0	2	0	2	1	0	0	1	1	0	2	0	2	1	0	0	1	7
NP_001008377.1	Trappc3	trafficking protein particle complex subunit 3 [Rattus norvegicus]	1	4	4	4	1	2	2	1	3	1	1	0	0	1	2	2	1	3	1	1	0	0	11
NP_001008507.1	Dhrs7b	dehydrogenase/reductase SDR family member 7B [Rattus norvegicus]	1	44	44	40	20	21	25	23	23	22	18	9	16	20	23	26	23	26	22	20	10	16	186
NP_001008520.1	Abhd1	protein ABHD1 [Rattus norvegicus]	1	7	7	6	3	4	2	2	1	0	1	0	6	3	4	2	2	1	0	1	0	7	20
NP_001008521.1	Twf1	twinfilin-1 [Rattus norvegicus]	1	12	12	12	9	7	11	9	10	9	7	7	8	9	7	11	9	11	10	7	7	8	79
NP_001008522.1	Aox2	aldehyde oxidase 2 [Rattus norvegicus]	2	3	2	2	0	1	0	1	0	1	1	1	1	0	0	0	1	0	1	1	1	1	5
NP_001008524.1	C1qc	complement C1q subcomponent subunit C precursor [Rattus norvegicus]	2	1	1	1	1	1	1	1	1	1	1	0	1	1	1	1	1	1	1	1	0	1	8
XP_008774545.1	NEWGENE_1310847	PREDICTED: BAG family molecular chaperone regulator 5 [Rattus norvegicus]	11	6	6	6	0	0	0	4	1	2	1	0	3	0	0	0	4	1	2	1	0	3	11
NP_001008562.1	Lmcd1	LIM and cysteine-rich domains protein 1 [Rattus norvegicus]	1	2	2	2	0	0	2	1	1	1	1	1	1	0	0	2	1	1	1	1	1	1	8
NP_001008694.1	Rcn3	reticulocalbin-3 precursor [Rattus norvegicus]	1	9	9	9	3	0	1	0	1	3	6	5	5	3	0	1	0	1	3	7	5	5	25
XP_017458571.1	LOC108348080	PREDICTED: probable rRNA-processing protein EBP2 [Rattus norvegicus]	3	2	2	2	0	0	0	1	0	0	1	1	0	0	0	0	1	0	0	1	1	0	3
NP_001008724.1	Fga	fibrinogen alpha chain isoform 1 precursor [Rattus norvegicus]	7	36	36	26	22	19	24	23	22	23	19	18	20	25	21	26	27	27	28	24	18	24	220
NP_001008725.2	Il6st	interleukin-6 receptor subunit beta precursor [Rattus norvegicus]	4	6	6	6	2	1	1	1	0	0	2	1	3	2	1	1	1	0	0	2	1	3	11
NP_001008765.1	Igtp	interferon gamma induced GTPase [Rattus norvegicus]	2	5	3	3	4	4	3	2	1	4	2	3	3	2	2	1	0	0	2	1	1	1	10
NP_001008766.1	Ciao1	probable cytosolic iron-sulfur protein assembly protein CIAO1 [Rattus norvegicus]	1	2	2	2	0	1	1	1	0	1	0	0	2	0	1	1	1	0	1	0	0	2	6
XP_006232159.1	Cmbl	PREDICTED: carboxymethylenebutenolidase homolog isoform X1 [Rattus norvegicus]	2	10	10	10	5	6	6	6	6	6	7	6	6	6	10	7	8	7	6	9	8	7	68
XP_006254751.1	Eif1a	PREDICTED: eukaryotic translation initiation factor 1A isoform X1 [Rattus norvegicus]	2	3	1	1	2	2	2	2	2	2	2	1	2	1	0	1	1	1	1	1	0	1	7
NP_001008813.1	Kb23	type II keratin 23 [Rattus norvegicus]	3	5	5	5	0	0	1	2	2	2	3	0	1	0	0	1	2	3	3	3	0	1	13
NP_001008862.1	Pan2	PAN2-PAN3 deadenylation complex catalytic subunit Pan2 [Rattus norvegicus]	9	15	2	0	9	13	5	6	6	8	11	7	10	0	2	0	0	0	0	0	0	0	2
NP_001008864.1	Prss45	inactive serine protease 45 precursor [Rattus norvegicus]	1	18	18	18	12	16	9	10	12	12	12	8	9	14	16	13	13	15	14	15	8	11	119
NP_001008879.2	Zfp292	zinc finger protein 292 [Rattus norvegicus]	1	5	5	5	4	4	3	3	4	4	4	3	3	5	5	4	4	5	6	5	6	4	44
NP_001008885.1	Slc39a7	zinc transporter SLC39A7 precursor [Rattus norvegicus]	23	21	18	7	11	12	8	9	8	8	8	9	10	8	10	8	8	9	7	7	7	8	72
NP_001008889.1	Yod1	ubiquitin thioesterase OTU1 [Rattus norvegicus]	5	39	33	3	18	31	9	13	15	26	25	11	16	14	32	7	12	13	25	24	6	14	147
NP_001008890.1	Hbe1	hemoglobin subunit epsilon 1 [Rattus norvegicus]	4	13	8	3	10	10	10	10	12	10	11	11	9	11	19	11	10	18	17	13	15	9	123
NP_001008891.2	Ssr1	translocon-associated protein subunit alpha precursor [Rattus norvegicus]	2	6	6	6	5	6	5	4	5	6	4	5	6	5	7	5	4	5	7	4	6	6	49
NP_001009180.1	Capza2	F-actin-capping protein subunit alpha-2 [Rattus norvegicus]	1	15	15	13	8	8	9	8	9	7	8	7	8	10	11	13	10	12	9	12	9	13	99
NP_001009239.1	Rps3	40S ribosomal protein S3 [Rattus norvegicus]	1	14	14	14	10	10	10	9	9	10	9	9	10	13	13	13	12	12	13	13	10	15	114
NP_001009255.1	Srsf9	serine/arginine-rich splicing factor 9 [Rattus norvegicus]	1	4	3	3	0	0	0	0	1	3	1	2	0	0	0	0	0	1	3	1	1	0	6
NP_001009264.1	Mrfap1	MORF4 family-associated protein 1 [Rattus norvegicus]	1	2	2	2	0	0	0	0	0	1	1	1	0	0	0	0	0	0	1	1	1	0	3
NP_001009268.1	Actr2	actin-related protein 2 [Rattus norvegicus]	2	12	12	12	10	8	7	11	6	8	6	4	9	13	11	8	11	7	10	6	5	9	80
NP_001009275.1	Eci3	enoyl-Coenzyme A delta isomerase 3 [Rattus norvegicus]	1	10	8	8	8	7	6	7	7	7	6	8	8	9	8	7	8	6	7	5	8	8	66
NP_001009290.1	Ndufc2	NADH dehydrogenase [ubiquinone] 1 subunit C2 [Rattus norvegicus]	1	5	5	5	5	4	4	5	4	4	4	3	5	5	4	4	5	5	5	5	3	6	42
NP_001009349.1	Mthfs	5-formyltetrahydrofolate cyclo-ligase [Rattus norvegicus]	3	7	7	7	3	4	3	4	5	3	4	2	4	3	4	3	4	6	4	5	2	4	35
NP_001009385.1	Apon	apolipoprotein N precursor [Rattus norvegicus]	1	3	3	3	1	3	0	1	1	1	1	2	0	1	3	0	1	1	1	1	2	0	10
NP_001009391.1	Enoph1	enolase-phosphatase E1 [Rattus norvegicus]	2	19	5	5	15	13	14	17	13	15	13	12	15	4	3	3	4	3	4	4	3	4	32
NP_001009409.1	Nanp	N-acylneuraminate-9-phosphatase [Rattus norvegicus]	1	3	3	3	0	0	2	0	0	1	1	1	2	0	0	2	0	0	1	1	1	2	7
NP_001009419.1	Cmas	N-acylneuraminate cytidylyltransferase [Rattus norvegicus]	1	11	11	11	4	6	6	8	4	6	7	5	9	5	6	6	8	4	7	7	6	9	58
NP_001009422.1	Nipsnap3b	protein NipSnap homolog 3A [Rattus norvegicus]	2	10	10	10	7	7	8	9	9	7	9	4	4	10	7	11	12	11	10	9	5	7	82
NP_001009424.1	Eps15	epidermal growth factor receptor substrate 15 [Rattus norvegicus]	1	11	11	11	4	4	7	5	7	6	6	5	6	4	4	8	5	7	7	6	5	6	52
NP_001009455.1	Armc5	armadillo repeat-containing protein 5 precursor [Rattus norvegicus]	1	8	8	8	4	2	4	3	5	5	4	5	3	5	3	5	4	7	7	7	6	4	48
NP_001009474.1	Pir	pirin [Rattus norvegicus]	1	8	8	8	2	4	2	1	1	4	2	1	2	2	4	2	1	1	4	2	1	2	19
NP_001009478.1	Saa4	serum amyloid A-4 protein precursor [Rattus norvegicus]	1	4	4	4	2	3	1	1	2	2	3	3	1	2	3	1	1	2	2	3	3	1	18
NP_001009536.1	Trim25	E3 ubiquitin/ISG15 ligase TRIM25 [Rattus norvegicus]	1	18	18	18	8	9	10	13	9	8	10	7	11	8	10	11	14	10	8	10	10	12	93
XP_006232563.1	Pdcd10	PREDICTED: programmed cell death protein 10 isoform X1 [Rattus norvegicus]	2	3	3	3	1	1	1	1	1	2	1	2	2	1	1	1	1	1	2	1	2	2	12
XP_006237627.1	Arhgdib	PREDICTED: rho GDP-dissociation inhibitor 2 isoform X1 [Rattus norvegicus]	6	6	6	6	3	4	5	3	4	6	4	3	5	3	4	5	3	5	6	5	4	6	41
NP_001009602.1	Actr10	actin-related protein 10 [Rattus norvegicus]	1	2	2	2	0	0	0	1	1	1	0	1	1	0	0	0	1	1	1	0	1	1	5
XP_006232105.1	Sub1	PREDICTED: activated RNA polymerase II transcriptional coactivator p15 isoform X1 [Rattus norvegicus]	2	4	4	4	3	3	2	1	1	3	2	3	3	4	3	2	1	1	3	2	3	4	23
NP_001009619.1	Nubp1	cytosolic Fe-S cluster assembly factor NUBP1 [Rattus norvegicus]	1	7	7	7	2	3	2	2	3	3	2	2	2	2	3	2	2	3	3	2	2	2	21
NP_001009621.1	Nudcd2	nudC domain-containing protein 2 [Rattus norvegicus]	1	3	3	3	2	2	1	2	2	3	2	0	2	2	2	1	2	2	3	2	0	2	16
NP_001009622.1	Sar1b	GTP-binding protein SAR1b [Rattus norvegicus]	1	11	11	7	6	4	7	7	6	8	7	3	5	7	4	8	9	7	9	8	3	6	61
NP_001009623.1	Tnfsf13	tumor necrosis factor ligand superfamily member 13 [Rattus norvegicus]	2	5	5	5	4	4	4	4	4	3	4	3	4	5	5	5	5	5	4	4	3	5	41
NP_001009625.1	Ifi35	interferon-induced 35 kDa protein [Rattus norvegicus]	1	5	5	5	1	3	4	1	3	2	3	1	2	1	3	5	1	3	5	4	1	2	25
NP_001009626.1	Apoh	beta-2-glycoprotein 1 precursor [Rattus norvegicus]	2	9	9	9	4	5	7	6	4	6	7	4	3	5	6	7	6	4	7	8	4	4	51
NP_001009628.1	Kng1l1	T-kininogen 2 precursor [Rattus norvegicus]	1	18	18	7	9	5	6	15	16	16	12	12	13	10	6	7	24	21	21	16	16	17	138
XP_017453775.1	Rfc3	PREDICTED: replication factor C subunit 3 isoform X1 [Rattus norvegicus]	2	1	1	1	0	0	1	0	0	0	0	0	0	0	0	1	0	0	0	0	0	0	1
NP_001009630.1	RGD1311899	uncharacterized protein C12orf43 homolog [Rattus norvegicus]	2	6	6	6	1	3	2	2	4	2	3	0	2	1	3	2	2	4	2	3	0	2	19
XP_017454197.1	Tmco1	PREDICTED: transmembrane and coiled-coil domains protein 1 isoform X1 [Rattus norvegicus]	2	3	3	3	1	1	0	1	1	1	1	0	0	1	1	0	1	1	1	1	0	0	6
XP_017455114.1	Spryd7	PREDICTED: SPRY domain-containing protein 7 isoform X1 [Rattus norvegicus]	2	2	2	2	1	0	1	2	1	1	2	2	2	1	0	1	2	1	1	2	2	2	12
NP_001009638.1	RGD1311805	uncharacterized protein C18orf8 homolog [Rattus norvegicus]	2	22	3	3	12	8	12	14	9	12	8	4	14	1	1	1	1	1	1	1	1	1	9
XP_006255526.1	Tppp3	PREDICTED: tubulin polymerization-promoting protein family member 3 isoform X1 [Rattus norvegicus]	2	1	1	1	0	0	0	0	0	0	1	0	0	0	0	0	0	0	0	1	0	0	1
NP_001009641.1	Pepd	xaa-Pro dipeptidase [Rattus norvegicus]	2	9	9	9	6	4	4	5	3	3	2	1	3	6	4	4	5	3	3	2	1	3	31
NP_001009643.2	Aspdh	putative L-aspartate dehydrogenase [Rattus norvegicus]	1	12	12	12	9	9	11	10	10	9	9	7	10	14	12	15	12	13	12	10	9	14	111
NP_001009646.1	Qprt	nicotinate-nucleotide pyrophosphorylase [carboxylating] [Rattus norvegicus]	2	8	8	8	4	7	4	5	4	4	5	3	5	4	7	4	5	4	4	5	3	5	41
NP_001009648.1	Glyat	glycine N-acyltransferase [Rattus norvegicus]	6	23	23	21	16	16	19	16	15	15	15	7	13	18	19	21	19	19	18	18	7	15	154
NP_001009651.1	Clic2	chloride intracellular channel protein 2 [Rattus norvegicus]	1	4	4	4	1	1	1	2	1	3	1	1	3	1	1	1	2	1	3	1	1	3	14
XP_017448023.1	Thnsl2	PREDICTED: threonine synthase-like 2 isoform X3 [Rattus norvegicus]	5	14	14	14	6	8	9	11	7	6	8	6	8	6	10	11	12	7	7	9	6	10	78
XP_008761672.1	Wbp11l1	PREDICTED: WW domain-binding protein 11 [Rattus norvegicus]	4	6	6	6	1	0	1	1	2	0	3	3	1	1	0	1	1	2	0	3	3	1	12
NP_001009662.1	Car8	carbonic anhydrase-related protein [Rattus norvegicus]	1	6	6	6	2	1	2	2	1	0	1	0	0	2	1	2	2	1	0	1	0	0	9
NP_001009663.1	Serpina6	corticosteroid-binding globulin precursor [Rattus norvegicus]	1	6	6	6	5	2	1	0	1	0	1	2	1	5	2	1	0	1	0	1	2	1	13
NP_001009665.1	Ebag9	receptor-binding cancer antigen expressed on SiSo cells precursor [Rattus norvegicus]	3	2	2	2	1	2	1	2	2	2	2	2	1	1	2	1	2	2	2	2	2	1	15
NP_001009669.1	Uba5	ubiquitin-like modifier-activating enzyme 5 [Rattus norvegicus]	2	25	25	25	18	13	16	18	16	15	14	12	16	24	17	22	29	25	25	20	14	25	201
NP_001009670.1	Abhd14a	protein ABHD14A precursor [Rattus norvegicus]	1	26	2	2	18	16	18	21	18	20	16	12	17	0	0	0	2	1	1	1	1	0	6
NP_001009672.1	Sumo1	small ubiquitin-related modifier 1 precursor [Rattus norvegicus]	2	4	4	4	2	2	2	2	2	1	2	1	3	2	2	3	2	2	1	2	1	3	18
NP_001009679.1	Psph	phosphoserine phosphatase [Rattus norvegicus]	1	3	3	3	1	1	2	0	1	0	1	0	1	1	1	2	0	1	0	1	0	1	7
NP_001009681.1	Oasl	2'-5'-oligoadenylate synthase-like protein 1 [Rattus norvegicus]	2	2	2	2	0	0	1	0	0	0	0	0	2	0	0	1	0	0	0	0	0	2	3
NP_001009684.1	Hsd17b13	17-beta-hydroxysteroid dehydrogenase 13 precursor [Rattus norvegicus]	1	13	13	13	9	9	9	9	10	10	8	8	8	9	10	9	10	11	11	9	8	9	86
NP_001009685.1	Drg1	developmentally-regulated GTP-binding protein 1 [Rattus norvegicus]	1	10	10	10	6	3	4	4	3	3	1	1	5	6	3	4	4	3	3	1	1	5	30
XP_017455174.1	Dcaf11	PREDICTED: DDB1- and CUL4-associated factor 11 isoform X1 [Rattus norvegicus]	3	9	9	9	5	2	6	4	5	3	4	1	4	5	2	6	4	5	3	4	1	4	34
NP_001009688.1	Thumpd1	THUMP domain-containing protein 1 [Rattus norvegicus]	1	9	9	8	5	3	5	8	5	6	2	3	3	6	3	6	9	6	7	3	3	3	46
XP_008762244.1	Thrap3	PREDICTED: thyroid hormone receptor-associated protein 3 isoform X1 [Rattus norvegicus]	5	22	22	21	10	9	11	11	10	14	13	9	10	10	9	11	11	10	14	13	9	10	97
XP_008762879.1	LOC314140	PREDICTED: ribose-phosphate pyrophosphokinase 1 isoform X1 [Rattus norvegicus]	4	8	8	5	6	4	7	4	4	7	2	1	5	7	5	7	4	4	7	2	1	5	42
NP_001009701.1	Fam234a	protein FAM234A [Rattus norvegicus]	1	3	3	3	2	2	3	2	3	3	2	2	2	2	2	3	2	3	3	2	2	2	21
NP_001009703.1	Tmed9	transmembrane emp24 domain-containing protein 9 precursor [Rattus norvegicus]	1	11	11	9	7	7	9	7	5	7	7	7	7	8	11	12	11	9	12	12	10	10	95
NP_001009705.1	Atp5sl	distal membrane-arm assembly complex protein 2 [Rattus norvegicus]	3	1	1	1	0	0	1	1	1	0	1	0	1	0	0	1	1	1	0	1	0	1	5
NP_001009706.1	Lhpp	phospholysine phosphohistidine inorganic pyrophosphate phosphatase [Rattus norvegicus]	2	7	7	7	4	4	4	3	5	4	4	3	5	4	5	5	5	5	5	5	3	6	43
NP_001009711.1	RGD1304567	UPF0688 protein C1orf174 homolog [Rattus norvegicus]	1	4	4	4	0	0	0	1	2	2	3	2	1	0	0	0	1	2	2	3	2	1	11
XP_008766604.1	Srsf2	PREDICTED: serine/arginine-rich splicing factor 2 isoform X1 [Rattus norvegicus]	3	3	3	3	1	1	2	1	2	1	2	1	2	1	1	2	1	2	1	2	1	2	13
NP_001009825.1	Ppp1r7	protein phosphatase 1 regulatory subunit 7 [Rattus norvegicus]	2	12	12	12	6	6	8	7	8	6	6	5	6	6	7	10	8	9	7	6	5	7	65
NP_001153211.1	Gsta3	glutathione S-transferase alpha-5 isoform 1 [Rattus norvegicus]	7	8	3	3	8	6	7	6	7	6	7	5	7	4	3	4	4	4	4	4	4	5	36
NP_001009953.2	Rtn3	reticulon-3 isoform A1 [Rattus norvegicus]	4	4	4	4	4	3	2	3	2	3	2	2	2	4	3	2	4	2	4	3	2	2	26
XP_006234573.1	Pacsin3	PREDICTED: protein kinase C and casein kinase substrate in neurons protein 3 isoform X1 [Rattus norvegicus]	3	14	14	14	7	11	8	9	11	8	10	8	5	7	11	8	9	11	8	11	8	5	78
XP_006255061.1	Cndp2	PREDICTED: cytosolic non-specific dipeptidase isoform X1 [Rattus norvegicus]	2	23	23	23	17	14	15	16	14	12	13	13	15	21	19	19	18	17	12	15	14	19	154
XP_017451301.1	Gsta5	PREDICTED: glutathione S-transferase alpha-2 isoform X1 [Rattus norvegicus]	3	11	8	2	7	7	7	8	5	7	8	7	8	15	17	13	15	9	18	14	16	20	137
NP_001010945.1	Tmem120a	transmembrane protein 120A [Rattus norvegicus]	1	2	2	2	0	0	1	1	2	1	0	0	1	0	0	1	2	2	1	0	0	1	7
NP_001010947.1	Mri1	methylthioribose-1-phosphate isomerase [Rattus norvegicus]	1	6	6	6	2	2	3	3	1	3	4	1	2	3	2	4	3	1	3	4	1	3	24
NP_001010963.1	Zc3h15	zinc finger CCCH domain-containing protein 15 [Rattus norvegicus]	1	12	12	12	2	7	7	5	6	8	8	8	4	2	7	7	5	6	9	8	8	4	56
NP_001010970.1	Amy1a	alpha-amylase 1 precursor [Rattus norvegicus]	5	4	4	3	1	2	4	2	3	0	1	0	1	1	2	4	2	3	0	1	0	1	14
XP_006229751.1	Tmem126a	PREDICTED: transmembrane protein 126A isoform X1 [Rattus norvegicus]	2	3	3	3	1	1	1	2	1	1	1	0	0	1	1	1	2	1	1	1	0	0	8
XP_006245995.1	Rnps1	PREDICTED: RNA-binding protein with serine-rich domain 1 isoform X2 [Rattus norvegicus]	4	3	3	3	1	2	3	2	3	3	3	2	2	1	2	4	2	4	4	3	2	2	24
NP_001011891.1	Nubp2	cytosolic Fe-S cluster assembly factor NUBP2 [Rattus norvegicus]	2	4	4	4	1	1	3	2	3	3	2	0	1	1	1	3	2	3	3	2	0	1	16
NP_001011892.1	Serpinf2	alpha-2-antiplasmin precursor [Rattus norvegicus]	2	7	7	7	3	2	4	2	2	2	3	2	2	3	2	4	2	2	2	3	2	2	22
NP_001011894.1	Psme3	proteasome activator complex subunit 3 [Rattus norvegicus]	1	8	8	8	3	4	3	4	1	3	3	2	5	3	4	3	4	1	3	3	2	5	28
NP_001011896.1	Abcf3	ATP-binding cassette sub-family F member 3 [Rattus norvegicus]	1	9	9	9	2	0	4	4	5	3	4	0	4	2	0	4	4	5	3	4	0	4	26
NP_001011898.1	Hcls1	hematopoietic lineage cell-specific protein [Rattus norvegicus]	1	6	6	6	2	0	2	3	2	3	4	5	5	2	0	2	3	2	3	4	5	5	26
XP_017453430.1	Gart	PREDICTED: trifunctional purine biosynthetic protein adenosine-3 isoform X1 [Rattus norvegicus]	2	10	10	10	5	1	5	3	2	3	3	1	1	5	1	5	4	2	3	3	1	1	25
NP_001011901.1	Hsph1	heat shock protein 105 kDa [Rattus norvegicus]	1	31	30	30	19	17	19	13	11	13	14	16	22	19	18	19	13	11	12	14	17	22	145
XP_006249296.1	Tpst1	PREDICTED: protein-tyrosine sulfotransferase 1 isoform X2 [Rattus norvegicus]	3	3	3	3	0	0	0	0	1	0	0	0	0	0	0	0	0	1	0	0	0	0	1
XP_006240810.1	Stat2	PREDICTED: signal transducer and activator of transcription 2 isoform X2 [Rattus norvegicus]	3	13	13	13	6	5	11	7	6	8	6	4	9	6	5	11	7	6	8	6	4	9	62
NP_001011910.1	Lap3	cytosol aminopeptidase [Rattus norvegicus]	1	24	24	24	22	20	22	21	20	20	20	19	21	29	27	28	26	26	27	25	23	26	237
NP_001011915.1	Fermt2	fermitin family homolog 2 [Rattus norvegicus]	7	22	1	1	10	10	10	12	7	11	10	7	13	2	0	0	0	0	1	0	0	0	3
XP_017455499.1	Anxa11	PREDICTED: annexin A11 isoform X1 [Rattus norvegicus]	2	11	11	11	8	8	10	8	6	8	7	8	8	9	9	11	9	7	9	8	9	9	80
NP_001011923.1	Prpf4b	serine/threonine-protein kinase PRP4 homolog [Rattus norvegicus]	1	3	3	3	0	1	1	1	1	1	1	1	1	0	1	1	1	1	1	1	1	1	8
NP_001011925.1	Nup93	nuclear pore complex protein Nup93 [Rattus norvegicus]	4	8	8	8	2	2	4	3	1	2	0	2	3	2	2	4	3	1	2	0	2	3	19
NP_001011927.1	Atp6v0d1	V-type proton ATPase subunit d 1 [Rattus norvegicus]	1	5	5	5	0	3	2	1	1	4	1	1	1	0	3	2	1	1	4	1	1	1	14
XP_006233497.1	Sh3glb1	PREDICTED: endophilin-B1 isoform X5 [Rattus norvegicus]	6	5	5	5	0	3	1	1	0	3	1	2	3	0	3	1	1	0	3	1	2	3	14
NP_001011934.1	Hbs1l	HBS1-like protein [Rattus norvegicus]	2	5	5	5	3	1	4	2	2	4	2	2	1	3	1	4	2	2	4	2	2	1	21
NP_001011936.1	Bag3	BAG family molecular chaperone regulator 3 [Rattus norvegicus]	1	23	23	23	12	7	15	9	13	12	16	14	13	12	7	17	9	16	13	19	17	16	126
XP_006230811.2	Scyl1	PREDICTED: N-terminal kinase-like protein isoform X1 [Rattus norvegicus]	2	6	6	6	0	2	4	0	0	1	0	0	4	0	2	4	0	0	1	0	0	4	11
NP_001011939.1	Ehd1	EH domain-containing protein 1 [Rattus norvegicus]	1	23	23	14	14	12	16	17	15	14	16	12	19	14	12	17	18	15	14	16	12	21	139
XP_017444523.1	Cdc37l1	PREDICTED: hsp90 co-chaperone Cdc37-like 1 isoform X2 [Rattus norvegicus]	3	1	1	1	0	0	0	1	1	0	1	0	1	0	0	0	1	1	0	1	0	1	4
NP_001011946.1	Hexb	beta-hexosaminidase subunit beta precursor [Rattus norvegicus]	1	4	4	4	1	2	2	0	2	2	2	0	2	1	2	2	0	2	2	2	0	2	13
XP_006232126.1	Rai14	PREDICTED: ankycorbin isoform X4 [Rattus norvegicus]	7	16	16	2	2	6	5	2	7	4	8	3	4	2	6	5	2	7	4	8	3	4	41
NP_001011951.1	Sf3b4	splicing factor 3B subunit 4 [Rattus norvegicus]	1	5	5	5	1	2	3	2	2	2	2	3	2	1	2	3	2	2	2	2	3	2	19
XP_008760539.1	Raly	PREDICTED: RNA-binding protein Raly isoform X2 [Rattus norvegicus]	9	4	4	4	1	2	1	2	1	2	1	1	2	1	2	1	2	1	2	1	1	2	13
NP_001011959.2	Ctsa	lysosomal protective protein precursor [Rattus norvegicus]	1	13	13	13	7	11	10	8	11	12	12	9	12	12	15	15	12	13	17	16	12	16	128
NP_001011965.1	Stom	erythrocyte band 7 integral membrane protein [Rattus norvegicus]	1	3	3	3	2	2	2	3	2	2	1	2	2	2	2	2	3	2	2	1	2	2	18
NP_001011969.1	Strap	serine-threonine kinase receptor-associated protein [Rattus norvegicus]	2	14	14	14	10	7	10	9	10	8	11	6	11	10	7	10	9	12	8	11	6	11	84
NP_001011972.1	Atp6v0d2	V-type proton ATPase subunit d 2 [Rattus norvegicus]	2	21	20	20	14	13	15	13	15	12	17	16	17	17	15	19	14	17	14	18	18	20	152
NP_001011974.2	Akap2	A-kinase anchor protein 2 isoform 2 [Rattus norvegicus]	4	15	15	15	4	4	4	7	9	8	10	8	5	5	5	4	7	10	9	10	8	6	64
NP_001011981.1	Snx17	sorting nexin-17 [Rattus norvegicus]	1	1	1	1	1	0	1	1	0	1	1	0	1	1	0	1	1	0	1	1	0	1	6
NP_001011984.1	Asb2	ankyrin repeat and SOCS box protein 2 [Rattus norvegicus]	1	6	6	6	3	1	6	5	3	3	3	0	2	3	1	6	5	3	3	3	0	2	26
XP_017450207.1	Sf3a2	PREDICTED: splicing factor 3A subunit 2 isoform X1 [Rattus norvegicus]	4	6	6	6	2	0	3	3	3	3	3	0	4	2	0	3	3	3	3	3	0	4	21
NP_001011989.1	Gns	N-acetylglucosamine-6-sulfatase precursor [Rattus norvegicus]	4	5	5	5	2	3	2	1	2	3	3	3	3	2	3	2	1	2	3	3	3	3	22
XP_017458930.1	LOC108348260	PREDICTED: eukaryotic translation initiation factor 3 subunit E [Rattus norvegicus]	2	12	12	12	6	6	6	7	7	6	4	7	4	6	6	6	7	7	7	5	8	4	56
XP_006241664.1	Atp6v1c1	PREDICTED: V-type proton ATPase subunit C 1 isoform X1 [Rattus norvegicus]	2	6	6	6	4	2	3	3	5	4	3	3	4	4	2	3	3	5	4	3	3	4	31
NP_001011993.1	Pycrl	pyrroline-5-carboxylate reductase 3 [Rattus norvegicus]	2	23	3	3	14	15	17	17	16	17	14	9	14	1	3	2	1	1	2	2	1	1	14
XP_003749402.1	LOC100909441	PREDICTED: tubulin alpha-1C chain [Rattus norvegicus]	2	17	17	3	14	15	14	14	13	14	14	16	14	21	20	20	16	15	20	16	20	18	166
XP_008764379.1	C2cd2l	PREDICTED: C2 domain-containing protein 2-like isoform X6 [Rattus norvegicus]	7	2	2	2	0	0	0	1	1	1	0	1	1	0	0	0	1	1	1	0	1	1	5
NP_001011997.1	Tmod3	tropomodulin-3 [Rattus norvegicus]	1	11	11	11	5	6	5	3	4	9	7	8	6	7	7	7	4	5	11	9	9	7	66
XP_006245235.1	Rnf25	PREDICTED: E3 ubiquitin-protein ligase RNF25 isoform X2 [Rattus norvegicus]	3	4	4	4	0	0	3	1	1	0	0	0	3	0	0	3	1	1	0	0	0	3	8
NP_001012009.1	Pipox	peroxisomal sarcosine oxidase [Rattus norvegicus]	3	12	12	12	6	6	5	9	10	9	8	2	7	8	7	7	12	11	11	9	2	7	74
NP_001012010.1	Rnf135	E3 ubiquitin-protein ligase RNF135 [Rattus norvegicus]	1	1	1	1	0	1	0	0	0	0	0	0	0	0	1	0	0	0	0	0	0	0	1
XP_008766245.1	Lig3	PREDICTED: DNA ligase 3 isoform X4 [Rattus norvegicus]	7	4	4	4	2	0	1	2	1	2	1	1	1	2	0	1	2	1	2	1	1	1	11
NP_001012023.1	Epb41l5	band 4.1-like protein 5 [Rattus norvegicus]	1	3	3	3	1	0	1	1	1	0	0	1	1	1	0	1	1	1	0	0	1	1	6
NP_001012025.1	Ubxn4	UBX domain-containing protein 4 [Rattus norvegicus]	2	11	11	11	5	7	7	5	5	10	6	7	5	5	8	9	6	6	11	7	7	5	64
NP_001012027.1	Serpinc1	antithrombin-III precursor [Rattus norvegicus]	1	19	19	16	13	14	12	12	11	14	14	16	13	14	14	13	12	11	14	15	16	14	123
NP_001012029.1	Mnda	myeloid cell nuclear differentiation antigen [Rattus norvegicus]	1	3	3	3	0	0	1	0	0	2	0	1	1	0	0	1	0	0	3	0	1	1	6
NP_001012042.1	Xkr6	XK-related protein 6 [Rattus norvegicus]	1	6	6	4	0	4	0	1	1	3	2	1	1	0	4	0	1	1	3	2	1	1	13
XP_017455198.1	Lcp1	PREDICTED: plastin-2 isoform X2 [Rattus norvegicus]	8	20	16	16	10	9	10	6	7	8	10	10	12	8	7	9	5	6	7	9	8	12	71
XP_017455568.1	Btd	PREDICTED: biotinidase isoform X2 [Rattus norvegicus]	16	2	2	2	2	0	1	1	1	1	1	0	2	2	0	1	1	1	1	1	0	2	9
XP_006253094.1	Sh2d4a	PREDICTED: SH2 domain-containing protein 4A isoform X1 [Rattus norvegicus]	2	4	4	4	1	0	3	0	1	3	1	1	1	1	0	3	0	1	3	1	1	1	11
XP_008770628.1	Gpt2	PREDICTED: alanine aminotransferase 2 isoform X1 [Rattus norvegicus]	3	15	14	14	9	5	10	7	8	7	9	2	5	9	5	12	7	8	6	8	2	6	63
XP_017444608.1	Coq8b	PREDICTED: aarF domain-containing protein kinase 4 isoform X1 [Rattus norvegicus]	2	2	2	2	1	1	2	2	1	1	1	1	2	1	1	2	2	1	1	1	1	2	12
NP_001012063.1	Sae1	SUMO-activating enzyme subunit 1 [Rattus norvegicus]	1	6	6	6	2	0	2	3	0	2	0	1	3	2	0	2	3	0	2	0	1	3	13
XP_006228483.1	Nectin2	PREDICTED: nectin-2 isoform X1 [Rattus norvegicus]	2	7	7	7	3	5	3	3	3	3	2	2	3	3	8	4	5	3	4	4	2	4	37
XP_008757606.1	Sphk2	PREDICTED: sphingosine kinase 2 isoform X1 [Rattus norvegicus]	5	4	4	4	2	0	3	2	1	2	2	0	2	2	0	3	2	1	2	2	0	2	14
NP_001012067.1	Grwd1	glutamate-rich WD repeat-containing protein 1 [Rattus norvegicus]	1	2	2	2	2	1	2	2	2	2	2	0	2	2	1	2	2	2	2	2	0	2	15
XP_006256198.1	Herc4	PREDICTED: probable E3 ubiquitin-protein ligase HERC4 isoform X3 [Rattus norvegicus]	5	14	14	14	3	4	7	8	2	5	4	1	6	3	4	7	8	2	5	4	1	6	40
NP_001012082.1	Slc35a3	UDP-N-acetylglucosamine transporter [Rattus norvegicus]	1	1	1	1	1	1	1	1	1	1	1	0	1	1	2	2	2	3	2	2	0	3	17
NP_001012084.1	Adh6	alcohol dehydrogenase 6 [Rattus norvegicus]	6	12	11	11	1	1	1	2	2	0	0	5	8	0	0	0	2	2	0	0	7	10	21
NP_001012085.1	Stam2	signal transducing adapter molecule 2 [Rattus norvegicus]	1	5	4	4	2	0	3	1	2	4	1	3	3	1	0	2	1	2	3	1	2	2	14
NP_001012104.1	Ddost	dolichyl-diphosphooligosaccharide--protein glycosyltransferase 48 kDa subunit precursor [Rattus norvegicus]	1	16	16	16	9	11	10	11	12	10	10	8	9	11	12	13	14	14	11	12	9	11	107
XP_006242150.1	Naga	PREDICTED: alpha-N-acetylgalactosaminidase isoform X1 [Rattus norvegicus]	3	8	8	8	4	3	3	4	3	5	5	3	5	4	3	3	4	3	5	5	3	5	35
NP_001012122.1	Tymp	thymidine phosphorylase [Rattus norvegicus]	1	18	18	6	14	16	11	6	7	7	7	0	2	14	17	12	6	7	7	7	0	2	72
XP_008765314.1	Inpp1	PREDICTED: inositol polyphosphate 1-phosphatase isoform X1 [Rattus norvegicus]	5	5	5	5	3	1	4	2	1	1	1	0	0	3	1	4	2	1	1	1	0	0	13
XP_006230352.1	Fus	PREDICTED: RNA-binding protein FUS isoform X1 [Rattus norvegicus]	2	11	9	9	7	4	7	7	6	8	8	5	7	6	3	6	6	6	8	8	4	6	53
XP_017452882.1	Scrn2	PREDICTED: secernin-2 isoform X1 [Rattus norvegicus]	4	12	12	12	10	7	9	8	6	7	9	6	7	12	7	9	9	6	7	10	7	8	75
XP_017453515.1	Tfg	PREDICTED: protein TFG isoform X3 [Rattus norvegicus]	5	7	7	7	6	5	7	4	5	7	5	3	7	7	6	8	5	7	9	7	3	8	60
NP_001012146.1	Dgcr2	integral membrane protein DGCR2/IDD precursor [Rattus norvegicus]	1	19	19	19	16	17	16	15	16	14	15	11	17	19	22	23	20	22	18	20	14	24	182
XP_006249522.1	Pxn	PREDICTED: paxillin isoform X6 [Rattus norvegicus]	7	7	7	7	3	2	4	3	4	3	6	4	4	3	2	4	3	4	3	6	4	4	33
NP_001012151.1	Stx18	syntaxin-18 [Rattus norvegicus]	1	2	2	2	1	1	1	1	1	1	1	0	1	1	1	1	1	1	1	1	0	1	8
NP_001012153.1	Thoc5	THO complex subunit 5 homolog [Rattus norvegicus]	3	2	2	2	2	0	1	2	1	1	0	0	2	2	0	1	2	1	1	0	0	2	9
XP_006251405.1	Tbrg4	PREDICTED: protein TBRG4 isoform X1 [Rattus norvegicus]	3	6	6	6	4	2	4	4	4	4	3	2	3	4	2	4	4	4	5	3	2	3	31
NP_001012155.1	Tm9sf1	transmembrane 9 superfamily member 1 precursor [Rattus norvegicus]	2	2	2	2	1	1	1	0	0	2	1	0	1	1	1	1	0	0	2	1	0	1	7
NP_001012157.1	Cog3	conserved oligomeric Golgi complex subunit 3 [Rattus norvegicus]	2	8	8	8	2	2	4	2	2	1	2	2	4	2	2	4	2	2	1	2	2	4	21
XP_017456077.1	Gkap1	PREDICTED: G kinase-anchoring protein 1 isoform X1 [Rattus norvegicus]	6	2	2	2	0	0	1	1	1	0	2	0	1	0	0	1	1	1	0	2	0	1	6
NP_001012161.1	Tbce	tubulin-specific chaperone E [Rattus norvegicus]	4	4	4	4	0	1	2	1	2	0	1	0	0	0	1	2	1	2	0	1	0	0	7
NP_001012165.1	Emc8	ER membrane protein complex subunit 8 [Rattus norvegicus]	1	6	6	6	4	3	6	5	2	4	3	4	4	5	4	7	5	2	4	3	5	5	40
NP_001012168.1	Tulp2	tubby-related protein 2 [Rattus norvegicus]	1	5	5	5	1	1	4	1	1	0	1	0	0	1	1	4	1	1	0	1	0	0	9
XP_006230888.1	Nap1l4	PREDICTED: nucleosome assembly protein 1-like 4 isoform X2 [Rattus norvegicus]	4	8	8	7	3	4	6	6	5	6	5	6	4	4	5	8	8	6	9	7	7	7	61
XP_006256286.1	Fkbp5	PREDICTED: peptidyl-prolyl cis-trans isomerase FKBP5 isoform X2 [Rattus norvegicus]	3	7	7	7	2	1	1	4	4	3	3	1	2	3	1	1	5	4	5	3	2	3	27
NP_001012179.1	Fxr1	fragile X mental retardation syndrome-related protein 1 [Rattus norvegicus]	5	7	7	1	1	1	1	1	2	0	2	1	4	1	1	1	1	2	0	2	1	4	13
XP_006233582.1	Cryz	PREDICTED: quinone oxidoreductase isoform X1 [Rattus norvegicus]	2	14	14	14	8	9	9	10	10	10	11	6	10	8	9	10	10	11	13	12	6	11	90
NP_001012185.2	Caprin1	caprin-1 [Rattus norvegicus]	2	12	12	12	4	3	7	6	8	7	8	7	7	4	3	7	9	8	8	8	8	8	63
XP_017448194.1	Lpcat3	PREDICTED: lysophospholipid acyltransferase 5 isoform X1 [Rattus norvegicus]	2	7	7	7	3	5	6	3	2	4	2	3	4	4	5	6	3	2	4	2	3	5	34
XP_008761848.1	Ubap1	PREDICTED: ubiquitin-associated protein 1 isoform X1 [Rattus norvegicus]	2	3	3	3	0	0	0	0	0	1	1	0	0	0	0	0	0	0	1	1	0	0	2
NP_001012191.1	Dtnb	dystrobrevin beta [Rattus norvegicus]	9	28	6	5	17	19	18	24	21	19	20	11	23	2	2	2	4	3	2	3	1	5	24
NP_001012193.1	Rdh11	retinol dehydrogenase 11 precursor [Rattus norvegicus]	1	8	8	8	5	4	5	4	5	5	5	3	3	6	5	6	5	6	6	6	4	4	48
NP_001012197.2	Hsp90b1	endoplasmin precursor [Rattus norvegicus]	1	42	40	40	30	31	32	31	30	32	30	31	29	34	38	43	40	37	40	34	36	37	339
XP_006243010.1	Cadm1	PREDICTED: cell adhesion molecule 1 isoform X6 [Rattus norvegicus]	7	3	3	3	1	1	0	1	0	2	0	3	1	1	1	0	1	0	2	0	3	1	9
NP_001012222.1	Fbxo7	F-box only protein 7 [Rattus norvegicus]	4	3	3	3	2	1	1	2	0	1	0	0	0	2	2	1	2	0	1	0	0	0	8
NP_001012223.1	Bin2	bridging integrator 2 [Rattus norvegicus]	2	6	5	5	0	1	1	1	1	1	2	3	1	0	1	1	1	1	1	1	3	1	10
XP_006243849.1	Arih2	PREDICTED: E3 ubiquitin-protein ligase ARIH2 isoform X3 [Rattus norvegicus]	6	1	1	1	1	1	0	0	0	0	0	0	1	1	1	0	0	0	0	0	0	1	3
XP_002727980.1	LOC100360200	PREDICTED: cleavage and polyadenylation specificity factor subunit 4-like isoform X2 [Rattus norvegicus]	6	2	2	2	1	1	1	1	1	0	1	0	0	1	1	1	1	1	0	1	0	0	6
XP_017443362.1	LOC100910979	PREDICTED: interferon-inducible GTPase 1-like isoform X2 [Rattus norvegicus]	5	13	1	1	10	7	10	2	1	3	5	5	7	1	1	1	0	0	0	0	1	1	5
NP_001012356.1	Nono	non-POU domain-containing octamer-binding protein [Rattus norvegicus]	1	14	14	14	7	7	7	5	8	6	8	4	8	7	8	7	5	8	6	9	4	8	62
NP_001012486.1	Rab18	ras-related protein Rab-18 [Rattus norvegicus]	1	9	9	9	8	7	5	5	4	6	5	4	6	8	7	5	5	4	6	5	4	7	51
NP_001012488.1	Irf2bpl	interferon regulatory factor 2-binding protein-like [Rattus norvegicus]	1	4	3	3	0	1	0	1	2	3	2	2	1	0	0	0	0	1	2	1	1	0	5
NP_001012489.1	Zbtb38	zinc finger and BTB domain-containing protein 38 [Rattus norvegicus]	1	4	4	4	1	0	0	1	2	0	2	0	2	1	0	0	1	2	0	2	0	2	8
NP_001012491.1	Polr2c	DNA-directed RNA polymerase II subunit RPB3 [Rattus norvegicus]	1	2	2	2	1	0	1	0	1	2	1	0	2	1	0	1	0	1	2	1	0	2	8
NP_001012522.1	Set	protein SET [Rattus norvegicus]	8	7	7	5	4	7	5	5	4	6	5	5	6	4	7	5	5	5	6	6	5	6	49
XP_003750220.1	LOC100360647	PREDICTED: ubiquitin-like protein FUBI [Rattus norvegicus]	6	2	2	2	1	1	1	0	0	1	1	1	1	1	1	2	0	0	1	1	1	1	8
NP_001013053.1	Phb2	prohibitin-2 [Rattus norvegicus]	1	15	15	15	11	12	12	12	11	9	12	8	11	14	14	14	15	12	11	16	8	14	118
NP_001013064.1	Rab35	ras-related protein Rab-35 [Rattus norvegicus]	2	3	3	3	0	0	1	1	0	0	0	0	3	0	0	1	1	0	0	0	0	3	5
NP_001013066.1	Igfbp7	insulin-like growth factor-binding protein 7 precursor [Rattus norvegicus]	1	2	2	2	0	0	0	0	0	0	2	0	0	0	0	0	0	0	0	2	0	0	2
NP_001013069.1	Sugt1	protein SGT1 homolog [Rattus norvegicus]	1	8	8	8	4	3	4	4	4	3	2	3	4	4	3	4	4	4	3	2	3	4	31
XP_006254267.1	Rbm17	PREDICTED: splicing factor 45 isoform X1 [Rattus norvegicus]	2	5	5	5	1	0	1	1	2	0	1	1	2	1	0	1	1	2	0	1	1	2	9
NP_001013079.1	Aprt	adenine phosphoribosyltransferase [Rattus norvegicus]	1	8	8	7	3	4	5	4	2	5	5	2	4	3	4	5	4	2	5	5	2	4	34
NP_001013080.1	Thbs1	thrombospondin-1 precursor [Rattus norvegicus]	2	14	14	14	2	0	3	6	9	2	2	2	4	2	0	3	6	9	2	2	2	4	30
NP_001013087.1	Stard10	PCTP-like protein [Rattus norvegicus]	1	14	14	2	12	12	14	13	10	12	11	11	14	14	12	17	15	11	15	13	11	16	124
NP_001013089.1	Tm7sf2	delta(14)-sterol reductase [Rattus norvegicus]	1	4	4	4	1	2	3	2	1	2	1	1	4	1	2	4	2	1	2	2	1	5	20
NP_001013090.1	Sfxn2	sideroflexin-2 [Rattus norvegicus]	3	6	6	6	4	3	2	3	2	4	2	3	4	4	3	2	3	2	4	2	3	4	27
XP_008759772.1	Dnajb4	PREDICTED: dnaJ homolog subfamily B member 4 isoform X1 [Rattus norvegicus]	3	5	4	4	2	1	2	1	1	1	2	2	2	2	0	2	1	1	1	2	2	2	13
XP_017447138.1	Phyhd1	PREDICTED: phytanoyl-CoA dioxygenase domain-containing protein 1 isoform X2 [Rattus norvegicus]	5	5	5	5	3	3	3	4	4	3	4	2	4	3	4	3	5	5	3	5	2	4	34
NP_001013100.1	Pon2	serum paraoxonase/arylesterase 2 [Rattus norvegicus]	1	8	8	8	4	4	6	6	6	5	5	5	5	8	8	9	10	8	9	7	9	8	76
NP_001013107.1	Galt	galactose-1-phosphate uridylyltransferase [Rattus norvegicus]	5	6	6	6	2	1	4	2	3	3	4	0	4	2	1	6	3	5	3	6	0	5	31
NP_001013112.1	Ccnl2	cyclin-L2 [Rattus norvegicus]	1	3	3	3	2	2	2	1	2	2	2	0	2	2	2	2	1	2	2	2	0	2	15
NP_001013113.1	Eif3g	eukaryotic translation initiation factor 3 subunit G [Rattus norvegicus]	1	11	11	11	5	5	7	6	6	9	7	6	7	6	5	7	6	6	9	8	7	7	61
NP_001013116.1	Dhrs7	dehydrogenase/reductase (SDR family) member 7-like 1 [Rattus norvegicus]	1	11	4	4	7	8	10	7	10	8	9	2	2	1	2	4	2	3	2	3	0	0	17
NP_001013123.2	Fkbp11	peptidyl-prolyl cis-trans isomerase FKBP11 precursor [Rattus norvegicus]	5	5	5	5	1	3	2	2	1	2	1	1	1	1	3	2	2	1	2	1	1	1	14
NP_001013126.2	Arih1	E3 ubiquitin-protein ligase ARIH1 [Rattus norvegicus]	1	3	3	3	1	0	2	1	1	0	0	1	1	1	0	2	1	1	0	0	1	1	7
NP_001013128.1	Tf	serotransferrin precursor [Rattus norvegicus]	4	33	33	31	28	26	26	27	29	27	29	22	28	31	30	28	30	31	30	31	24	30	265
XP_006246545.1	Guk1	PREDICTED: guanylate kinase isoform X2 [Rattus norvegicus]	4	5	5	5	2	1	1	2	2	4	4	1	2	2	1	1	2	2	4	4	1	2	19
NP_001013137.1	Gna13	guanine nucleotide-binding protein subunit alpha-13 [Rattus norvegicus]	1	4	4	4	1	1	1	1	0	1	0	1	3	1	1	1	1	0	1	0	1	3	9
NP_001013140.1	Kdelr2	ER lumen protein-retaining receptor 2 [Rattus norvegicus]	1	12	1	0	8	8	7	9	9	8	10	6	8	1	1	1	1	1	1	1	0	1	8
NP_001013143.1	Bfar	bifunctional apoptosis regulator [Rattus norvegicus]	1	1	1	1	0	0	0	1	0	0	0	0	0	0	0	0	1	0	0	0	0	0	1
XP_006250357.1	Tagln2	PREDICTED: transgelin-2 isoform X1 [Rattus norvegicus]	2	10	10	10	7	7	7	7	7	8	8	7	6	7	8	8	8	8	9	10	9	7	74
NP_001013162.2	Slc12a7	solute carrier family 12 member 7 [Rattus norvegicus]	4	4	4	4	0	0	0	1	1	0	3	0	1	0	0	0	1	1	0	3	0	1	6
XP_017444754.1	Gna14	PREDICTED: guanine nucleotide-binding protein subunit alpha-14 isoform X2 [Rattus norvegicus]	3	1	1	1	1	0	1	1	1	0	1	0	1	1	0	1	1	1	0	1	0	2	7
XP_006235748.1	Cstf1	PREDICTED: cleavage stimulation factor subunit 1 isoform X1 [Rattus norvegicus]	7	1	1	1	0	0	0	1	0	0	0	0	1	0	0	0	1	0	0	0	0	1	2
NP_001013180.1	Scrn3	secernin-3 [Rattus norvegicus]	3	29	29	26	22	20	19	20	23	22	17	17	20	26	25	25	26	28	27	18	19	22	216
NP_001013185.1	Wasf2	wiskott-Aldrich syndrome protein family member 2 [Rattus norvegicus]	2	5	5	5	1	2	0	1	0	3	2	1	2	1	2	0	1	0	3	2	1	2	12
NP_001013186.1	Dnajc8	dnaJ homolog subfamily C member 8 [Rattus norvegicus]	1	5	5	5	0	1	3	0	2	2	4	3	1	0	1	3	0	2	2	4	3	1	16
NP_001013195.2	Sult1c2a	sulfotransferase 1C2A [Rattus norvegicus]	2	11	6	0	7	3	4	5	5	2	7	1	8	4	2	1	3	3	1	4	0	5	23
NP_001013200.1	Hn1l	jupiter microtubule associated homolog 2 [Rattus norvegicus]	3	8	8	8	1	1	3	2	4	4	4	5	1	1	1	3	2	4	4	5	6	1	27
NP_001013201.1	Narfl	cytosolic Fe-S cluster assembly factor NARFL [Rattus norvegicus]	1	5	5	5	1	2	2	0	2	1	1	1	1	1	2	2	0	2	1	1	1	1	11
XP_003751077.1	LOC100911295	PREDICTED: non-histone chromosomal protein HMG-14 [Rattus norvegicus]	2	2	2	2	0	2	1	0	0	2	0	1	1	0	2	1	0	0	3	0	2	1	9
NP_001013209.1	Cbfb	core-binding factor subunit beta [Rattus norvegicus]	2	2	2	2	2	0	0	2	0	1	0	0	0	2	0	0	2	0	1	0	0	0	5
XP_006230375.1	Tial1	PREDICTED: nucleolysin TIAR isoform X3 [Rattus norvegicus]	12	5	5	5	2	1	3	3	3	3	4	1	4	3	1	4	3	4	3	5	1	4	28
XP_008758371.1	Tssc4	PREDICTED: protein TSSC4 isoform X1 [Rattus norvegicus]	4	4	4	4	0	0	1	1	0	3	1	3	0	0	0	1	1	0	3	1	3	0	9
XP_006244151.1	Slc25a38	PREDICTED: solute carrier family 25 member 38 isoform X1 [Rattus norvegicus]	2	2	2	2	0	0	2	2	1	1	0	0	2	0	0	2	2	1	1	0	0	2	8
NP_001013217.1	Cwc27	peptidyl-prolyl cis-trans isomerase CWC27 homolog [Rattus norvegicus]	2	18	15	15	11	10	9	11	10	11	9	5	7	11	13	10	13	10	12	11	4	8	92
NP_001013218.1	Anp32e	acidic leucine-rich nuclear phosphoprotein 32 family member E [Rattus norvegicus]	2	5	5	5	0	1	2	1	3	3	5	2	2	0	1	2	1	4	3	5	2	2	20
NP_001013223.2	Myef2	myelin expression factor 2 [Rattus norvegicus]	4	86	85	85	10	39	24	37	62	56	48	34	24	9	43	26	41	69	63	54	36	26	367
XP_017458142.1	LOC100910882	PREDICTED: RNA-binding protein 39 isoform X1 [Rattus norvegicus]	48	9	9	9	6	3	6	6	5	7	5	5	8	7	3	6	6	6	7	6	5	8	54
XP_006235928.1	Dnajb6	PREDICTED: dnaJ homolog subfamily B member 6 isoform X3 [Rattus norvegicus]	10	4	3	3	1	2	1	0	0	1	1	2	1	1	1	1	0	0	1	1	1	1	7
NP_001013235.1	Trim54	tripartite motif-containing protein 54 [Rattus norvegicus]	1	2	2	2	1	1	1	2	0	0	1	0	0	1	1	1	2	0	0	1	0	0	6
NP_001013236.1	Reep6	receptor expression-enhancing protein 6 [Rattus norvegicus]	2	3	3	3	2	2	2	3	2	2	2	2	3	2	2	2	3	3	2	2	2	3	21
XP_006242072.1	Triobp	PREDICTED: TRIO and F-actin-binding protein isoform X9 [Rattus norvegicus]	12	3	3	3	1	1	2	1	1	2	3	1	2	1	1	2	1	1	2	3	1	2	14
XP_006242489.1	Pcbp2	PREDICTED: poly(rC)-binding protein 2 isoform X18 [Rattus norvegicus]	23	4	2	1	3	3	2	3	3	3	2	3	4	1	1	0	1	1	1	0	1	2	8
NP_001013245.1	Cops8	COP9 signalosome complex subunit 8 [Rattus norvegicus]	1	5	5	5	2	2	2	2	4	2	4	2	1	2	2	2	3	4	2	4	2	1	22
NP_001013246.1	Dynlt3	dynein light chain Tctex-type 3 [Rattus norvegicus]	1	2	2	2	1	0	2	0	0	1	1	0	0	1	0	2	0	0	1	1	0	0	5
NP_001013249.1	Pea15	astrocytic phosphoprotein PEA-15 [Rattus norvegicus]	1	5	5	5	2	1	4	2	3	4	3	3	2	2	1	4	2	3	4	3	3	2	24
XP_006254661.1	Gypc	PREDICTED: glycophorin-C isoform X1 [Rattus norvegicus]	2	1	1	1	1	1	1	1	1	1	1	1	1	1	1	1	1	1	1	1	1	1	9
XP_006255357.1	Scoc	PREDICTED: short coiled-coil protein isoform X3 [Rattus norvegicus]	4	2	2	2	0	0	1	1	1	2	1	0	1	0	0	2	2	2	3	2	0	1	12
NP_001013254.1	Rrm1	ribonucleoside-diphosphate reductase large subunit [Rattus norvegicus]	1	3	3	3	1	0	2	0	0	0	0	0	0	1	0	2	0	0	0	0	0	0	3
XP_006239497.1	Lzic	PREDICTED: protein LZIC isoform X1 [Rattus norvegicus]	3	7	7	7	2	2	4	3	3	4	4	4	1	2	2	4	3	4	4	5	5	1	30
NP_001013263.1	Tbca	tubulin-specific chaperone A [Rattus norvegicus]	2	9	9	9	5	5	6	6	5	5	7	6	5	5	5	6	6	5	5	8	7	5	52
NP_001013264.1	Arhgef12	rho guanine nucleotide exchange factor 12 [Rattus norvegicus]	1	12	12	12	1	0	0	3	4	2	3	4	1	1	0	0	3	4	2	3	4	1	18
XP_017451291.1	Dhx30	PREDICTED: putative ATP-dependent RNA helicase DHX30 isoform X7 [Rattus norvegicus]	10	3	3	3	1	0	1	2	2	0	1	0	1	1	0	1	2	2	0	1	0	1	8
NP_001013270.1	Srprb	signal recognition particle receptor subunit beta [Rattus norvegicus]	1	9	9	9	5	6	7	5	2	7	3	3	1	5	6	7	5	2	7	3	3	1	39
XP_017452006.1	Als2	PREDICTED: alsin isoform X2 [Rattus norvegicus]	3	1	1	1	1	1	1	0	0	0	0	0	1	1	1	1	0	0	0	0	0	1	4
XP_006236478.1	Rarres2	PREDICTED: retinoic acid receptor responder protein 2 isoform X2 [Rattus norvegicus]	3	1	1	1	1	1	1	1	1	1	0	0	0	1	1	1	1	1	1	0	0	0	6
XP_003753440.1	LOC100361898	PREDICTED: mitochondrial intermembrane space import and assembly protein 40 [Rattus norvegicus]	3	3	3	3	2	0	2	2	2	2	2	3	2	2	0	2	2	2	2	2	3	2	17
NP_001013450.1	Tmed1	transmembrane emp24 domain-containing protein 1 precursor [Rattus norvegicus]	3	2	2	2	0	2	2	0	1	0	2	0	1	0	2	2	0	1	0	2	0	1	8
NP_001013451.1	Arl11	ADP-ribosylation factor-like protein 11 [Rattus norvegicus]	3	2	2	2	2	2	1	1	1	2	1	2	1	2	2	1	1	1	3	1	3	2	16
NP_001013452.1	Rras2	ras-related protein R-Ras2 [Rattus norvegicus]	1	5	5	4	2	1	3	2	2	1	2	1	3	2	1	3	2	2	1	2	1	3	17
XP_017453408.1	Lpp	PREDICTED: lipoma-preferred partner homolog isoform X2 [Rattus norvegicus]	13	15	14	14	7	6	7	6	6	10	11	10	7	8	7	8	7	7	11	12	12	9	81
NP_001013890.1	LOC288521	uncharacterized protein LOC288521 precursor [Rattus norvegicus]	1	6	6	6	3	3	4	4	3	4	4	1	3	3	3	4	4	3	4	6	1	3	31
XP_006250956.1	Ociad1	PREDICTED: OCIA domain-containing protein 1 isoform X1 [Rattus norvegicus]	2	8	8	8	5	5	6	5	5	5	5	3	7	5	6	6	5	5	6	5	3	7	48
NP_001013902.2	Isyna1	inositol-3-phosphate synthase 1 [Rattus norvegicus]	1	3	3	3	1	2	1	2	1	0	1	0	1	1	2	1	2	1	0	1	0	1	9
NP_001013911.1	LOC291863	carboxylesterase-like precursor [Rattus norvegicus]	1	16	1	1	12	13	15	12	12	13	12	10	12	0	1	1	0	1	0	0	1	1	5
XP_017444433.1	Tmem135	PREDICTED: transmembrane protein 135 isoform X1 [Rattus norvegicus]	2	3	3	3	3	0	1	0	0	0	0	0	0	3	0	1	0	0	0	0	0	0	4
XP_006230148.1	RGD1311703	PREDICTED: small acidic protein isoform X1 [Rattus norvegicus]	2	3	3	3	1	1	2	2	2	2	3	2	2	1	1	2	2	2	2	3	2	2	17
NP_001013926.1	Cyp2c6v1	cytochrome P450 2C6 precursor [Rattus norvegicus]	6	19	17	17	13	13	14	13	16	13	15	15	16	14	14	17	14	18	14	18	19	20	148
NP_001013929.1	Dnajb12	dnaJ homolog subfamily B member 12 [Rattus norvegicus]	1	11	11	11	6	7	6	6	7	4	6	5	5	6	8	6	6	7	4	7	5	5	54
NP_001013935.1	Slc16a4	monocarboxylate transporter 5 [Rattus norvegicus]	4	3	3	3	1	1	1	0	0	0	0	0	0	1	1	1	0	0	0	0	0	0	3
NP_001013938.1	Cd302	CD302 antigen precursor [Rattus norvegicus]	1	5	5	5	2	3	2	3	2	4	3	2	2	2	4	2	3	2	4	3	2	2	24
XP_017447066.1	Galk2	PREDICTED: N-acetylgalactosamine kinase isoform X3 [Rattus norvegicus]	5	3	3	3	2	2	2	2	3	3	2	1	2	2	2	3	2	3	3	2	1	2	20
NP_001013947.1	Nub1	NEDD8 ultimate buster 1 [Rattus norvegicus]	1	9	9	9	4	3	4	5	4	4	4	1	3	4	3	4	5	4	4	4	1	3	32
NP_001013949.1	Plbd1	phospholipase B-like 1 precursor [Rattus norvegicus]	1	10	10	10	4	5	6	7	4	3	5	7	8	4	5	6	7	4	3	5	7	8	49
XP_017448750.1	Fggy	PREDICTED: FGGY carbohydrate kinase domain-containing protein isoform X1 [Rattus norvegicus]	10	11	11	11	9	7	11	9	10	6	10	3	7	9	8	14	10	11	6	11	3	8	80
XP_006239187.1	Mtfr1l	PREDICTED: mitochondrial fission regulator 1-like isoform X1 [Rattus norvegicus]	3	8	8	8	6	6	4	3	8	5	7	4	6	6	6	5	3	9	5	8	4	6	52
XP_017457485.1	Pqbp1	PREDICTED: polyglutamine-binding protein 1 isoform X1 [Rattus norvegicus]	6	2	2	2	0	0	0	0	0	0	0	0	0	0	0	0	0	0	0	0	0	0	0
NP_001013980.1	Wdr45	WD repeat domain phosphoinositide-interacting protein 4 [Rattus norvegicus]	6	1	1	1	1	0	1	1	1	0	1	0	1	1	0	1	1	1	0	1	0	1	6
NP_001013985.1	Cpped1	serine/threonine-protein phosphatase CPPED1 [Rattus norvegicus]	1	9	9	9	7	8	5	5	5	7	5	3	6	7	8	5	5	6	7	5	3	6	52
NP_001013996.1	Ccdc47	coiled-coil domain-containing protein 47 precursor [Rattus norvegicus]	1	16	16	16	8	7	11	10	10	11	8	6	9	8	8	11	10	11	11	9	6	9	83
NP_001014004.1	Orai1	calcium release-activated calcium channel protein 1 [Rattus norvegicus]	1	1	1	1	0	0	0	0	0	0	0	0	1	0	0	0	0	0	0	0	0	1	1
NP_001014005.1	Mlec	malectin precursor [Rattus norvegicus]	2	11	11	11	5	10	5	7	6	9	6	6	7	6	10	6	7	7	10	7	6	9	68
XP_017460149.1	LOC103689999	PREDICTED: saccharopine dehydrogenase-like oxidoreductase isoform X2 [Rattus norvegicus]	3	11	11	10	3	4	5	8	4	3	5	4	5	3	4	5	8	4	3	5	4	5	41
NP_001014010.1	Stbd1	starch-binding domain-containing protein 1 [Rattus norvegicus]	1	11	11	11	5	5	5	4	5	7	5	4	3	7	7	7	6	7	9	7	6	5	61
NP_001014011.1	G3bp2	ras GTPase-activating protein-binding protein 2 [Rattus norvegicus]	5	9	9	9	6	5	6	5	6	8	5	5	7	6	5	6	5	7	8	5	5	8	55
NP_001014022.1	Cdkn2aip	CDKN2A-interacting protein [Rattus norvegicus]	2	5	5	5	1	1	2	3	3	1	3	2	3	1	1	2	3	3	1	3	2	3	19
NP_001014028.1	F12	coagulation factor XII precursor [Rattus norvegicus]	1	4	4	4	1	1	2	0	2	2	2	0	1	1	1	2	0	2	2	2	0	1	11
XP_017456044.1	RGD1308147	PREDICTED: UPF0415 protein C7orf25 homolog isoform X1 [Rattus norvegicus]	4	1	1	1	1	0	0	0	0	0	0	0	0	1	0	0	0	0	0	0	0	0	1
XP_017456765.1	Fam192a	PREDICTED: protein FAM192A isoform X1 [Rattus norvegicus]	5	2	2	2	0	0	1	0	0	2	1	0	0	0	0	1	0	0	2	1	0	0	4
XP_006257283.1	Hnrnph2	PREDICTED: heterogeneous nuclear ribonucleoprotein H2 isoform X1 [Rattus norvegicus]	4	13	13	8	11	7	8	7	7	10	9	7	9	12	8	10	10	9	12	10	10	10	91
XP_006229974.1	Trim5	PREDICTED: tripartite motif-containing protein 5 isoform X1 [Rattus norvegicus]	2	4	4	4	1	0	2	0	0	1	0	0	1	1	0	2	0	0	1	0	0	1	5
NP_001014051.1	Fam122a	protein FAM122A [Rattus norvegicus]	1	1	1	1	0	0	0	0	0	0	0	1	0	0	0	0	0	0	0	0	1	0	1
XP_017457158.1	2019-09-10	PREDICTED: septin-10 isoform X5 [Rattus norvegicus]	7	2	2	2	1	0	1	1	0	0	0	0	0	1	0	1	1	0	0	0	0	0	3
NP_001014058.1	Larp1b	la-related protein 1B [Rattus norvegicus]	1	4	4	4	0	0	3	1	1	1	1	0	1	0	0	3	1	1	1	1	0	1	8
NP_001014068.1	Rmdn3	regulator of microtubule dynamics protein 3 [Rattus norvegicus]	3	14	14	14	5	6	8	9	8	8	11	6	7	5	6	8	10	8	8	11	7	7	70
NP_001014085.1	Acnat2	acyl-coenzyme A amino acid N-acyltransferase 2 [Rattus norvegicus]	3	7	7	7	5	4	5	5	3	2	6	0	0	5	6	6	6	4	2	6	0	0	35
XP_008762484.1	Errfi1	PREDICTED: ERBB receptor feedback inhibitor 1 isoform X2 [Rattus norvegicus]	4	4	4	4	0	0	1	0	2	2	3	2	1	0	0	1	0	2	2	4	2	1	12
NP_001014095.1	Fam98a	protein FAM98A [Rattus norvegicus]	1	5	3	3	1	3	3	2	1	1	2	3	3	1	2	2	1	1	0	2	2	3	14
NP_001014099.1	Clec14a	C-type lectin domain family 14 member A precursor [Rattus norvegicus]	1	5	5	5	0	2	2	1	2	4	2	1	1	0	2	2	1	2	4	2	1	1	15
XP_006256675.2	Uba1	PREDICTED: ubiquitin-like modifier-activating enzyme 1 isoform X1 [Rattus norvegicus]	4	34	34	27	23	25	25	27	23	24	24	19	26	26	27	27	28	24	27	25	21	28	233
XP_006241005.1	Ncln	PREDICTED: nicalin isoform X1 [Rattus norvegicus]	2	8	8	8	8	5	7	7	7	8	7	5	7	8	5	7	7	7	8	8	5	8	63
XP_006243722.1	Cdv3	PREDICTED: protein CDV3 homolog isoform X1 [Rattus norvegicus]	6	11	11	11	8	6	9	8	10	8	8	9	7	8	6	10	8	11	9	9	10	7	78
NP_001014120.1	Ccdc51	coiled-coil domain-containing protein 51 [Rattus norvegicus]	6	7	7	7	4	4	4	4	2	2	3	2	1	4	4	5	6	3	2	3	2	2	31
NP_001014127.1	Apool	MICOS complex subunit MIC27 [Rattus norvegicus]	2	9	9	9	7	7	6	7	8	7	7	4	5	8	7	7	8	10	8	9	4	7	68
NP_001014128.1	Rfk	riboflavin kinase [Rattus norvegicus]	1	3	3	3	2	1	1	1	2	1	1	0	1	2	1	1	1	2	1	1	0	1	10
NP_001014130.1	Gpc4	glypican-4 precursor [Rattus norvegicus]	7	9	9	8	2	2	5	5	4	2	6	1	4	2	2	5	5	4	2	6	1	4	31
NP_001014141.2	Dhrs11	dehydrogenase/reductase SDR family member 11 [Rattus norvegicus]	3	4	4	4	1	0	1	1	1	1	2	0	1	1	0	1	1	1	1	2	0	1	8
NP_001014147.1	Pdia5	protein disulfide-isomerase A5 precursor [Rattus norvegicus]	2	22	22	22	15	14	16	16	17	14	18	14	17	17	15	18	19	21	18	20	16	23	167
NP_001014157.1	Wdr1	WD repeat-containing protein 1 [Rattus norvegicus]	1	18	18	18	11	14	12	11	12	11	13	11	11	12	14	14	13	14	12	16	11	14	120
NP_001014158.1	Ngly1	peptide-N(4)-(N-acetyl-beta-glucosaminyl)asparagine amidase [Rattus norvegicus]	1	6	6	6	2	1	3	1	1	1	1	0	2	2	1	3	1	1	1	1	0	2	12
XP_006252853.1	RGD1309676	PREDICTED: redox-regulatory protein FAM213A isoform X1 [Rattus norvegicus]	2	6	6	6	4	5	4	4	4	3	2	2	4	4	5	4	4	4	3	2	2	4	32
NP_001014164.1	Ufsp2	ufm1-specific protease 2 [Rattus norvegicus]	3	11	11	11	6	6	5	5	4	7	5	3	8	6	6	5	5	4	7	5	3	8	49
NP_001014168.1	Sugct	succinate--hydroxymethylglutarate CoA-transferase [Rattus norvegicus]	1	5	5	5	5	2	4	3	3	3	3	1	4	5	2	4	3	3	3	3	1	4	28
XP_017456484.1	Paip2	PREDICTED: polyadenylate-binding protein-interacting protein 2 isoform X1 [Rattus norvegicus]	6	2	2	2	0	0	0	0	0	0	1	1	0	0	0	0	0	0	0	1	1	0	2
NP_001014172.3	Yipf5	protein YIPF5 [Rattus norvegicus]	2	16	2	2	9	10	11	11	10	6	8	4	10	2	2	2	0	1	2	1	1	2	13
NP_001014173.2	Hdhd2	haloacid dehalogenase-like hydrolase domain-containing protein 2 precursor [Rattus norvegicus]	1	3	3	1	2	1	2	1	3	1	1	1	1	2	1	2	1	3	1	1	1	1	13
NP_001014179.1	Ltv1	protein LTV1 homolog [Rattus norvegicus]	1	4	4	4	0	0	1	1	2	1	4	1	0	0	0	1	1	2	1	4	1	0	10
XP_006228843.1	Rbm42	PREDICTED: RNA-binding protein 42 isoform X1 [Rattus norvegicus]	2	3	3	3	0	0	0	0	0	1	1	0	1	0	0	0	0	0	1	1	0	1	3
NP_001014188.1	Il33	interleukin-33 [Rattus norvegicus]	3	21	21	21	13	13	14	15	13	15	12	11	11	15	16	16	20	16	17	15	13	13	141
NP_001014209.1	Lancl2	lanC-like protein 2 [Rattus norvegicus]	2	3	3	3	1	0	2	0	0	0	0	0	0	1	0	2	0	0	0	0	0	0	3
NP_001014210.1	Isy1	pre-mRNA-splicing factor ISY1 homolog [Rattus norvegicus]	1	3	3	3	1	1	2	1	2	2	3	3	1	1	1	2	1	2	2	3	3	1	16
NP_001014217.2	Tmem214	transmembrane protein 214 [Rattus norvegicus]	1	5	5	5	3	0	1	4	1	1	1	0	3	3	0	1	4	1	1	1	0	3	14
NP_001014224.1	Derl1	derlin-1 [Rattus norvegicus]	1	4	4	4	0	1	1	1	1	1	2	0	0	0	1	1	1	1	1	2	0	0	7
XP_006257425.1	Dnajc22	PREDICTED: dnaJ homolog subfamily C member 22 isoform X1 [Rattus norvegicus]	2	1	1	1	1	1	1	0	0	0	1	0	1	1	1	1	0	0	0	1	0	1	5
NP_001014228.1	RGD1309534	ester hydrolase C11orf54 homolog [Rattus norvegicus]	1	11	11	11	5	9	9	7	8	5	7	3	5	6	11	12	9	10	7	7	4	6	72
XP_006245406.1	LOC100366216	PREDICTED: nuclear autoantigen Sp-100 isoform X6 [Rattus norvegicus]	13	2	2	2	0	0	1	0	1	0	1	1	1	0	0	1	0	2	0	2	1	1	7
NP_001014249.1	Glod4	glyoxalase domain-containing protein 4 [Rattus norvegicus]	1	11	11	11	7	7	7	6	7	6	6	4	7	7	7	7	7	7	6	6	4	7	58
XP_017452917.1	Stard3	PREDICTED: stAR-related lipid transfer protein 3 isoform X1 [Rattus norvegicus]	2	1	1	1	0	0	0	0	0	0	0	1	1	0	0	0	0	0	0	0	1	1	2
XP_006250361.1	Dcaf8	PREDICTED: DDB1- and CUL4-associated factor 8 isoform X3 [Rattus norvegicus]	6	5	5	5	2	4	3	2	3	3	0	1	1	2	4	3	2	3	3	0	1	1	19
NP_001014261.1	Fbxo25	F-box only protein 25 [Rattus norvegicus]	2	2	2	2	1	0	0	0	0	0	1	1	1	1	0	0	0	0	0	1	1	1	4
XP_008758462.1	Cpsf7	PREDICTED: cleavage and polyadenylation specificity factor subunit 7 isoform X3 [Rattus norvegicus]	6	1	1	1	1	1	1	1	1	1	1	0	1	1	1	1	1	1	1	1	0	1	8
NP_001014275.2	Selenot	thioredoxin reductase-like selenoprotein T precursor [Rattus norvegicus]	1	3	3	3	3	1	2	3	2	1	2	1	2	3	1	2	3	2	1	2	1	2	17
NP_001014278.2	Bhmt2	S-methylmethionine--homocysteine S-methyltransferase BHMT2 [Rattus norvegicus]	1	18	14	14	10	10	12	13	14	14	14	10	11	7	7	10	11	10	13	12	8	8	86
NP_001014280.1	Crls1	cardiolipin synthase (CMP-forming) [Rattus norvegicus]	1	1	1	1	1	0	0	0	0	0	0	0	1	2	0	0	0	0	0	0	0	2	4
NP_001014291.1	Lrrfip1	leucine-rich repeat flightless-interacting protein 1 [Rattus norvegicus]	29	25	25	24	4	2	9	15	14	16	16	17	10	4	2	9	16	15	17	17	18	11	109
NP_001014762.1	Pdrg1	p53 and DNA damage-regulated protein 1 [Rattus norvegicus]	1	3	3	3	0	0	1	2	1	1	3	0	0	0	0	1	2	1	1	3	0	0	8
NP_001014771.1	Ervfrd-1	envelope glycoprotein syncytin-A precursor [Rattus norvegicus]	1	13	13	13	9	8	11	10	11	9	10	2	7	9	10	12	11	12	10	10	2	8	84
NP_001014783.1	Pcdhb3	protocadherin beta-3 [Rattus norvegicus]	1	1	1	1	0	0	1	1	1	0	1	0	1	0	0	1	1	1	0	1	0	1	5
XP_006238099.1	Ncbp1	PREDICTED: nuclear cap-binding protein subunit 1 isoform X1 [Rattus norvegicus]	2	4	4	4	1	1	1	2	4	2	1	1	1	1	1	1	2	4	2	1	1	1	14
NP_001014792.1	Kpna3	importin subunit alpha-4 [Rattus norvegicus]	2	7	7	6	1	2	4	5	4	2	0	3	3	2	3	5	5	4	2	0	4	3	28
NP_001014793.1	Kpna4	importin subunit alpha-3 [Rattus norvegicus]	1	4	3	3	1	1	2	1	1	1	1	3	1	1	1	2	1	1	1	1	2	1	11
NP_001015008.1	Tcea3	transcription elongation factor A protein 3 [Rattus norvegicus]	1	1	1	1	0	0	0	0	0	0	0	0	0	0	0	0	0	0	0	0	0	0	0
NP_001015012.1	Rab30	ras-related protein Rab-30 [Rattus norvegicus]	5	3	3	3	0	0	2	2	1	0	1	2	2	0	0	2	2	1	0	1	2	2	10
NP_001015018.1	Ddx17	probable ATP-dependent RNA helicase DDX17 [Rattus norvegicus]	1	7	7	7	3	2	3	3	2	4	4	3	4	3	2	3	3	3	4	5	3	4	30
NP_001015021.1	Dnajb11	dnaJ homolog subfamily B member 11 precursor [Rattus norvegicus]	1	13	13	13	7	6	11	11	7	7	8	7	7	7	7	12	12	9	8	9	7	8	79
NP_001015022.1	Tbc1d10a	TBC1 domain family member 10A [Rattus norvegicus]	1	2	1	1	0	0	0	1	0	0	2	0	0	0	0	0	1	0	0	1	0	0	2
NP_001015029.2	Kpna6	importin subunit alpha-7 [Rattus norvegicus]	1	7	3	3	6	5	4	4	5	4	4	1	6	3	2	1	2	2	2	1	1	3	17
NP_001015037.1	Kyat3	kynurenine--oxoglutarate transaminase 3 [Rattus norvegicus]	1	17	17	17	14	13	16	12	14	12	11	9	13	17	16	19	12	17	14	12	10	14	131
NP_001017374.2	Eif4g2	eukaryotic translation initiation factor 4 gamma 2 [Rattus norvegicus]	2	11	11	4	8	5	7	7	7	6	7	4	8	8	5	7	7	7	6	7	4	8	59
NP_001017385.1	Kdelr1	ER lumen protein-retaining receptor 1 [Rattus norvegicus]	1	2	1	1	2	2	2	2	2	2	2	0	2	2	1	1	2	1	1	1	0	1	10
NP_001017447.1	Armt1	protein-glutamate O-methyltransferase [Rattus norvegicus]	3	4	4	4	3	0	3	3	3	1	3	0	1	3	0	3	3	3	1	3	0	1	17
XP_006233276.1	Dph5	PREDICTED: diphthine methyl ester synthase isoform X1 [Rattus norvegicus]	2	2	2	2	1	0	2	1	2	1	1	0	1	1	0	2	1	2	1	1	0	1	9
XP_008770729.1	Ist1	PREDICTED: IST1 homolog isoform X2 [Rattus norvegicus]	3	2	2	2	1	1	0	1	1	2	1	0	1	1	1	0	1	1	2	1	0	1	8
XP_006249852.1	Eif2d	PREDICTED: eukaryotic translation initiation factor 2D isoform X1 [Rattus norvegicus]	2	5	5	5	2	0	2	1	2	2	2	0	2	2	0	2	1	2	2	2	0	2	13
NP_001017499.1	Scfd2	sec1 family domain-containing protein 2 [Rattus norvegicus]	1	4	4	4	2	2	1	2	1	3	0	1	2	2	2	1	2	1	3	0	1	2	14
NP_001017500.1	LOC498368	uncharacterized protein C4orf19 homolog [Rattus norvegicus]	1	3	3	3	0	0	0	0	1	2	3	1	0	0	0	0	0	1	2	3	1	0	7
NP_001017503.1	Purb	transcriptional activator protein Pur-beta [Rattus norvegicus]	1	6	6	6	2	3	2	3	2	2	3	1	3	2	3	2	3	2	2	3	1	3	21
NP_001019406.2	Ltn1	E3 ubiquitin-protein ligase listerin [Rattus norvegicus]	1	5	5	5	0	1	1	1	3	0	2	0	3	0	1	1	1	3	0	2	0	3	11
NP_001019408.1	Farsa	phenylalanine--tRNA ligase alpha subunit [Rattus norvegicus]	1	15	15	15	6	5	9	9	8	5	8	6	7	6	5	9	9	8	5	8	6	8	64
NP_001019409.1	Eprs	bifunctional glutamate/proline--tRNA ligase [Rattus norvegicus]	3	62	62	0	37	37	39	47	43	44	36	30	41	41	42	46	57	51	50	45	34	51	417
NP_001019413.1	Ctsw	cathepsin W precursor [Rattus norvegicus]	1	12	12	12	11	11	12	10	9	10	8	8	9	14	13	14	12	11	13	9	9	12	107
NP_001019414.1	Nudt3	diphosphoinositol polyphosphate phosphohydrolase 1 [Rattus norvegicus]	1	1	1	1	1	0	0	0	0	1	0	0	0	1	0	0	0	0	1	0	0	0	2
NP_001019418.1	Lactb2	endoribonuclease LACTB2 [Rattus norvegicus]	1	15	15	15	9	10	11	13	11	12	9	7	9	11	11	13	15	11	14	10	9	10	104
NP_001019425.1	Taok3	serine/threonine-protein kinase TAO3 [Rattus norvegicus]	1	11	11	11	3	2	4	4	5	2	5	1	5	3	2	4	4	5	2	5	1	5	31
NP_001019426.1	Txk	tyrosine-protein kinase TXK [Rattus norvegicus]	2	4	4	4	2	0	2	2	2	2	1	0	3	2	0	2	2	2	2	1	0	3	14
NP_001019427.1	Med4	mediator of RNA polymerase II transcription subunit 4 [Rattus norvegicus]	1	1	1	1	0	1	0	1	1	1	1	1	1	0	1	0	1	1	1	1	1	1	7
XP_006244253.1	Lztfl1	PREDICTED: leucine zipper transcription factor-like protein 1 isoform X1 [Rattus norvegicus]	2	5	5	4	1	3	0	1	0	1	1	1	0	1	3	0	1	0	1	1	1	0	8
NP_001019440.1	Luc7l	putative RNA-binding protein Luc7-like 1 [Rattus norvegicus]	4	4	2	2	3	3	3	3	4	3	3	2	2	1	1	1	1	2	1	1	1	1	10
XP_017455384.1	Phf11	PREDICTED: PHD finger protein 11 isoform X1 [Rattus norvegicus]	23	5	5	4	2	1	4	1	1	2	0	3	3	2	1	4	1	1	2	0	3	3	17
NP_001019447.1	Mettl7b	methyltransferase-like protein 7B precursor [Rattus norvegicus]	1	9	9	9	8	9	9	8	6	7	6	7	8	9	9	10	9	6	8	7	7	8	73
NP_001019450.1	Ly96	lymphocyte antigen 96 precursor [Rattus norvegicus]	1	6	4	4	0	0	1	3	3	3	2	0	1	0	0	0	2	3	3	2	0	0	10
NP_001019466.1	Sumo3	small ubiquitin-related modifier 3 precursor [Rattus norvegicus]	2	3	3	2	2	2	3	2	2	2	3	3	2	2	2	3	2	2	2	3	3	2	21
NP_001019475.1	Gstm4	glutathione S-transferase Mu 4 [Rattus norvegicus]	1	17	8	1	9	12	13	14	12	10	13	9	11	3	5	6	5	5	3	6	2	6	41
NP_001019477.1	Gar1	H/ACA ribonucleoprotein complex subunit 1 [Rattus norvegicus]	2	3	3	3	1	1	1	2	3	2	2	2	1	1	1	2	3	4	2	3	2	2	20
NP_001019485.1	Abhd12	monoacylglycerol lipase ABHD12 [Rattus norvegicus]	1	5	5	5	1	1	2	2	3	0	2	1	2	1	1	2	2	3	0	2	1	2	14
NP_001019501.1	LOC500227	uncharacterized protein C2orf81 homolog [Rattus norvegicus]	2	19	19	19	13	13	11	15	13	9	11	2	0	15	13	12	19	15	9	11	2	0	96
NP_001019502.1	Rab43	ras-related protein Rab-43 [Rattus norvegicus]	2	4	4	4	3	0	1	1	0	1	1	0	1	3	0	1	1	0	1	1	0	1	8
NP_001019503.1	Arl8b	ADP-ribosylation factor-like protein 8B [Rattus norvegicus]	1	6	6	3	4	2	6	3	2	2	5	1	4	4	2	8	4	2	2	5	1	4	32
XP_006242175.1	Ccdc134	PREDICTED: coiled-coil domain-containing protein 134 isoform X1 [Rattus norvegicus]	2	2	2	2	0	1	1	1	1	0	1	0	1	0	1	1	1	1	0	1	0	1	6
XP_006244720.1	LOC501110	PREDICTED: glutathione S-transferase A6 isoform X1 [Rattus norvegicus]	5	8	5	5	6	5	5	4	4	6	3	6	4	4	5	3	3	3	5	2	4	3	32
XP_008770484.1	Ces1f	PREDICTED: liver carboxylesterase 4 isoform X3 [Rattus norvegicus]	5	21	12	12	15	16	15	16	14	14	18	12	15	12	15	11	12	7	12	13	11	12	105
NP_001019914.1	Ugp2	UTP--glucose-1-phosphate uridylyltransferase [Rattus norvegicus]	2	22	22	22	16	17	20	18	14	16	15	13	15	29	29	34	29	22	24	24	18	22	231
XP_003754291.1	LOC100363116	PREDICTED: UPF0235 protein C15orf40 homolog [Rattus norvegicus]	4	2	2	2	0	0	0	0	0	1	0	2	0	0	0	0	0	0	1	0	2	0	3
NP_001019925.1	Gmps	GMP synthase [glutamine-hydrolyzing] [Rattus norvegicus]	1	17	17	17	9	2	14	8	10	7	9	3	9	9	2	15	10	12	8	10	3	11	80
NP_001019927.1	Ythdf1	YTH domain-containing family protein 1 [Rattus norvegicus]	1	5	3	1	1	1	3	2	2	1	3	2	4	0	0	1	1	1	1	1	1	2	8
NP_001019941.1	Exoc1	exocyst complex component 1 [Rattus norvegicus]	2	1	1	1	0	0	0	1	0	0	1	0	0	0	0	0	1	0	0	1	0	0	2
NP_001019942.1	Tnip2	TNFAIP3-interacting protein 2 [Rattus norvegicus]	2	1	1	1	0	0	0	0	0	1	0	0	0	0	0	0	0	0	1	0	0	0	1
NP_001019951.1	Prkra	interferon-inducible double-stranded RNA-dependent protein kinase activator A [Rattus norvegicus]	1	3	3	3	1	1	2	2	2	1	2	1	1	1	1	2	2	2	1	2	1	1	13
NP_001019954.1	Creld1	cysteine-rich with EGF-like domain protein 1 precursor [Rattus norvegicus]	2	5	5	5	0	0	2	1	1	0	2	2	1	0	0	2	1	1	0	2	2	1	9
XP_008761845.1	Nfx1	PREDICTED: transcriptional repressor NF-X1 isoform X1 [Rattus norvegicus]	2	1	1	1	0	0	1	0	0	0	1	1	1	0	0	1	0	0	0	1	1	1	4
NP_001019961.1	Usp7	ubiquitin carboxyl-terminal hydrolase 7 [Rattus norvegicus]	5	19	19	19	7	3	8	8	9	6	8	2	10	7	3	8	8	9	6	8	2	10	61
XP_017446462.1	Atp8b2	PREDICTED: ubiquitin-associated protein 2-like isoform X3 [Rattus norvegicus]	6	15	15	15	5	3	6	8	9	10	9	10	5	5	3	6	8	9	11	9	12	5	68
NP_001019972.1	Zw10	centromere/kinetochore protein zw10 homolog [Rattus norvegicus]	1	10	10	10	4	5	3	3	4	4	3	2	4	4	5	3	3	4	4	3	2	4	32
NP_001019976.1	Hbe2	hemoglobin subunit epsilon [Rattus norvegicus]	2	16	2	1	7	11	11	13	13	12	11	10	10	1	1	1	1	2	1	1	2	1	11
NP_001020037.1	Cfap36	cilia- and flagella-associated protein 36 [Rattus norvegicus]	2	3	3	3	1	0	1	1	2	1	2	0	0	1	0	1	1	2	1	2	0	0	8
NP_001020039.1	Pih1d1	PIH1 domain-containing protein 1 [Rattus norvegicus]	1	5	5	5	0	2	2	2	2	3	2	2	0	0	2	2	2	2	3	2	2	0	15
NP_001020041.1	Ctnnbl1	beta-catenin-like protein 1 [Rattus norvegicus]	1	3	3	3	1	0	1	1	2	2	2	0	3	1	0	1	1	2	2	2	0	3	12
NP_001020046.1	Gpalpp1	GPALPP motifs-containing protein 1 [Rattus norvegicus]	1	4	4	4	0	0	0	0	2	1	1	0	1	0	0	0	0	2	1	1	0	1	5
XP_006245248.1	Dnpep	PREDICTED: aspartyl aminopeptidase isoform X2 [Rattus norvegicus]	4	15	15	15	8	9	10	11	11	10	8	7	8	8	10	11	12	11	10	8	7	9	86
NP_001020058.1	Sigirr	single Ig IL-1-related receptor [Rattus norvegicus]	6	10	10	10	4	4	6	4	4	6	5	4	5	4	4	6	4	5	6	5	4	5	43
XP_008759367.1	Gatad2b	PREDICTED: transcriptional repressor p66-beta isoform X2 [Rattus norvegicus]	3	4	4	4	0	0	1	0	0	3	2	2	0	0	0	1	0	0	3	2	2	0	8
NP_001020068.1	Ehd2	EH domain-containing protein 2 [Rattus norvegicus]	1	6	5	5	3	1	3	4	4	3	5	0	5	2	0	2	3	3	2	4	0	4	20
NP_001020069.1	Paf1	RNA polymerase II-associated factor 1 homolog [Rattus norvegicus]	1	5	5	5	0	0	1	0	0	1	0	1	0	0	0	1	0	0	1	0	1	0	3
NP_001020076.1	MGC116121	UPF0711 protein C18orf21 homolog [Rattus norvegicus]	1	1	1	1	0	0	0	1	1	1	1	0	1	0	0	0	1	1	1	1	0	1	5
XP_006227830.1	Exoc3	PREDICTED: exocyst complex component 3 isoform X1 [Rattus norvegicus]	3	3	3	3	1	1	2	1	2	0	2	0	1	1	1	2	1	2	0	2	0	1	10
XP_006256919.1	Trappc2	PREDICTED: trafficking protein particle complex subunit 2 isoform X1 [Rattus norvegicus]	6	1	1	1	0	0	1	1	0	0	1	0	0	0	0	1	1	0	0	1	0	0	3
NP_001020142.2	Haus8	HAUS augmin-like complex subunit 8 [Rattus norvegicus]	1	3	3	3	1	0	2	3	1	1	0	0	2	1	0	3	3	1	1	0	0	2	11
XP_006242582.1	Cwc15	PREDICTED: spliceosome-associated protein CWC15 homolog isoform X1 [Rattus norvegicus]	2	4	4	4	0	1	0	1	1	2	3	2	0	0	1	0	1	1	2	3	3	0	11
NP_001020159.1	Herpud2	homocysteine-responsive endoplasmic reticulum-resident ubiquitin-like domain member 2 protein [Rattus norvegicus]	1	12	12	12	8	5	9	8	5	6	6	4	5	11	9	11	10	5	10	7	7	6	76
NP_001020160.1	Trex1	three-prime repair exonuclease 1 [Rattus norvegicus]	1	1	1	1	1	0	1	1	0	1	1	1	1	1	0	1	1	0	1	1	1	1	7
NP_001020167.1	Mblac1	metallo-beta-lactamase domain-containing protein 1 [Rattus norvegicus]	1	1	1	1	0	0	0	0	1	0	0	0	0	0	0	0	0	1	0	0	0	0	1
NP_001020168.1	Ccdc93	coiled-coil domain-containing protein 93 [Rattus norvegicus]	2	8	8	8	2	2	5	3	2	2	3	0	5	2	2	5	3	2	2	3	0	5	24
NP_001020169.1	Txndc15	thioredoxin domain-containing protein 15 precursor [Rattus norvegicus]	2	5	5	5	2	3	0	1	0	2	0	4	0	2	3	0	1	0	2	0	4	0	12
NP_001020171.1	Iyd	iodotyrosine deiodinase 1 precursor [Rattus norvegicus]	1	5	5	5	5	3	5	5	5	5	5	3	5	6	3	6	5	5	5	5	3	5	43
NP_001020174.1	RGD1305178	uncharacterized protein C9orf78 homolog [Rattus norvegicus]	3	3	3	3	1	1	0	0	2	2	1	1	1	1	1	0	0	2	2	1	1	1	9
NP_001020175.1	Vsig4	V-set and immunoglobulin domain-containing protein 4 precursor [Rattus norvegicus]	1	3	3	3	1	1	1	1	2	1	1	1	1	1	1	1	1	2	1	1	1	1	10
XP_006241001.1	Dohh	PREDICTED: deoxyhypusine hydroxylase isoform X1 [Rattus norvegicus]	4	9	9	9	0	0	2	2	2	1	1	4	0	0	0	2	2	2	1	1	4	0	12
NP_001020181.1	Nlrx1	NLR family member X1 precursor [Rattus norvegicus]	1	16	16	16	5	5	9	11	8	6	8	3	7	6	5	9	12	9	7	8	3	7	66
NP_001020192.1	Dnajc25	dnaJ homolog subfamily C member 25 precursor [Rattus norvegicus]	1	3	3	3	1	1	2	2	2	0	0	0	2	1	1	2	2	2	0	0	0	2	10
NP_001020198.1	Fundc1	FUN14 domain-containing protein 1 [Rattus norvegicus]	1	1	1	1	1	0	1	1	0	0	1	0	0	1	0	1	1	0	0	1	0	0	4
XP_017456139.1	Fam107b	PREDICTED: protein FAM107B isoform X5 [Rattus norvegicus]	10	5	5	5	0	1	1	1	3	2	3	3	0	0	1	1	1	3	2	3	3	0	14
NP_001020206.1	Thnsl1	threonine synthase-like 1 [Rattus norvegicus]	1	1	1	1	1	0	0	0	0	1	0	0	0	1	0	0	0	0	1	0	0	0	2
NP_001020226.1	Nxpe4	NXPE family member 4 precursor [Rattus norvegicus]	1	10	10	10	3	4	5	7	7	3	6	2	8	3	4	5	7	7	3	6	2	8	45
XP_006245333.1	Gmppa	PREDICTED: mannose-1-phosphate guanyltransferase alpha isoform X2 [Rattus norvegicus]	7	7	7	7	5	4	5	6	5	6	4	3	5	5	4	5	6	5	6	5	3	5	44
XP_006236574.1	Scrn1	PREDICTED: secernin-1 isoform X1 [Rattus norvegicus]	2	4	4	4	0	0	0	0	0	0	0	3	4	0	0	0	0	0	0	0	3	4	7
XP_008763865.1	Apol9a	PREDICTED: apolipoprotein L 9a isoform X2 [Rattus norvegicus]	3	2	2	2	1	2	1	0	0	0	0	0	0	1	2	1	0	0	0	0	0	0	4
XP_017446391.1	Fam63a	PREDICTED: protein FAM63A isoform X2 [Rattus norvegicus]	3	2	2	2	1	1	2	2	1	1	2	1	1	1	1	2	2	1	1	2	1	1	12
NP_001020293.2	Cyhr1	cysteine and histidine-rich protein 1 [Rattus norvegicus]	3	3	3	3	1	0	1	2	1	3	2	0	2	1	0	1	2	1	3	2	0	2	12
NP_001020294.3	Kdelc2	KDEL motif-containing protein 2 precursor [Rattus norvegicus]	2	5	5	5	3	0	2	2	3	1	2	1	3	3	0	2	2	3	1	2	1	3	17
NP_001020296.2	Sumf2	sulfatase-modifying factor 2 precursor [Rattus norvegicus]	1	6	6	6	4	4	4	5	5	6	3	3	4	4	4	4	5	5	6	3	3	4	38
NP_001020302.1	Sult2a2	alcohol sulfotransferase [Rattus norvegicus]	5	11	7	6	3	2	3	4	4	3	3	11	4	0	0	0	0	0	0	0	7	0	7
XP_006246378.1	Uqcrq	PREDICTED: cytochrome b-c1 complex subunit 8 isoform X1 [Rattus norvegicus]	2	2	2	2	1	2	1	2	1	1	1	1	1	1	2	1	2	1	1	1	1	1	11
NP_001020307.1	Hexim1	protein HEXIM1 [Rattus norvegicus]	1	5	5	5	1	1	3	0	1	3	2	2	1	1	1	3	0	1	3	2	2	1	14
NP_001020311.2	Psme4	proteasome activator complex subunit 4 [Rattus norvegicus]	2	10	10	10	3	1	3	5	4	3	4	0	5	3	1	3	5	4	3	4	0	5	28
NP_001020318.1	Gpr160	probable G-protein coupled receptor 160 [Rattus norvegicus]	1	6	6	6	4	5	4	4	4	4	5	5	4	4	6	4	5	4	5	6	5	4	43
NP_001020446.1	Rad23b	UV excision repair protein RAD23 homolog B [Rattus norvegicus]	1	11	11	11	4	5	4	4	5	5	4	6	2	5	6	5	5	6	6	7	7	3	50
NP_001020450.1	Reep4	receptor expression-enhancing protein 4 precursor [Rattus norvegicus]	1	1	1	1	1	0	1	1	1	0	1	0	0	1	0	1	1	1	0	1	0	0	5
NP_001020571.1	Smndc1	survival of motor neuron-related-splicing factor 30 [Rattus norvegicus]	4	7	7	7	1	0	4	2	2	3	2	1	1	1	0	4	2	2	3	2	1	1	16
NP_001020573.1	Umps	uridine 5'-monophosphate synthase [Rattus norvegicus]	1	8	8	8	3	4	5	5	5	5	5	2	3	3	4	7	5	5	5	6	2	3	40
NP_001020576.2	Ruvbl2	ruvB-like 2 [Rattus norvegicus]	2	30	30	10	22	19	21	20	17	19	14	17	17	25	24	26	23	20	22	16	20	24	200
XP_006232395.1	Alg5	PREDICTED: dolichyl-phosphate beta-glucosyltransferase isoform X1 [Rattus norvegicus]	2	6	6	6	4	5	3	4	2	2	2	2	3	4	5	3	4	2	2	2	2	3	27
NP_001020580.1	Hdac1	histone deacetylase 1 [Rattus norvegicus]	2	5	3	3	2	2	2	1	2	2	2	2	3	2	1	1	1	2	1	1	1	2	12
NP_001020581.1	Chmp5	charged multivesicular body protein 5 [Rattus norvegicus]	1	4	4	4	1	2	2	3	2	2	2	2	3	1	2	2	3	2	3	2	2	3	20
NP_001020582.1	Dnaja4	dnaJ homolog subfamily A member 4 [Rattus norvegicus]	2	29	29	25	13	14	18	16	19	17	16	13	20	15	16	20	18	21	18	19	14	22	163
NP_001020588.1	Actl7b	actin-like protein 7B [Rattus norvegicus]	1	17	1	1	12	12	16	15	12	12	12	9	15	1	1	1	0	1	1	1	1	1	8
NP_001020589.1	Ppp2r1b	serine/threonine-protein phosphatase 2A 65 kDa regulatory subunit A beta isoform [Rattus norvegicus]	3	9	3	3	4	3	4	3	6	4	5	2	5	0	0	0	1	2	1	2	0	2	8
XP_017444923.1	Lsp1	PREDICTED: lymphocyte-specific protein 1 isoform X4 [Rattus norvegicus]	6	4	4	4	2	1	2	0	1	1	3	4	1	2	1	2	0	1	1	3	4	1	15
XP_017447388.1	Celf1	PREDICTED: CUGBP Elav-like family member 1 isoform X5 [Rattus norvegicus]	15	5	5	5	2	1	4	2	3	1	5	0	4	2	1	4	2	3	1	5	0	4	22
NP_001020794.1	Vnn1	pantetheinase precursor [Rattus norvegicus]	1	5	5	5	0	0	1	2	0	1	1	0	0	0	0	1	2	0	1	1	0	0	5
XP_003752945.1	LOC100360316	PREDICTED: non-histone chromosomal protein HMG-17 [Rattus norvegicus]	3	3	3	3	1	1	1	3	1	1	2	2	1	1	2	1	4	1	2	2	3	1	17
NP_001020796.2	Stub1	E3 ubiquitin-protein ligase CHIP [Rattus norvegicus]	1	3	3	3	0	0	1	0	0	0	1	0	1	0	0	1	0	0	0	1	0	1	3
NP_001020801.1	Arl6ip4	ADP-ribosylation factor-like protein 6-interacting protein 4 [Rattus norvegicus]	1	2	2	2	1	1	1	1	1	1	2	0	1	1	1	1	1	1	1	2	0	1	9
XP_006236079.1	LOC100912481	PREDICTED: RNA-binding protein EWS isoform X4 [Rattus norvegicus]	10	8	8	8	6	5	7	5	8	5	6	4	5	6	5	7	5	8	5	6	4	5	51
XP_017455129.1	Ggact	PREDICTED: gamma-glutamylaminecyclotransferase isoform X2 [Rattus norvegicus]	11	3	3	3	1	1	2	0	2	2	2	0	1	1	1	2	0	2	2	2	0	1	11
NP_001020808.1	Psmb10	proteasome subunit beta type-10 [Rattus norvegicus]	1	5	5	5	2	3	3	2	3	4	2	4	3	2	3	3	2	3	4	2	4	3	26
NP_001020814.1	Fbl	rRNA 2'-O-methyltransferase fibrillarin [Rattus norvegicus]	1	10	10	8	6	4	6	5	9	4	6	4	6	6	4	7	5	10	4	7	4	7	54
NP_001020820.1	Tm9sf4	transmembrane 9 superfamily member 4 precursor [Rattus norvegicus]	2	9	9	9	6	4	5	5	4	4	4	3	7	8	6	7	7	6	6	6	4	9	59
NP_001020826.1	Cmpk1	UMP-CMP kinase [Rattus norvegicus]	1	13	13	13	6	8	8	7	6	8	10	9	8	7	10	9	8	7	9	13	11	9	83
NP_001020828.1	Ssu72	RNA polymerase II subunit A C-terminal domain phosphatase SSU72 [Rattus norvegicus]	1	3	3	3	0	1	0	0	0	2	0	1	0	0	1	0	0	0	2	0	1	0	4
XP_006242863.1	Ei24	PREDICTED: etoposide-induced protein 2.4 homolog isoform X1 [Rattus norvegicus]	3	1	1	1	0	0	0	1	0	0	1	0	1	0	0	0	1	0	0	1	0	1	3
XP_006250416.1	Brox	PREDICTED: BRO1 domain-containing protein BROX isoform X2 [Rattus norvegicus]	3	2	2	2	0	0	0	0	1	0	0	0	0	0	0	0	0	1	0	0	0	0	1
XP_008768260.1	Rassf6	PREDICTED: ras association domain-containing protein 6 isoform X2 [Rattus norvegicus]	7	1	1	1	1	0	0	1	0	0	0	0	0	1	0	0	1	0	0	0	0	0	2
NP_001020843.1	Pspc1	paraspeckle component 1 [Rattus norvegicus]	2	4	4	4	0	1	3	2	1	4	1	0	1	0	1	3	2	1	4	1	0	1	13
NP_001020846.1	Tubb6	tubulin beta-6 chain [Rattus norvegicus]	1	10	1	1	6	6	7	8	9	7	9	7	8	0	0	0	1	1	0	0	0	1	3
NP_001020847.1	Rbm22	pre-mRNA-splicing factor RBM22 [Rattus norvegicus]	2	2	2	2	0	0	0	0	0	0	0	0	0	0	0	0	0	0	0	0	0	0	0
NP_001020857.1	Sec22b	vesicle-trafficking protein SEC22b precursor [Rattus norvegicus]	1	9	9	9	8	7	9	8	9	8	9	6	8	8	8	9	8	11	8	9	6	9	76
NP_001020859.1	Palmd	palmdelphin [Rattus norvegicus]	1	14	14	14	2	2	6	8	7	4	8	9	5	2	2	6	9	7	4	8	9	5	52
NP_001020860.1	Psmd14	26S proteasome non-ATPase regulatory subunit 14 [Rattus norvegicus]	1	6	6	6	4	5	5	5	5	6	5	3	4	5	6	6	6	6	7	6	4	5	51
NP_001020866.1	Cops5	COP9 signalosome complex subunit 5 [Rattus norvegicus]	2	11	11	11	7	4	7	5	6	7	7	6	8	7	4	7	5	6	7	7	6	8	57
NP_001020868.1	Hsdl2	hydroxysteroid dehydrogenase-like protein 2 [Rattus norvegicus]	2	14	14	14	4	7	10	12	10	8	10	3	7	5	8	10	13	11	9	10	3	7	76
NP_001020869.1	Sf3a3	splicing factor 3A subunit 3 [Rattus norvegicus]	1	12	12	12	5	8	8	7	10	6	7	4	7	5	10	9	7	11	8	7	4	8	69
NP_001020872.1	Rad21	double-strand-break repair protein rad21 homolog [Rattus norvegicus]	1	5	5	5	0	0	0	1	1	0	1	2	1	0	0	0	1	1	0	1	2	1	6
NP_001020880.1	Pdcl3	phosducin-like protein 3 [Rattus norvegicus]	1	2	2	2	0	0	0	0	0	0	1	1	0	0	0	0	0	0	0	1	1	0	2
NP_001020881.1	Fam126b	protein FAM126B [Rattus norvegicus]	9	2	2	2	0	0	0	1	1	1	2	0	0	0	0	0	1	1	1	2	0	0	5
NP_001020887.1	Vps4b	vacuolar protein sorting-associated protein 4B [Rattus norvegicus]	5	9	9	8	4	6	6	5	5	6	5	4	4	4	6	6	5	5	6	5	4	4	45
NP_001020888.1	Arpc5	actin-related protein 2/3 complex subunit 5 [Rattus norvegicus]	1	5	5	5	2	4	2	1	2	2	2	2	2	3	6	3	2	3	3	3	3	3	29
NP_001020897.1	Srpk1	SRSF protein kinase 1 [Rattus norvegicus]	4	2	1	1	0	0	1	0	1	0	1	0	0	0	0	0	0	1	0	1	0	0	2
NP_001020901.1	Fbxw5	F-box/WD repeat-containing protein 5 [Rattus norvegicus]	8	33	33	33	22	19	25	28	24	23	24	12	20	27	24	31	39	33	31	33	16	25	259
NP_001020903.1	Nop56	nucleolar protein 56 [Rattus norvegicus]	1	11	11	11	4	2	3	5	6	4	5	4	5	4	2	3	5	6	4	5	4	5	38
XP_006251782.1	LOC498453	PREDICTED: transcription elongation factor A protein 1 [Rattus norvegicus]	12	10	10	10	3	5	6	5	5	6	6	8	6	3	5	6	5	5	6	6	8	6	50
NP_001020909.1	Srsf10	serine/arginine-rich splicing factor 10 [Rattus norvegicus]	6	5	5	5	1	0	1	3	3	4	4	1	3	1	0	1	3	3	4	4	1	3	20
XP_008763345.1	Dazap1	PREDICTED: DAZ-associated protein 1 isoform X4 [Rattus norvegicus]	5	5	5	5	2	2	2	3	2	1	2	2	3	2	2	2	3	2	1	3	2	3	20
XP_006257139.1	Yipf6	PREDICTED: protein YIPF6 isoform X1 [Rattus norvegicus]	2	1	1	1	0	1	1	0	0	1	1	0	1	0	1	1	0	0	1	1	0	1	5
XP_006251582.1	Plek	PREDICTED: pleckstrin isoform X1 [Rattus norvegicus]	2	2	2	2	1	0	1	0	1	0	1	0	0	1	0	1	0	1	0	1	0	0	4
NP_001020928.2	Trpv3	transient receptor potential cation channel subfamily V member 3 [Rattus norvegicus]	2	29	4	3	25	22	26	26	23	23	24	17	23	5	4	4	5	3	3	4	4	3	35
NP_001020936.1	Zfp90	zinc finger protein 90 [Rattus norvegicus]	1	3	3	3	1	0	0	1	1	1	0	0	1	1	0	0	1	1	1	0	0	1	5
NP_001020946.1	Ppip5k2	inositol hexakisphosphate and diphosphoinositol-pentakisphosphate kinase 2 [Rattus norvegicus]	14	3	3	3	1	0	1	2	2	1	1	0	1	1	0	1	2	2	1	1	0	1	9
NP_001025081.2	Pdcd6ip	programmed cell death 6-interacting protein [Rattus norvegicus]	2	23	23	22	14	12	14	11	10	12	12	9	14	14	12	14	11	10	13	12	10	14	110
NP_001025082.1	Cit	citron Rho-interacting kinase [Rattus norvegicus]	8	9	9	9	3	4	2	3	5	4	3	5	2	3	5	2	3	5	4	3	5	2	32
NP_001025086.1	Brix1	ribosome biogenesis protein BRX1 homolog [Rattus norvegicus]	1	2	2	2	0	1	1	1	2	0	1	0	0	0	1	1	1	2	0	1	0	0	6
NP_001025088.1	Memo1	protein MEMO1 [Rattus norvegicus]	1	5	5	5	4	3	4	4	5	3	4	1	3	4	3	5	4	5	3	4	1	3	32
NP_001025090.1	Necap1	adaptin ear-binding coat-associated protein 1 [Rattus norvegicus]	2	5	5	4	2	0	3	2	2	3	2	2	2	2	0	3	2	2	3	2	2	2	18
NP_001025092.1	Eps15l1	epidermal growth factor receptor substrate 15-like 1 [Rattus norvegicus]	14	20	20	20	7	4	5	7	9	8	11	7	10	7	4	5	7	10	8	12	7	10	70
XP_008772967.1	LOC100911575	PREDICTED: 60S acidic ribosomal protein P2 [Rattus norvegicus]	3	9	9	9	7	6	7	8	9	8	9	9	7	10	10	11	11	14	11	11	13	11	102
NP_001025194.1	Map2k4	dual specificity mitogen-activated protein kinase kinase 4 [Rattus norvegicus]	1	9	9	9	4	3	5	5	2	4	3	2	5	4	3	5	5	2	4	3	2	5	33
XP_006251549.1	Upp1	PREDICTED: uridine phosphorylase 1 isoform X2 [Rattus norvegicus]	7	6	6	6	1	1	2	2	3	1	3	1	1	1	1	2	2	3	1	3	1	1	15
NP_001025197.1	Ifi30	gamma-interferon-inducible lysosomal thiol reductase precursor [Rattus norvegicus]	1	9	9	9	2	5	5	4	6	5	5	2	3	2	6	6	5	8	7	6	3	4	47
XP_008770702.1	Elmo3	PREDICTED: engulfment and cell motility protein 3 isoform X1 [Rattus norvegicus]	3	2	2	2	1	1	1	1	1	1	1	0	1	1	1	1	1	1	1	1	0	1	8
NP_001025200.1	Commd7	COMM domain-containing protein 7 [Rattus norvegicus]	3	2	2	2	0	0	1	2	2	1	1	0	1	0	0	1	2	2	1	1	0	1	8
NP_001025202.1	Lta4h	leukotriene A-4 hydrolase [Rattus norvegicus]	2	19	19	19	15	15	13	15	12	16	10	6	15	15	18	14	15	13	16	12	6	16	125
XP_006243226.1	Csk	PREDICTED: tyrosine-protein kinase CSK isoform X1 [Rattus norvegicus]	3	6	6	6	2	1	3	3	1	3	2	1	3	2	1	3	3	1	3	2	1	3	19
XP_006238890.1	Ndufs5	PREDICTED: NADH dehydrogenase [ubiquinone] iron-sulfur protein 5 isoform X1 [Rattus norvegicus]	5	4	4	4	3	3	2	3	3	3	2	2	2	3	3	2	3	3	3	2	2	2	23
NP_001026809.1	Psmd2	26S proteasome non-ATPase regulatory subunit 2 [Rattus norvegicus]	1	31	31	31	19	24	22	17	17	18	17	16	22	22	26	26	22	22	21	22	17	25	203
NP_001026810.1	Eif3b	eukaryotic translation initiation factor 3 subunit B [Rattus norvegicus]	1	24	24	24	16	15	16	19	16	17	12	11	16	17	16	17	19	17	18	13	11	18	146
NP_001026811.1	Aga	N(4)-(Beta-N-acetylglucosaminyl)-L-asparaginase precursor [Rattus norvegicus]	2	7	7	7	3	6	3	4	4	5	5	3	3	4	7	4	6	6	8	8	4	5	52
NP_001026812.1	Serpinb1a	leukocyte elastase inhibitor A [Rattus norvegicus]	1	4	4	4	1	0	0	2	1	1	2	2	1	1	0	0	2	2	1	3	2	1	12
NP_001026815.1	Acp6	lysophosphatidic acid phosphatase type 6 [Rattus norvegicus]	1	11	11	11	5	5	6	7	8	5	7	2	5	6	5	8	10	10	7	8	2	8	64
NP_001026818.1	Efhd2	EF-hand domain-containing protein D2 [Rattus norvegicus]	4	9	9	9	5	5	5	4	3	6	6	6	5	5	5	5	4	3	6	6	6	5	45
NP_001026821.1	Tmub2	transmembrane and ubiquitin-like domain-containing protein 2 [Rattus norvegicus]	1	12	12	12	8	10	7	10	5	9	5	6	6	8	11	8	10	5	10	5	6	6	69
NP_001026825.1	Manba	beta-mannosidase precursor [Rattus norvegicus]	1	13	13	13	5	5	4	5	6	5	7	4	7	6	5	4	5	6	5	7	4	8	50
NP_001026826.1	Serinc2	serine incorporator 2 precursor [Rattus norvegicus]	1	2	2	2	1	0	1	2	1	1	1	0	1	1	0	1	2	1	1	1	0	1	8
NP_001026829.2	Trip12	E3 ubiquitin-protein ligase TRIP12 [Rattus norvegicus]	14	18	18	18	4	1	8	4	9	7	9	8	9	4	1	8	4	9	7	9	8	9	59
XP_006237995.1	Rmdn1	PREDICTED: regulator of microtubule dynamics protein 1 isoform X1 [Rattus norvegicus]	2	7	7	7	4	5	5	5	5	4	4	4	5	4	5	5	5	5	4	4	4	6	42
NP_001026992.1	Copg1	coatomer subunit gamma-1 [Rattus norvegicus]	2	27	27	25	14	11	19	16	16	14	13	5	14	14	11	21	17	17	14	13	5	15	127
NP_001028240.3	Edc4	enhancer of mRNA-decapping protein 4 [Rattus norvegicus]	1	10	10	10	3	0	3	4	4	4	3	1	5	3	0	3	4	4	4	3	1	5	27
XP_008771113.1	Eif4ebp2	PREDICTED: eukaryotic translation initiation factor 4E-binding protein 2 isoform X1 [Rattus norvegicus]	2	4	4	4	1	2	3	3	3	4	3	4	3	1	2	3	3	3	5	3	4	3	27
NP_001028242.1	Sarnp	SAP domain-containing ribonucleoprotein [Rattus norvegicus]	3	5	5	5	3	3	2	3	2	2	3	5	3	3	3	2	3	2	2	3	5	3	26
XP_003753496.1	Dstnl1	PREDICTED: destrin [Rattus norvegicus]	3	11	11	11	8	9	8	9	8	9	8	6	8	8	9	10	11	10	11	10	7	10	86
XP_006246700.1	Eif5a	PREDICTED: eukaryotic translation initiation factor 5A-1 isoform X1 [Rattus norvegicus]	5	12	12	12	9	10	10	10	11	11	10	10	10	12	12	13	14	16	15	15	12	12	121
NP_001028854.1	Shpk	sedoheptulokinase [Rattus norvegicus]	1	17	17	10	9	6	9	9	11	7	10	6	11	9	6	9	9	11	7	10	6	11	78
NP_001028855.1	Vat1	synaptic vesicle membrane protein VAT-1 homolog [Rattus norvegicus]	1	17	17	17	12	12	12	10	8	13	11	8	13	17	16	14	13	10	15	12	11	15	123
NP_001028856.1	Cct6a	T-complex protein 1 subunit zeta [Rattus norvegicus]	1	15	15	13	10	8	12	11	11	10	10	7	11	11	8	15	12	11	10	11	7	13	98
NP_001028857.2	Sap18	histone deacetylase complex subunit SAP18 [Rattus norvegicus]	4	20	20	20	8	8	11	8	7	9	5	3	9	8	8	11	9	7	9	5	3	9	69
XP_006234699.1	Commd9	PREDICTED: COMM domain-containing protein 9 isoform X1 [Rattus norvegicus]	2	6	6	6	2	4	3	2	4	4	3	3	3	2	4	3	2	4	4	3	3	3	28
NP_001028868.1	Hnrnpdl	heterogeneous nuclear ribonucleoprotein D-like [Rattus norvegicus]	4	6	5	5	3	3	3	3	5	5	4	3	3	2	2	2	2	4	4	3	2	2	23
NP_001028871.2	Cox15	COX15 homolog [Rattus norvegicus]	2	3	3	3	1	1	2	3	3	2	1	1	2	1	1	2	3	3	2	1	1	2	16
XP_006232950.1	Cers2	PREDICTED: ceramide synthase 2 isoform X1 [Rattus norvegicus]	3	5	5	5	3	3	4	4	3	2	4	2	3	4	4	5	5	4	3	5	3	4	37
NP_001028876.1	Xylb	xylulose kinase [Rattus norvegicus]	4	17	17	17	14	11	16	14	14	14	15	10	16	16	14	19	15	16	17	16	10	17	140
NP_001028878.1	Aldh16a1	aldehyde dehydrogenase family 16 member A1 [Rattus norvegicus]	3	9	9	9	5	4	6	7	5	3	4	2	7	5	5	7	8	6	4	5	2	8	50
NP_001028879.1	Arfgap2	ADP-ribosylation factor GTPase-activating protein 2 [Rattus norvegicus]	4	17	17	16	7	8	7	6	10	9	13	9	10	7	10	7	7	11	9	15	10	11	87
XP_008760741.1	Rae1	PREDICTED: mRNA export factor isoform X3 [Rattus norvegicus]	5	6	6	6	0	1	3	1	4	4	2	0	2	0	1	3	1	4	4	2	0	2	17
NP_001028882.1	Prss16	thymus-specific serine protease precursor [Rattus norvegicus]	1	13	2	2	8	6	11	10	9	6	6	1	2	1	1	2	2	0	1	0	0	0	7
NP_001029032.1	Ceacam1	carcinoembryonic antigen-related cell adhesion molecule 1 isoform 1 precursor [Rattus norvegicus]	4	8	8	8	2	6	4	3	5	5	5	2	1	2	6	4	3	6	5	6	2	1	35
NP_620271.1	Cdk12	cyclin-dependent kinase 12 isoform 2 [Rattus norvegicus]	4	1	1	1	0	0	0	1	0	0	1	0	1	0	0	0	1	0	0	1	0	1	3
NP_001029040.1	Surf4	surfeit locus protein 4 [Rattus norvegicus]	3	5	5	5	4	3	4	3	4	3	4	3	4	4	3	4	4	5	3	4	3	4	34
XP_006254808.1	Prrc1	PREDICTED: protein PRRC1 isoform X1 [Rattus norvegicus]	2	8	8	8	5	3	7	6	5	6	6	3	6	5	3	8	8	5	7	6	3	7	52
NP_001029061.1	Cog7	conserved oligomeric Golgi complex subunit 7 [Rattus norvegicus]	1	3	3	3	0	0	2	0	1	0	1	0	1	0	0	2	0	1	0	1	0	1	5
NP_001101827.1	Mob1b	MOB kinase activator 1B [Rattus norvegicus]	2	3	3	3	3	2	2	1	1	2	1	0	1	3	2	2	1	1	2	1	0	1	13
XP_017446366.1	Crtc2	PREDICTED: CREB-regulated transcription coactivator 2 isoform X1 [Rattus norvegicus]	2	1	1	1	0	0	0	0	0	1	1	0	0	0	0	0	0	0	1	1	0	0	2
NP_001029070.1	Calu	calumenin isoform b precursor [Rattus norvegicus]	1	19	3	3	14	8	13	16	14	18	14	15	14	1	0	2	2	4	3	2	3	2	19
NP_001029099.1	Ola1	obg-like ATPase 1 [Rattus norvegicus]	1	14	14	14	7	8	11	9	5	8	9	6	8	8	10	12	10	5	9	10	7	9	80
XP_008762960.1	Zc3h14	PREDICTED: zinc finger CCCH domain-containing protein 14 isoform X1 [Rattus norvegicus]	4	7	7	7	0	1	0	0	0	2	1	3	1	0	1	0	0	0	2	1	3	1	8
NP_671748.2	Obp3	alpha-2u globulin PGCL4 precursor [Rattus norvegicus]	6	6	2	2	2	4	6	2	1	3	2	1	0	0	1	2	0	0	1	0	0	0	4
NP_001029140.1	Bag6	large proline-rich protein BAG6 isoform 1 [Rattus norvegicus]	9	11	11	2	3	2	7	6	3	4	4	3	4	3	2	7	6	3	4	4	3	5	37
NP_001029143.1	Ndufaf3	NADH dehydrogenase [ubiquinone] 1 alpha subcomplex assembly factor 3 isoform b [Rattus norvegicus]	2	2	2	2	0	1	1	0	0	0	1	0	1	0	1	1	0	0	0	1	0	1	4
NP_001029146.1	Ensa	alpha-endosulfine isoform 1 [Rattus norvegicus]	3	20	19	18	11	12	13	13	13	14	13	12	12	13	22	21	21	23	20	21	16	16	173
NP_001029181.1	Mcam	cell surface glycoprotein MUC18 isoform 2 precursor [Rattus norvegicus]	2	6	6	6	0	0	0	0	3	2	3	1	0	0	0	0	0	3	2	3	1	0	9
NP_001029194.1	Mprip	myosin phosphatase Rho-interacting protein isoform 2 [Rattus norvegicus]	5	17	17	1	3	4	5	4	7	3	5	3	4	3	4	5	4	7	3	5	3	4	38
XP_006242947.1	Hyou1	PREDICTED: hypoxia up-regulated protein 1 isoform X1 [Rattus norvegicus]	4	33	33	33	22	20	23	23	19	22	22	16	21	24	24	26	26	22	25	25	18	24	214
NP_001029204.1	Dnajc12	dnaJ homolog subfamily C member 12 [Rattus norvegicus]	1	6	6	6	2	2	1	1	2	1	4	3	1	2	2	1	1	2	1	4	3	1	17
NP_001029242.1	Tpm1	tropomyosin alpha-1 chain isoform Tpm1.7cy [Rattus norvegicus]	4	20	12	0	12	7	10	10	12	12	14	15	10	8	3	6	6	7	8	8	10	6	62
NP_001029246.1	Tpm1	tropomyosin alpha-1 chain isoform Tpm1.9cy [Rattus norvegicus]	4	19	3	0	11	8	11	11	12	11	13	15	11	1	1	1	1	1	1	2	2	1	11
NP_036976.2	Ephx1	epoxide hydrolase 1 precursor [Rattus norvegicus]	4	31	31	22	22	21	20	22	22	21	21	16	20	35	32	34	37	37	35	39	22	31	302
NP_001029265.1	Skiv2l2	superkiller viralicidic activity 2-like 2 [Rattus norvegicus]	1	6	6	6	0	0	1	1	3	2	0	1	2	0	0	1	1	3	2	0	1	2	10
NP_001029281.1	Aarsd1	alanyl-tRNA editing protein Aarsd1 [Rattus norvegicus]	1	5	5	5	3	3	2	4	3	1	2	1	4	3	3	2	4	3	1	2	1	4	23
NP_001029282.1	Ctsf	cathepsin F precursor [Rattus norvegicus]	1	2	2	2	0	1	0	0	0	1	1	1	0	0	1	0	0	0	1	1	1	0	4
XP_017459563.1	LOC102553715	PREDICTED: microfibril-associated glycoprotein 4 isoform X2 [Rattus norvegicus]	3	1	1	1	0	0	1	1	1	0	1	0	0	0	0	1	1	1	0	1	0	0	4
NP_001029298.1	Nit2	omega-amidase NIT2 [Rattus norvegicus]	1	17	17	17	16	16	17	16	16	16	16	13	15	18	17	19	19	19	17	17	15	18	159
XP_006232286.1	Sec62	PREDICTED: translocation protein SEC62 isoform X1 [Rattus norvegicus]	2	3	3	3	2	1	1	1	1	2	2	1	2	2	1	1	1	1	2	2	1	2	13
NP_001029306.1	Eif3l	eukaryotic translation initiation factor 3 subunit L [Rattus norvegicus]	1	10	10	10	6	5	8	6	6	6	5	2	5	6	5	8	6	7	6	5	2	5	50
NP_001029307.1	Rbx1	E3 ubiquitin-protein ligase RBX1 [Rattus norvegicus]	1	2	2	2	1	0	1	0	1	1	0	1	1	1	0	1	0	1	1	0	1	1	6
NP_001029312.1	Baiap2l1	brain-specific angiogenesis inhibitor 1-associated protein 2-like protein 1 [Rattus norvegicus]	2	7	7	7	2	2	3	4	5	1	4	4	3	2	2	3	4	5	1	4	4	3	28
NP_001029317.1	Elp2	elongator complex protein 2 [Rattus norvegicus]	1	2	2	2	1	1	1	1	1	2	1	1	2	1	1	1	1	1	2	1	1	2	11
NP_001029318.1	Usp10	ubiquitin carboxyl-terminal hydrolase 10 [Rattus norvegicus]	3	8	8	8	1	1	2	2	3	0	2	1	2	1	1	2	2	3	0	2	1	2	14
NP_001029320.1	Nmi	N-myc-interactor [Rattus norvegicus]	1	5	5	5	2	1	3	1	0	2	0	0	4	2	1	3	1	0	2	0	0	4	13
NP_001029322.1	Srpra	signal recognition particle receptor subunit alpha [Rattus norvegicus]	1	10	10	10	6	5	7	6	5	7	7	2	5	6	6	8	6	5	7	7	3	5	53
NP_001029335.1	Blmh	bleomycin hydrolase [Rattus norvegicus]	1	14	14	14	8	4	8	8	8	5	5	1	8	9	4	9	9	9	5	6	1	8	60
NP_001029359.1	Sh3rf2	putative E3 ubiquitin-protein ligase SH3RF2 [Rattus norvegicus]	1	2	2	2	2	1	2	2	2	2	2	2	2	3	2	5	3	4	3	4	3	3	30
NP_001029360.1	Ppil1	peptidyl-prolyl cis-trans isomerase-like 1 [Rattus norvegicus]	1	3	3	3	1	1	0	2	2	0	0	1	3	1	1	0	2	2	0	0	1	4	11
NP_001029370.1	Tmem33	transmembrane protein 33 isoform 2 [Rattus norvegicus]	2	1	1	1	1	0	0	1	0	1	1	0	0	1	0	0	1	0	1	1	0	0	4
NP_001030007.1	Kansl3	KAT8 regulatory NSL complex subunit 3 [Rattus norvegicus]	2	20	20	20	14	16	12	15	14	16	13	12	12	16	20	18	19	18	20	18	13	15	157
XP_017450875.1	LOC108348142	PREDICTED: 60S ribosomal protein L8 [Rattus norvegicus]	4	7	7	6	5	5	4	3	2	4	3	4	4	6	5	8	5	4	6	4	4	6	48
XP_006254636.1	Iws1	PREDICTED: protein IWS1 homolog isoform X5 [Rattus norvegicus]	6	1	1	1	1	0	1	0	1	1	1	1	1	1	0	1	0	1	1	1	1	1	7
NP_001030094.1	Atad3a	ATPase family AAA domain-containing protein 3 [Rattus norvegicus]	1	17	17	17	12	6	7	9	10	9	8	3	8	12	7	9	10	10	10	8	3	8	77
NP_001030095.1	Dus3l	tRNA-dihydrouridine(47) synthase [NAD(P)(+)]-like [Rattus norvegicus]	2	3	3	3	3	1	2	1	1	2	1	1	1	3	1	2	1	1	2	1	1	1	13
XP_017450375.1	Arsa	PREDICTED: arylsulfatase A isoform X1 [Rattus norvegicus]	2	2	2	2	2	2	1	1	1	0	1	2	1	2	2	1	1	1	0	1	2	1	11
XP_006242492.1	Tarbp2	PREDICTED: RISC-loading complex subunit TARBP2 isoform X3 [Rattus norvegicus]	4	1	1	1	0	0	1	0	1	0	0	0	0	0	0	1	0	1	0	0	0	0	2
NP_001030116.1	Grap2	GRB2-related adapter protein 2 [Rattus norvegicus]	1	7	7	7	3	2	2	3	5	2	4	2	5	3	2	2	3	5	2	4	2	5	28
NP_001030122.2	Rup2	urinary protein 1 precursor [Rattus norvegicus]	1	2	2	2	1	1	1	1	1	2	1	2	1	1	1	1	1	1	2	1	2	1	11
NP_001030131.1	LOC619574	uncharacterized protein C17orf62 homolog [Rattus norvegicus]	1	3	3	3	2	1	2	0	2	1	1	0	2	2	1	2	0	2	1	1	0	2	11
NP_001030166.1	Rwdd4	RWD domain-containing protein 4 [Rattus norvegicus]	2	2	2	2	0	0	1	0	1	0	1	1	0	0	0	1	0	1	0	1	1	0	4
XP_017456519.1	Rnf14	PREDICTED: E3 ubiquitin-protein ligase RNF14 isoform X1 [Rattus norvegicus]	7	7	7	7	3	2	2	4	1	2	1	2	4	3	2	2	4	1	2	1	2	4	21
NP_001030169.1	Nrbp1	nuclear receptor-binding protein [Rattus norvegicus]	2	2	2	2	1	0	0	1	1	0	0	0	1	1	0	0	1	1	0	0	0	1	4
XP_006256962.1	Ctps2	PREDICTED: CTP synthase 2 isoform X2 [Rattus norvegicus]	9	6	6	6	4	1	3	1	2	1	2	0	2	4	1	3	1	2	1	2	0	2	16
NP_001030172.1	Hdac10	histone deacetylase 10 [Rattus norvegicus]	3	2	2	2	1	0	1	0	0	0	0	0	0	1	0	1	0	0	0	0	0	0	2
NP_001030310.1	Slc1a2	excitatory amino acid transporter 2 isoform b [Rattus norvegicus]	3	3	3	3	0	0	0	1	2	2	1	0	1	0	0	0	1	2	2	1	0	1	7
NP_001030313.1	Tagln3	transgelin-3 [Rattus norvegicus]	2	7	1	0	4	4	5	5	3	5	5	3	5	0	1	1	0	0	1	1	1	1	6
NP_001030315.1	Csnk2b	casein kinase II subunit beta [Rattus norvegicus]	3	4	4	4	2	3	3	3	2	3	2	2	3	2	3	3	3	2	4	2	2	3	24
NP_001030328.1	Slc38a9	sodium-coupled neutral amino acid transporter 9 [Rattus norvegicus]	1	14	14	14	9	9	7	10	9	8	7	7	8	10	10	7	12	11	10	7	8	8	83
NP_001030332.1	Srsf11	serine/arginine-rich splicing factor 11 [Rattus norvegicus]	8	4	4	4	1	1	1	0	1	1	2	1	0	1	1	1	0	1	1	2	1	0	8
NP_001030594.1	RGD1310127	RUS1 family protein C16orf58 homolog [Rattus norvegicus]	1	5	5	5	1	1	1	1	1	2	1	1	2	1	1	1	1	1	2	1	1	2	11
NP_001032170.2	Akap9	A-kinase anchor protein 9 [Rattus norvegicus]	7	45	45	1	10	8	13	12	10	10	17	12	14	10	8	13	12	10	10	17	12	14	106
NP_001032173.1	Rassf2	ras association domain-containing protein 2 [Rattus norvegicus]	1	22	22	22	12	10	16	18	14	13	11	8	8	12	10	16	19	16	14	13	8	9	117
NP_001032257.1	Fkbp8	peptidyl-prolyl cis-trans isomerase FKBP8 [Rattus norvegicus]	1	6	6	6	6	5	4	6	6	5	6	6	6	7	7	5	6	6	5	6	7	6	55
NP_001032269.1	Trmt1l	TRMT1-like protein [Rattus norvegicus]	1	6	6	6	6	6	6	6	6	6	6	6	6	6	7	7	9	7	8	6	8	7	65
XP_006229945.1	Rhog	PREDICTED: rho-related GTP-binding protein RhoG isoform X1 [Rattus norvegicus]	3	4	4	4	4	3	2	2	1	3	0	2	3	4	3	2	2	1	3	0	2	3	20
NP_001032276.3	Dhrs3	short-chain dehydrogenase/reductase 3 [Rattus norvegicus]	1	4	4	4	3	1	2	1	2	1	3	1	2	3	1	2	1	2	1	3	1	2	16
XP_006239697.1	Rmdn2	PREDICTED: regulator of microtubule dynamics protein 2 isoform X5 [Rattus norvegicus]	7	15	15	15	12	10	13	11	13	10	13	8	14	13	11	14	13	15	11	15	10	16	118
NP_001032278.1	Ddx21	nucleolar RNA helicase 2 [Rattus norvegicus]	3	14	14	14	4	2	7	8	8	5	8	6	6	4	2	7	9	9	6	9	6	7	59
NP_001032283.1	Bphl	valacyclovir hydrolase precursor [Rattus norvegicus]	1	16	16	16	9	8	12	10	10	9	12	8	10	12	12	16	14	12	11	14	10	13	114
NP_001032285.1	Creld2	cysteine-rich with EGF-like domain protein 2 precursor [Rattus norvegicus]	2	5	5	5	3	5	4	2	2	5	3	4	2	3	5	4	2	2	5	3	4	2	30
NP_001032293.1	Nxf7	nuclear RNA export factor 7 [Rattus norvegicus]	3	4	1	1	0	2	3	2	3	2	3	0	2	0	0	1	2	1	0	0	0	0	4
XP_017448364.1	Hnrnpf	PREDICTED: heterogeneous nuclear ribonucleoprotein F isoform X2 [Rattus norvegicus]	12	10	9	8	9	8	8	8	8	9	8	9	8	10	9	9	9	10	12	10	11	8	88
XP_017455467.1	Nat1	PREDICTED: arylamine N-acetyltransferase 1 isoform X2 [Rattus norvegicus]	8	6	6	4	4	4	4	5	4	4	4	2	3	4	4	4	5	4	4	4	2	3	34
NP_001032415.1	Ndufb4	NADH dehydrogenase [ubiquinone] 1 beta subcomplex subunit 4 [Rattus norvegicus]	1	5	5	5	4	3	3	5	4	3	4	3	3	4	3	4	5	4	3	5	3	3	34
XP_017445502.1	Rps19	PREDICTED: 40S ribosomal protein S19 [Rattus norvegicus]	6	10	10	10	7	4	8	8	9	10	7	5	8	7	4	9	8	9	11	8	5	8	69
NP_001032425.1	Aimp2	aminoacyl tRNA synthase complex-interacting multifunctional protein 2 [Rattus norvegicus]	2	6	6	6	3	1	3	4	4	2	6	1	3	4	3	4	6	6	3	7	2	5	40
XP_008758622.1	Bloc1s2	PREDICTED: biogenesis of lysosome-related organelles complex-1 subunit 2 isoform X1 [Rattus norvegicus]	2	1	1	1	0	0	0	0	0	1	0	1	0	0	0	0	0	0	1	0	1	0	2
XP_017447156.1	Eif6	PREDICTED: eukaryotic translation initiation factor 6 isoform X1 [Rattus norvegicus]	3	3	3	3	2	3	3	3	3	2	2	1	3	3	3	4	4	3	3	2	1	3	26
NP_001032432.1	Mettl7a	methyltransferase-like protein 7A [Rattus norvegicus]	1	5	5	2	4	4	5	5	5	5	5	1	4	4	4	5	5	5	5	5	1	4	38
NP_001032433.1	Pak1ip1	p21-activated protein kinase-interacting protein 1 [Rattus norvegicus]	1	3	3	1	1	1	0	2	3	0	1	0	0	1	1	0	2	3	0	1	0	0	8
NP_001032437.1	Zfp830	zinc finger protein 830 [Rattus norvegicus]	1	6	6	6	2	1	1	0	2	2	3	3	2	2	1	1	0	2	2	3	3	2	16
NP_001032439.1	Idnk	probable gluconokinase [Rattus norvegicus]	3	3	3	3	3	0	2	2	2	1	2	0	3	3	0	2	2	2	1	2	0	3	15
NP_001032597.1	Defb24	beta-defensin 119 precursor [Rattus norvegicus]	3	9	5	1	6	7	3	4	4	5	4	6	5	5	5	2	3	2	4	3	4	4	32
XP_017448800.1	Nmnat1	PREDICTED: nicotinamide/nicotinic acid mononucleotide adenylyltransferase 1 isoform X2 [Rattus norvegicus]	6	3	3	3	0	0	1	0	1	0	0	1	0	0	0	1	0	1	0	0	1	0	3
NP_001032732.2	Ube2z	ubiquitin-conjugating enzyme E2 Z [Rattus norvegicus]	1	4	4	4	0	0	2	1	0	2	2	0	0	0	0	2	1	0	2	2	0	0	7
NP_001032734.1	Rab2b	ras-related protein Rab-2B [Rattus norvegicus]	2	7	1	1	5	5	5	3	5	4	6	4	5	2	3	3	3	2	3	2	1	2	21
NP_001032742.1	Fubp1	far upstream element-binding protein 1 [Rattus norvegicus]	10	12	11	11	2	4	5	6	5	8	5	8	6	2	4	5	7	6	8	6	8	6	52
NP_001032748.1	Mpp1	55 kDa erythrocyte membrane protein [Rattus norvegicus]	1	12	12	12	5	4	4	7	7	5	6	2	5	5	4	5	7	7	5	6	2	5	46
NP_001032854.1	Spryd4	SPRY domain-containing protein 4 [Rattus norvegicus]	2	5	5	5	2	0	0	1	2	2	2	0	1	2	0	0	1	2	2	2	0	1	10
NP_001032855.2	Snrnp200	U5 small nuclear ribonucleoprotein 200 kDa helicase [Rattus norvegicus]	1	38	38	38	13	6	13	18	18	16	17	6	20	13	6	13	18	19	17	17	6	20	129
NP_001032856.2	Arpc5l	actin-related protein 2/3 complex subunit 5-like protein [Rattus norvegicus]	1	5	5	5	2	4	2	3	2	3	3	2	2	2	4	2	3	2	3	4	2	2	24
NP_001032857.1	Nagk	N-acetyl-D-glucosamine kinase [Rattus norvegicus]	1	3	1	1	1	1	1	3	1	1	2	2	2	0	0	0	1	1	0	0	0	0	2
NP_001032859.1	Fbxo22	F-box only protein 22 [Rattus norvegicus]	1	1	1	1	0	0	0	0	1	0	0	0	1	0	0	0	0	1	0	0	0	1	2
NP_001032869.2	Itgb2	integrin beta-2 precursor [Rattus norvegicus]	1	9	9	9	1	4	1	2	6	2	5	2	4	1	4	1	2	6	2	5	2	4	27
XP_008758533.1	Dock8	PREDICTED: dedicator of cytokinesis protein 8 isoform X1 [Rattus norvegicus]	5	3	3	3	1	1	1	1	3	0	1	1	1	1	1	1	1	3	0	1	1	1	10
NP_001032884.1	Fmc1	protein FMC1 homolog [Rattus norvegicus]	1	2	2	2	1	1	1	1	1	1	2	1	1	2	1	2	1	1	1	2	1	1	12
XP_017448075.1	LOC297568	PREDICTED: alpha-1-inhibitor 3 isoform X2 [Rattus norvegicus]	4	50	50	14	39	43	40	26	28	33	39	28	35	48	57	60	29	34	40	48	33	43	392
NP_001033583.1	Tmem147	transmembrane protein 147 [Rattus norvegicus]	1	1	1	1	1	1	1	1	0	1	1	0	1	1	1	1	1	0	1	1	0	1	7
NP_001033677.1	Prodh2	hydroxyproline dehydrogenase [Rattus norvegicus]	1	16	16	16	9	8	12	10	11	8	9	4	10	9	10	14	10	13	9	9	4	12	90
NP_001034092.1	Mtrr	methionine synthase reductase [Rattus norvegicus]	3	3	3	3	0	1	0	1	2	0	0	0	1	0	1	0	1	2	0	0	0	1	5
NP_001034093.1	Nudt21	cleavage and polyadenylation specificity factor subunit 5 [Rattus norvegicus]	2	4	4	4	3	2	3	3	2	2	3	3	4	3	2	3	3	2	2	4	3	4	26
XP_008757727.1	Klhl25	PREDICTED: kelch-like protein 25 isoform X1 [Rattus norvegicus]	5	1	1	1	0	0	1	0	1	0	1	0	1	0	0	1	0	1	0	1	0	1	4
NP_001034096.1	Hrasls5	Ca(2+)-independent N-acyltransferase [Rattus norvegicus]	2	13	13	13	8	9	8	9	8	8	8	7	8	9	9	9	10	9	9	9	7	9	80
NP_001034099.2	Ppcs	phosphopantothenate--cysteine ligase [Rattus norvegicus]	4	6	6	6	4	4	4	5	1	4	3	4	4	6	5	6	7	2	4	3	5	5	43
NP_001034101.1	Rer1	protein RER1 [Rattus norvegicus]	1	15	15	15	10	8	11	10	10	8	9	5	10	12	9	13	11	12	9	10	6	13	95
NP_001034109.1	Zfp207	BUB3-interacting and GLEBS motif-containing protein ZNF207 [Rattus norvegicus]	5	3	3	3	1	2	0	1	0	0	1	1	1	1	2	0	1	0	0	1	1	1	7
XP_006239269.1	Ubr4	PREDICTED: E3 ubiquitin-protein ligase UBR4 isoform X8 [Rattus norvegicus]	10	30	30	30	13	3	16	16	12	7	11	1	19	15	3	17	17	12	7	11	1	20	103
XP_006240968.1	Wdr18	PREDICTED: WD repeat-containing protein 18 isoform X1 [Rattus norvegicus]	2	2	2	2	0	0	0	1	1	0	1	0	2	0	0	0	1	1	0	1	0	2	5
NP_001034117.2	Actr1b	beta-centractin [Rattus norvegicus]	1	8	8	6	4	4	5	5	4	2	4	2	3	5	4	6	6	5	3	4	3	4	40
NP_001034120.1	Tkfc	triokinase/FMN cyclase [Rattus norvegicus]	3	25	25	25	21	24	21	21	22	19	21	16	20	27	33	30	28	28	26	26	17	26	241
XP_017457358.1	LOC108348120	PREDICTED: LEM domain-containing protein 2-like [Rattus norvegicus]	2	4	4	4	1	2	1	1	1	2	2	2	1	1	2	1	1	1	2	2	2	1	13
NP_001034122.1	Actl6a	actin-like protein 6A [Rattus norvegicus]	4	7	7	7	1	1	5	3	3	2	3	1	5	2	1	6	3	3	3	3	1	6	28
XP_006233893.1	Wdr5	PREDICTED: WD repeat-containing protein 5 isoform X1 [Rattus norvegicus]	2	2	2	2	1	1	1	1	1	0	0	0	1	1	1	1	1	1	0	0	0	1	6
XP_006239708.1	Srsf7	PREDICTED: serine/arginine-rich splicing factor 7 isoform X5 [Rattus norvegicus]	6	6	6	5	2	3	3	3	3	3	5	4	2	2	3	3	3	5	4	7	4	3	34
NP_001034286.1	Tor1b	torsin-1B precursor [Rattus norvegicus]	1	1	1	1	0	0	1	0	0	0	1	0	0	0	0	1	0	0	0	1	0	0	2
XP_017444889.1	Spns1	PREDICTED: protein spinster homolog 1 isoform X2 [Rattus norvegicus]	3	5	5	5	2	0	2	0	2	1	1	1	2	2	0	2	0	2	1	1	1	2	11
NP_001034426.1	Fubp3	far upstream element-binding protein 3 [Rattus norvegicus]	5	13	13	13	5	5	7	7	6	8	6	6	3	5	5	7	7	6	8	6	6	3	53
NP_001034431.2	Zdhhc11	probable palmitoyltransferase ZDHHC11 [Rattus norvegicus]	1	20	20	20	14	14	14	15	12	13	15	9	14	17	15	18	18	15	15	18	9	17	142
XP_006256401.1	Specc1l	PREDICTED: cytospin-A isoform X1 [Rattus norvegicus]	2	1	1	1	0	0	0	0	1	0	1	0	0	0	0	0	0	1	0	1	0	0	2
NP_001034638.1	Ugt1a5	UDP-glucuronosyltransferase 1-5 precursor [Rattus norvegicus]	3	13	6	6	6	8	9	8	6	7	6	6	8	5	5	6	4	4	5	5	5	8	47
NP_001034698.1	Fnbp1l	formin-binding protein 1-like [Rattus norvegicus]	1	2	2	2	0	0	1	0	0	1	1	0	0	0	0	1	0	0	1	1	0	0	3
NP_476446.2	Ugt1a6	UDP-glucuronosyltransferase 1-6 precursor [Rattus norvegicus]	2	16	9	9	9	11	12	13	10	10	10	7	9	9	9	12	11	10	9	9	6	9	84
XP_008768059.1	Rab3gap2	PREDICTED: rab3 GTPase-activating protein non-catalytic subunit isoform X3 [Rattus norvegicus]	5	5	5	5	5	0	2	2	1	2	1	0	2	5	0	2	2	1	2	1	0	2	15
NP_001035266.2	Mon2	protein MON2 homolog [Rattus norvegicus]	1	9	9	9	1	0	3	2	5	1	4	1	2	1	0	3	2	5	1	4	1	2	19
XP_017444696.1	LOC103690005	PREDICTED: tubulin-folding cofactor B [Rattus norvegicus]	3	6	6	6	3	2	3	2	1	5	1	2	2	3	2	3	2	1	5	1	2	2	21
NP_001037692.1	Cfhr1	complement factor H-related protein 1 precursor [Rattus norvegicus]	3	6	4	4	3	2	3	2	1	3	3	1	2	2	1	2	0	0	2	2	0	1	10
NP_001037699.2	Osbpl9	oxysterol-binding protein-related protein 9 [Rattus norvegicus]	1	4	4	4	2	1	1	1	0	2	1	0	1	2	1	1	1	0	2	1	0	1	9
XP_006257550.1	Mcts1	PREDICTED: malignant T-cell-amplified sequence 1 isoform X1 [Rattus norvegicus]	4	5	5	5	2	2	4	3	3	3	3	1	3	2	2	4	3	3	4	4	1	3	26
NP_001037703.1	Gdpd1	lysophospholipase D GDPD1 [Rattus norvegicus]	1	4	4	4	2	0	0	2	0	3	1	1	1	2	0	0	2	0	3	1	1	1	10
NP_001037704.1	Ap1m1	AP-1 complex subunit mu-1 [Rattus norvegicus]	1	14	14	12	7	7	9	7	7	5	8	2	8	7	7	10	8	8	6	8	2	9	65
XP_006235647.1	Tomm34	PREDICTED: mitochondrial import receptor subunit TOM34 isoform X1 [Rattus norvegicus]	2	3	3	3	1	2	1	1	0	0	0	0	2	1	2	1	1	0	0	0	0	2	7
NP_001037714.1	Antxr1	anthrax toxin receptor 1 [Rattus norvegicus]	1	2	2	2	2	1	2	1	2	2	1	1	1	2	1	2	1	2	2	1	1	1	13
NP_001037715.1	Stat6	signal transducer and activator of transcription 6 [Rattus norvegicus]	1	2	2	2	0	0	0	0	1	0	0	0	0	0	0	0	0	1	0	0	0	0	1
NP_001037723.1	Ces2h	carboxylesterase 2 isoform 1 precursor [Rattus norvegicus]	5	14	14	12	4	6	6	9	7	4	8	4	6	5	6	8	10	7	5	8	4	7	60
NP_001037730.1	Steap4	metalloreductase STEAP4 [Rattus norvegicus]	1	10	10	10	5	6	5	4	6	6	6	8	6	5	6	6	4	8	6	6	9	6	56
XP_017458991.1	Tuba1b	PREDICTED: LOW QUALITY PROTEIN: tubulin alpha-1B chain isoform X1 [Rattus norvegicus]	2	17	4	0	14	15	14	14	13	14	14	16	15	5	5	6	5	4	5	3	4	5	42
NP_001037737.1	Jagn1	protein jagunal homolog 1 [Rattus norvegicus]	2	23	23	2	17	15	17	19	14	15	14	12	16	18	18	20	21	17	20	17	13	17	161
XP_017450552.1	Arfgap3	PREDICTED: ADP-ribosylation factor GTPase-activating protein 3 isoform X1 [Rattus norvegicus]	2	10	9	9	2	2	2	1	3	4	7	3	3	2	2	2	1	3	4	6	3	3	26
NP_001037748.1	Snx3	sorting nexin-3 [Rattus norvegicus]	1	6	6	6	4	2	3	5	2	4	5	2	4	4	2	3	5	2	4	5	2	4	31
NP_001037750.2	Msrb1	methionine-R-sulfoxide reductase B1 [Rattus norvegicus]	1	1	1	1	0	0	0	1	1	0	1	1	1	0	0	0	1	1	0	1	1	1	5
XP_008765102.1	Mea1	PREDICTED: male-enhanced antigen 1 isoform X1 [Rattus norvegicus]	6	3	3	3	1	0	0	1	1	1	1	3	1	1	0	0	1	1	1	1	3	1	9
NP_001037755.2	Larp7	la-related protein 7 [Rattus norvegicus]	1	2	2	2	1	0	0	0	1	0	0	0	0	1	0	0	0	1	0	0	0	0	2
NP_001037756.1	U2af1	splicing factor U2AF 35 kDa subunit [Rattus norvegicus]	6	7	7	7	3	3	4	6	5	5	7	2	3	3	3	5	6	5	5	8	2	3	40
NP_001037769.2	Eid3	EP300-interacting inhibitor of differentiation 3 [Rattus norvegicus]	1	13	13	12	11	9	10	10	10	9	9	5	11	14	11	12	14	13	11	12	6	14	107
NP_001038235.1	Cyp4a2	cytochrome P450 4A2 [Rattus norvegicus]	3	24	24	7	13	9	18	20	21	19	18	7	10	13	10	19	28	26	21	21	9	11	158
NP_001040550.1	Ivns1abp	influenza virus NS1A-binding protein [Rattus norvegicus]	1	2	1	0	1	0	0	0	0	0	0	1	0	1	0	0	0	0	0	0	0	0	1
NP_001040552.2	Eif3a	eukaryotic translation initiation factor 3 subunit A [Rattus norvegicus]	1	53	53	53	24	15	26	28	23	27	28	16	21	25	16	27	30	25	32	29	19	21	224
NP_001040560.1	Nop16	nucleolar protein 16 [Rattus norvegicus]	1	5	5	5	2	2	4	4	4	4	4	3	4	2	2	5	4	5	4	5	3	4	34
XP_008760566.1	Zhx3	PREDICTED: zinc fingers and homeoboxes protein 3 isoform X2 [Rattus norvegicus]	9	6	6	6	0	0	1	1	0	3	1	2	1	0	0	1	1	0	3	1	2	1	9
NP_001157563.1	Cops7a	COP9 signalosome complex subunit 7a isoform 1 [Rattus norvegicus]	4	6	6	6	4	2	5	4	5	3	2	2	3	4	2	6	4	6	3	2	2	4	33
NP_001041316.1	Galns	N-acetylgalactosamine-6-sulfatase precursor [Rattus norvegicus]	2	5	5	5	2	2	1	2	1	2	1	2	4	2	2	1	2	1	2	1	2	4	17
XP_006227716.1	Bclaf1	PREDICTED: bcl-2-associated transcription factor 1 isoform X2 [Rattus norvegicus]	7	18	17	17	3	3	5	6	8	7	12	5	4	3	3	5	6	8	7	13	4	4	53
XP_017459702.1	LOC100911881	PREDICTED: chitinase domain-containing protein 1 isoform X2 [Rattus norvegicus]	11	7	7	7	4	2	4	2	2	3	2	1	2	4	2	4	2	2	3	2	1	2	22
NP_001041321.2	Sfr1	swi5-dependent recombination DNA repair protein 1 homolog [Rattus norvegicus]	2	4	4	4	0	0	1	0	0	1	0	0	0	0	0	1	0	0	1	0	0	0	2
NP_001041323.3	Srxn1	sulfiredoxin-1 [Rattus norvegicus]	1	1	1	1	0	0	1	0	1	1	1	0	0	0	0	1	0	1	1	1	0	0	4
NP_001041343.1	F5	coagulation factor V [Rattus norvegicus]	1	10	10	10	5	7	5	5	5	5	6	3	4	5	7	6	5	6	6	7	3	4	49
NP_075238.2	Rpl14	60S ribosomal protein L14 [Rattus norvegicus]	2	3	3	3	3	3	3	3	3	3	3	3	3	3	3	3	3	3	3	3	3	3	27
NP_997472.2	Selenok	selenoprotein K [Rattus norvegicus]	2	4	4	4	2	3	3	1	3	3	1	1	1	2	3	3	1	3	3	1	1	1	18
XP_006232343.1	Arse	PREDICTED: arylsulfatase E isoform X1 [Rattus norvegicus]	3	1	1	1	0	0	1	1	1	0	0	0	1	0	0	1	1	1	0	0	0	1	4
NP_001041351.1	Ilf2	interleukin enhancer-binding factor 2 [Rattus norvegicus]	1	4	1	1	2	0	3	2	1	3	3	0	2	0	0	0	0	0	0	2	0	0	2
NP_001041356.1	RGD1310507	uncharacterized protein LOC315963 [Rattus norvegicus]	1	14	13	11	10	6	9	8	9	6	8	6	9	9	6	9	7	8	5	8	5	8	65
XP_006247408.1	Ormdl3	PREDICTED: ORM1-like protein 3 isoform X1 [Rattus norvegicus]	3	1	1	1	1	1	1	1	1	1	1	0	1	1	1	1	1	1	1	1	0	1	8
NP_001041367.1	Zc3h11a	zinc finger CCCH domain-containing protein 11A [Rattus norvegicus]	1	4	4	4	0	0	1	0	0	0	2	2	1	0	0	1	0	0	0	2	2	1	6
NP_001041371.2	Bub3	mitotic checkpoint protein BUB3 [Rattus norvegicus]	2	24	24	24	17	13	14	16	12	13	8	13	12	20	14	15	16	12	17	8	13	13	128
NP_001041372.1	Srsf3	serine/arginine-rich splicing factor 3 [Rattus norvegicus]	1	5	4	4	1	1	2	1	3	1	4	1	2	0	0	1	0	2	0	3	0	1	7
NP_001041401.1	LOC498971	rat testicular antigenic protein 2 [Rattus norvegicus]	1	3	3	3	2	1	1	3	3	2	2	2	1	2	1	1	3	3	2	2	2	1	17
NP_001041427.1	LOC500846	uncharacterized protein LOC500846 [Rattus norvegicus]	1	1	1	1	1	1	1	1	1	1	0	1	1	2	1	1	1	2	1	0	1	1	10
NP_001041507.1	Nmnat2	nicotinamide/nicotinic acid mononucleotide adenylyltransferase 2 [Rattus norvegicus]	3	4	4	4	0	0	1	1	3	0	0	0	0	0	0	1	1	3	0	0	0	0	5
NP_001041540.1	Clec2g	C-type lectin domain family 2 member D11 [Rattus norvegicus]	1	2	2	2	0	0	0	1	0	0	2	0	1	0	0	0	1	0	0	2	0	1	4
NP_001041649.1	Rragc	ras-related GTP-binding protein C [Rattus norvegicus]	1	5	5	5	2	2	4	2	3	1	1	1	1	2	2	4	2	3	1	1	1	1	17
NP_001065244.1	Bola1	bolA-like protein 1 [Rattus norvegicus]	1	7	7	7	2	3	3	3	2	3	3	4	2	2	4	3	3	2	3	4	5	2	28
NP_001070699.1	Ttc39c	tetratricopeptide repeat protein 39C [Rattus norvegicus]	5	1	1	1	0	0	0	1	0	0	0	0	1	0	0	0	1	0	0	0	0	1	2
NP_001071053.1	Cnpy2	protein canopy homolog 2 precursor [Rattus norvegicus]	2	9	9	9	7	7	9	8	8	8	9	8	9	9	10	12	10	11	12	11	12	11	98
XP_008766615.1	Rpl38	PREDICTED: 60S ribosomal protein L38 isoform X1 [Rattus norvegicus]	6	4	4	4	4	4	3	3	3	3	3	3	4	4	5	4	4	4	4	4	3	5	37
XP_006254407.1	Acbd5	PREDICTED: acyl-CoA-binding domain-containing protein 5 isoform X9 [Rattus norvegicus]	19	13	13	12	9	10	8	6	7	7	7	11	9	9	10	9	6	8	7	8	11	9	77
NP_001071110.1	Cfd	complement factor D precursor [Rattus norvegicus]	1	3	3	3	0	0	1	2	2	1	2	0	0	0	0	1	2	2	1	2	0	0	8
XP_006250188.1	Mpc2	PREDICTED: mitochondrial pyruvate carrier 2 isoform X1 [Rattus norvegicus]	2	6	6	1	4	3	3	4	5	4	4	1	4	4	3	3	4	5	4	4	1	4	32
XP_006233515.1	Prkacb	PREDICTED: cAMP-dependent protein kinase catalytic subunit beta isoform X3 [Rattus norvegicus]	6	8	2	2	2	2	4	4	4	3	1	1	3	1	1	2	2	2	2	0	1	2	13
NP_001071135.1	Ccdc68	coiled-coil domain-containing protein 68 [Rattus norvegicus]	1	5	5	5	2	1	1	2	1	1	2	0	0	2	1	1	2	1	1	2	0	0	10
NP_001071137.1	Slc39a4	zinc transporter ZIP4 precursor [Rattus norvegicus]	3	2	2	2	0	1	1	1	1	1	1	0	0	0	1	1	1	1	1	1	0	0	6
NP_001071138.1	Eif3j	eukaryotic translation initiation factor 3 subunit J [Rattus norvegicus]	1	11	11	11	7	9	5	7	7	9	7	7	5	7	9	5	7	7	9	7	7	5	63
XP_003749478.1	LOC100911917	PREDICTED: mediator of RNA polymerase II transcription subunit 22 [Rattus norvegicus]	2	1	1	1	0	0	1	0	1	1	1	0	0	0	0	1	0	1	1	1	0	0	4
XP_006253832.1	Tpmt	PREDICTED: thiopurine S-methyltransferase isoform X1 [Rattus norvegicus]	2	13	13	13	11	8	11	9	8	9	8	7	10	11	9	12	10	9	10	9	7	11	88
NP_001073166.1	Cxxc1	CXXC-type zinc finger protein 1 [Rattus norvegicus]	1	3	3	3	2	0	2	2	0	2	2	0	3	2	0	2	2	0	2	2	0	3	13
NP_001073167.1	Rrs1	ribosome biogenesis regulatory protein homolog [Rattus norvegicus]	1	3	3	2	1	1	1	2	1	2	1	2	2	1	1	1	2	1	2	1	2	2	13
XP_017450357.1	Cdc42ep1	PREDICTED: cdc42 effector protein 1 isoform X1 [Rattus norvegicus]	5	3	3	3	1	2	2	0	1	1	1	3	1	1	2	2	0	1	1	1	3	1	12
NP_001073173.2	Shtn1	shootin-1 isoform 1 [Rattus norvegicus]	2	2	2	2	0	0	0	0	0	0	1	1	0	0	0	0	0	0	0	1	1	0	2
NP_001073177.1	Acot5	acyl-coenzyme A thioesterase 5 [Rattus norvegicus]	1	5	3	3	1	0	3	3	3	2	3	2	5	0	0	1	1	1	0	1	2	3	9
NP_001073234.1	Prpf6	pre-mRNA-processing factor 6 [Rattus norvegicus]	1	5	5	5	1	1	0	3	3	3	1	1	4	1	1	0	3	3	3	1	1	4	17
XP_008761251.1	Aup1	PREDICTED: ancient ubiquitous protein 1 isoform X1 [Rattus norvegicus]	2	3	3	3	0	0	0	1	1	0	1	1	2	0	0	0	1	1	0	1	1	2	6
XP_006240814.1	Rab5b	PREDICTED: ras-related protein Rab-5B isoform X1 [Rattus norvegicus]	4	9	9	6	4	4	5	6	4	5	5	3	6	4	4	5	6	4	5	5	3	6	42
NP_001073408.1	Lmf2	lipase maturation factor 2 [Rattus norvegicus]	1	2	2	2	1	0	0	0	1	1	0	1	1	1	0	0	0	1	1	0	1	1	5
NP_001073409.1	Habp4	intracellular hyaluronan-binding protein 4 [Rattus norvegicus]	2	7	7	7	0	0	2	0	2	1	3	1	1	0	0	2	0	2	1	5	1	1	12
NP_001073617.1	Dhcr24	delta(24)-sterol reductase precursor [Rattus norvegicus]	1	10	10	10	6	7	6	6	6	4	6	4	6	6	9	7	6	6	4	7	6	7	58
NP_001075443.1	Klc1	kinesin light chain 1 isoform C [Rattus norvegicus]	29	8	8	8	2	4	4	3	3	3	2	3	2	2	4	4	3	3	3	2	3	2	26
NP_001075948.1	Igf1	insulin-like growth factor I isoform d preproprotein [Rattus norvegicus]	1	6	6	6	4	5	4	4	5	5	5	6	3	5	5	6	5	7	10	10	10	3	61
NP_001076010.1	Hnrnpd	heterogeneous nuclear ribonucleoprotein D0 isoform d [Rattus norvegicus]	2	11	1	1	5	4	6	7	7	7	11	7	7	1	1	1	1	1	1	1	1	1	9
NP_001076009.1	Hnrnpd	heterogeneous nuclear ribonucleoprotein D0 isoform c [Rattus norvegicus]	2	13	13	3	6	4	7	8	9	8	13	8	8	6	4	7	8	11	8	14	8	8	74
NP_954518.1	Spint2	kunitz-type protease inhibitor 2 isoform b precursor [Rattus norvegicus]	2	2	2	2	0	1	0	0	1	0	2	1	0	0	1	0	0	1	0	2	1	0	5
XP_006229947.1	Trim21	PREDICTED: E3 ubiquitin-protein ligase TRIM21 isoform X2 [Rattus norvegicus]	3	6	6	6	3	5	4	3	2	2	2	3	5	4	6	5	4	2	3	3	4	6	37
NP_001292576.1	Nit1	deaminated glutathione amidase isoform b [Rattus norvegicus]	2	12	12	1	5	6	7	6	5	7	5	3	5	7	6	10	8	7	9	7	3	7	64
XP_008768376.1	Pds5a	PREDICTED: sister chromatid cohesion protein PDS5 homolog A isoform X2 [Rattus norvegicus]	3	9	9	9	2	1	4	2	3	3	5	4	2	2	1	4	2	3	3	5	4	2	26
XP_006240418.1	Lin52	PREDICTED: protein lin-52 homolog isoform X1 [Rattus norvegicus]	3	29	29	29	24	25	24	23	22	20	21	20	20	34	33	37	37	36	32	32	30	33	304
NP_001078875.1	Mpnd	MPN domain-containing protein [Rattus norvegicus]	1	2	2	2	0	0	0	0	0	0	0	0	1	0	0	0	0	0	0	0	0	1	1
NP_001078954.1	Selenoo	selenoprotein O [Rattus norvegicus]	1	10	10	10	6	3	6	3	3	5	5	4	5	6	3	7	3	3	6	5	4	5	42
XP_017449701.1	Mpv17l	PREDICTED: protein Mpv17 isoform X6 [Rattus norvegicus]	12	3	3	3	2	2	3	3	3	2	3	1	2	2	2	3	3	3	2	3	1	2	21
NP_001123913.1	Hras	GTPase HRas precursor [Rattus norvegicus]	8	5	5	1	3	3	5	4	3	4	4	4	5	3	3	5	4	3	4	4	4	5	35
XP_017447276.1	Rprd1b	PREDICTED: regulation of nuclear pre-mRNA domain-containing protein 1B isoform X2 [Rattus norvegicus]	3	3	3	3	2	2	2	2	2	1	2	2	3	2	2	2	2	2	1	2	2	3	18
NP_001092263.1	Prkrip1	PRKR-interacting protein 1 [Rattus norvegicus]	1	1	1	1	0	0	1	0	1	1	1	1	1	0	0	1	0	1	1	1	1	1	6
NP_001092976.1	Vom2r47	vomeronasal 2 receptor 47 [Rattus norvegicus]	1	3	3	3	1	1	1	1	1	1	1	0	1	1	1	1	1	1	1	1	0	1	8
NP_001093117.1	Abracl	costars family protein ABRACL [Rattus norvegicus]	1	3	3	3	2	1	3	2	3	3	2	1	2	2	1	3	2	4	3	3	1	2	21
NP_001093606.2	Pam16	mitochondrial import inner membrane translocase subunit TIM16 [Rattus norvegicus]	1	3	3	3	1	3	1	0	1	2	1	2	2	1	3	1	0	1	2	1	2	2	13
NP_001093628.1	Eif4a3	eukaryotic initiation factor 4A-III [Rattus norvegicus]	1	13	11	11	6	5	6	8	9	8	7	6	6	4	5	4	7	8	7	5	6	4	50
XP_017455946.1	Nup153	PREDICTED: nuclear pore complex protein Nup153 isoform X1 [Rattus norvegicus]	2	11	11	11	0	3	5	2	6	7	9	4	4	0	3	5	2	6	7	9	4	4	40
XP_006249162.1	Hip1	PREDICTED: huntingtin-interacting protein 1 isoform X4 [Rattus norvegicus]	6	4	4	4	2	0	1	2	1	1	0	0	4	2	0	1	2	1	1	0	0	4	11
XP_017450938.1	Nectin1	PREDICTED: nectin-1 isoform X2 [Rattus norvegicus]	3	1	1	1	0	0	0	0	0	0	1	0	0	0	0	0	0	0	0	1	0	0	1
NP_001093947.1	Ces2e	carboxylesterase 5 precursor [Rattus norvegicus]	1	11	9	7	1	8	1	6	3	1	1	1	2	0	7	0	8	2	0	0	0	0	17
XP_006255506.1	Tradd	PREDICTED: tumor necrosis factor receptor type 1-associated DEATH domain protein isoform X2 [Rattus norvegicus]	3	4	4	4	1	2	1	2	0	2	1	1	0	1	2	1	2	0	2	1	1	0	10
NP_001093969.1	Pkp2	plakophilin-2 [Rattus norvegicus]	1	8	8	8	3	3	7	7	2	4	2	1	4	3	3	7	7	2	4	2	1	4	33
NP_001093971.1	Usp16	ubiquitin carboxyl-terminal hydrolase 16 [Rattus norvegicus]	2	7	7	7	0	0	1	1	3	2	2	1	0	0	0	1	1	3	2	2	1	0	10
NP_001093974.1	Gadd45gip1	growth arrest and DNA damage-inducible proteins-interacting protein 1 [Rattus norvegicus]	1	7	7	7	1	2	4	3	4	5	5	3	1	1	2	4	3	4	5	5	3	1	28
XP_008770591.1	Asna1	PREDICTED: ATPase ASNA1 isoform X1 [Rattus norvegicus]	4	8	8	8	6	5	6	3	3	4	3	2	5	7	5	6	3	3	4	3	2	6	39
NP_001093979.1	Psmc6	26S protease regulatory subunit 10B [Rattus norvegicus]	1	14	14	14	8	12	8	10	8	9	11	7	8	8	13	10	11	9	11	12	7	9	90
NP_001093980.1	Osgep	probable tRNA N6-adenosine threonylcarbamoyltransferase [Rattus norvegicus]	1	1	1	1	1	0	0	1	1	1	1	0	1	2	0	0	2	2	1	1	0	2	10
XP_006253988.1	Gpld1	PREDICTED: phosphatidylinositol-glycan-specific phospholipase D isoform X4 [Rattus norvegicus]	13	2	2	2	1	1	0	0	1	0	0	1	0	1	1	0	0	1	0	0	1	0	4
NP_001093985.1	Slc25a46	solute carrier family 25 member 46 [Rattus norvegicus]	1	4	4	4	0	0	0	2	1	0	0	0	0	0	0	0	2	1	0	0	0	0	3
NP_001093989.1	Gga2	ADP-ribosylation factor-binding protein GGA2 [Rattus norvegicus]	2	2	2	2	0	0	0	1	0	1	0	0	0	0	0	0	1	0	1	0	0	0	2
NP_001093990.1	Ric8a	synembryn-A [Rattus norvegicus]	1	4	4	4	2	1	4	2	0	2	1	0	1	2	1	4	2	0	2	1	0	1	13
NP_001094004.1	Rpl7	60S ribosomal protein L7 [Rattus norvegicus]	2	13	13	13	8	10	8	8	9	7	8	8	8	10	12	11	10	11	9	11	8	11	93
NP_001094006.1	Magoh	protein mago nashi homolog [Rattus norvegicus]	5	4	4	4	1	0	1	2	1	1	1	2	1	1	0	1	3	1	1	1	2	1	11
XP_006238863.1	Pabpc4	PREDICTED: polyadenylate-binding protein 4 isoform X4 [Rattus norvegicus]	7	10	5	5	8	6	9	8	8	9	6	6	7	5	3	7	5	5	5	5	4	4	43
NP_001094010.1	Iah1	isoamyl acetate-hydrolyzing esterase 1 homolog [Rattus norvegicus]	1	20	20	7	14	17	14	16	15	15	12	9	14	16	18	16	18	17	17	14	9	15	140
NP_001094029.1	Rwdd2b	RWD domain-containing protein 2B [Rattus norvegicus]	1	12	12	12	8	2	6	8	5	3	4	2	4	8	2	6	8	5	3	4	2	5	43
NP_001094045.1	Mpp7	MAGUK p55 subfamily member 7 [Rattus norvegicus]	1	6	6	6	3	2	2	4	2	4	2	1	2	3	2	2	4	2	4	2	1	2	22
NP_001094049.1	Uba2	SUMO-activating enzyme subunit 2 [Rattus norvegicus]	1	15	15	15	5	4	6	6	7	8	8	5	7	6	4	6	7	7	8	8	5	8	59
NP_001094052.1	Ppfibp2	liprin-beta-2 [Rattus norvegicus]	11	16	16	15	4	1	6	1	1	0	6	7	5	4	1	6	1	1	0	6	7	5	31
XP_008767700.1	Pign	PREDICTED: GPI ethanolamine phosphate transferase 1 isoform X2 [Rattus norvegicus]	13	7	7	7	3	1	4	3	1	4	4	1	3	3	1	4	3	1	4	4	1	3	24
NP_001094106.1	Scamp1	secretory carrier-associated membrane protein 1 [Rattus norvegicus]	1	4	4	4	3	2	2	3	1	3	2	1	3	3	2	2	3	1	4	2	1	4	22
NP_001094117.1	Fxr2	fragile X mental retardation syndrome-related protein 2 [Rattus norvegicus]	1	4	3	3	1	1	1	1	1	1	1	1	2	1	1	1	1	1	1	1	1	1	9
NP_001094122.1	Poglut1	protein O-glucosyltransferase 1 precursor [Rattus norvegicus]	1	2	2	2	0	0	0	1	0	0	0	0	1	0	0	0	1	0	0	0	0	1	2
NP_001094131.1	Ctr9	RNA polymerase-associated protein CTR9 homolog [Rattus norvegicus]	1	1	1	1	1	0	1	0	1	0	0	0	1	1	0	1	0	1	0	0	0	1	4
XP_017448768.1	Smap2	PREDICTED: stromal membrane-associated protein 2 isoform X1 [Rattus norvegicus]	2	2	2	2	2	2	0	1	0	2	0	0	1	2	2	0	1	0	2	0	0	1	8
NP_001094141.1	Atl2	atlastin-2 [Rattus norvegicus]	4	25	25	8	10	10	13	10	13	9	9	7	14	10	10	13	10	13	10	9	7	15	97
NP_001094144.1	Map2k3	dual specificity mitogen-activated protein kinase kinase 3 [Rattus norvegicus]	2	5	5	4	2	0	2	2	2	1	2	1	3	2	0	3	2	2	1	2	1	3	16
NP_001094152.1	Fcrla	Fc receptor-like A precursor [Rattus norvegicus]	1	12	12	12	8	9	8	8	7	8	11	7	9	9	10	9	9	8	9	12	7	10	83
NP_001094161.1	Numa1	nuclear mitotic apparatus protein 1 [Rattus norvegicus]	2	22	22	22	8	2	9	8	9	10	11	4	12	8	2	9	8	9	10	11	4	12	73
XP_008758890.1	Tnpo1	PREDICTED: transportin-1 isoform X1 [Rattus norvegicus]	4	11	11	8	1	4	5	4	4	1	2	2	3	1	4	5	5	4	1	2	2	3	27
NP_001094177.1	Zer1	protein zer-1 homolog [Rattus norvegicus]	9	6	6	6	1	0	3	3	2	1	3	1	5	1	0	3	3	2	1	3	1	5	19
NP_001094189.1	Ap3d1	AP-3 complex subunit delta-1 [Rattus norvegicus]	1	18	18	18	8	2	9	5	6	5	5	5	10	8	2	9	5	6	5	6	6	10	57
XP_006243232.1	Adpgk	PREDICTED: ADP-dependent glucokinase isoform X1 [Rattus norvegicus]	2	7	7	7	3	2	4	7	4	3	4	2	5	3	2	4	7	4	3	4	2	5	34
NP_001094194.1	Camp	cathelicidin antimicrobial peptide precursor [Rattus norvegicus]	1	2	2	2	1	1	0	1	2	0	2	1	0	1	1	0	1	2	0	2	1	0	8
NP_001094195.1	Exosc7	exosome complex component RRP42 [Rattus norvegicus]	1	1	1	1	1	0	0	0	1	0	0	0	0	1	0	0	0	1	0	0	0	0	2
NP_001094197.1	Rufy1	RUN and FYVE domain-containing protein 1 [Rattus norvegicus]	1	1	1	1	0	0	1	0	1	0	1	0	0	0	0	1	0	1	0	1	0	0	3
NP_001094198.1	Ccdc43	coiled-coil domain-containing protein 43 [Rattus norvegicus]	2	6	6	6	0	0	1	0	1	1	1	5	0	0	0	1	0	1	1	1	5	0	9
XP_006251399.1	Nipsnap1	PREDICTED: protein NipSnap homolog 1 isoform X1 [Rattus norvegicus]	2	14	14	14	10	8	9	7	12	9	11	5	6	11	9	12	10	17	14	13	5	6	97
NP_001094210.1	Mta2	metastasis-associated protein MTA2 [Rattus norvegicus]	1	4	4	4	1	0	1	2	2	2	1	1	2	1	0	1	2	2	2	1	1	2	12
NP_001094211.1	Col6a2	collagen alpha-2(VI) chain precursor [Rattus norvegicus]	2	9	9	9	5	4	4	0	1	2	5	7	7	5	4	4	0	1	2	6	8	7	37
NP_001094236.1	Bloc1s4	biogenesis of lysosome-related organelles complex 1 subunit 4 [Rattus norvegicus]	1	2	2	2	1	0	0	1	2	1	2	0	0	1	0	0	1	2	1	2	0	0	7
XP_017447439.1	Esf1	PREDICTED: ESF1 homolog isoform X1 [Rattus norvegicus]	4	1	1	1	0	0	0	0	0	1	0	0	0	0	0	0	0	0	1	0	0	0	1
XP_006253769.1	Aspnl1	PREDICTED: asporin [Rattus norvegicus]	4	25	25	25	15	10	17	16	11	11	13	6	14	18	11	20	18	13	11	15	7	18	131
NP_001094274.1	Cd99	CD99 antigen precursor [Rattus norvegicus]	1	4	4	4	2	2	0	2	1	3	3	2	2	2	2	0	2	1	3	3	2	2	17
NP_001094276.1	Fscn1	fascin [Rattus norvegicus]	1	3	3	3	1	0	1	0	1	1	1	0	0	1	0	1	0	1	1	1	0	0	5
NP_001094281.1	2019-03-01	mitochondrial amidoxime-reducing component 1 [Rattus norvegicus]	2	13	13	12	12	10	9	9	9	10	9	10	11	14	11	10	11	11	12	10	11	13	103
NP_001094293.1	Wdr44	WD repeat-containing protein 44 [Rattus norvegicus]	2	7	7	7	1	0	0	0	0	0	3	3	1	1	0	0	0	0	0	3	3	1	8
NP_001263362.1	Hint3	histidine triad nucleotide-binding protein 3 isoform 2 [Rattus norvegicus]	2	5	5	5	2	3	3	1	3	1	3	1	3	2	3	3	1	3	1	3	1	3	20
XP_008757130.2	Sympk	PREDICTED: symplekin isoform X1 [Rattus norvegicus]	2	3	3	3	1	1	1	3	3	1	2	0	2	1	1	1	3	3	1	2	0	2	14
NP_001094301.1	Psmd8	26S proteasome non-ATPase regulatory subunit 8 [Rattus norvegicus]	1	4	4	4	3	0	1	3	1	1	1	1	2	3	0	1	3	1	1	1	1	2	13
NP_001094304.1	Ppa1	inorganic pyrophosphatase [Rattus norvegicus]	2	23	23	23	14	17	17	15	17	15	12	11	16	15	24	21	20	22	17	16	13	18	166
NP_001094310.1	Txndc12	thioredoxin domain-containing protein 12 precursor [Rattus norvegicus]	1	5	5	5	3	1	4	4	3	3	2	3	3	3	1	4	4	3	3	2	3	3	26
NP_001094328.1	Top2b	DNA topoisomerase 2-beta [Rattus norvegicus]	1	9	9	7	1	0	3	2	2	0	3	0	7	1	0	3	2	2	0	3	0	7	18
NP_001094330.1	Slc25a16	graves disease carrier protein [Rattus norvegicus]	1	2	2	2	1	0	2	1	0	1	1	0	1	1	0	2	1	0	1	1	0	1	7
XP_006240932.1	Tmem259	PREDICTED: membralin isoform X2 [Rattus norvegicus]	3	2	2	2	1	1	1	1	1	2	2	1	2	1	1	1	1	1	2	2	1	2	12
XP_017454662.1	Shroom3	PREDICTED: protein Shroom3 isoform X4 [Rattus norvegicus]	5	2	2	2	1	1	1	1	1	1	0	0	1	1	1	1	1	1	2	0	0	1	8
XP_006250837.1	Grsf1	PREDICTED: G-rich sequence factor 1 isoform X1 [Rattus norvegicus]	4	8	8	8	3	4	5	3	3	5	4	5	4	3	4	5	3	3	5	4	5	4	36
XP_006235388.1	Snta1	PREDICTED: alpha-1-syntrophin isoform X1 [Rattus norvegicus]	2	1	1	1	0	0	1	1	1	0	1	0	1	0	0	1	1	1	0	1	0	1	5
XP_017456673.1	Prkaca	PREDICTED: cAMP-dependent protein kinase catalytic subunit alpha isoform X2 [Rattus norvegicus]	3	10	10	4	5	3	6	5	6	5	4	1	5	5	3	7	5	6	5	4	1	5	41
NP_001094445.2	Vps13a	vacuolar protein sorting-associated protein 13A [Rattus norvegicus]	2	15	15	15	7	5	2	5	3	3	3	0	3	7	5	2	5	3	3	3	0	3	31
XP_017446382.1	Pbxip1	PREDICTED: pre-B-cell leukemia transcription factor-interacting protein 1 isoform X4 [Rattus norvegicus]	5	13	13	13	4	10	5	2	3	5	8	7	4	4	10	5	2	3	5	8	7	5	49
NP_001094453.1	Myl6l	myosin light polypeptide 6 [Rattus norvegicus]	9	41	41	32	25	26	27	34	31	32	28	19	25	29	32	31	42	37	39	34	25	29	298
NP_001094466.1	RGD1559714	TRAF domain and POZ/BTB containing protein T1 [Rattus norvegicus]	1	1	1	1	0	0	0	0	1	0	0	0	1	0	0	0	0	1	0	0	0	1	2
NP_001094469.1	LOC679149	carboxylesterase 2-like precursor [Rattus norvegicus]	1	5	1	1	1	2	3	3	4	3	4	2	3	0	0	1	1	1	0	1	0	1	5
NP_001094470.1	Mapre2	microtubule-associated protein RP/EB family member 2 [Rattus norvegicus]	2	3	2	2	1	1	3	2	2	3	2	1	2	1	1	2	1	1	2	1	1	1	11
XP_006235315.1	Psmf1	PREDICTED: proteasome inhibitor PI31 subunit isoform X1 [Rattus norvegicus]	2	5	5	5	3	2	3	3	2	3	2	3	2	4	2	4	3	2	3	3	3	2	26
NP_001094476.1	Pja1	E3 ubiquitin-protein ligase Praja-1 [Rattus norvegicus]	7	2	2	2	0	0	1	1	1	0	2	0	1	0	0	1	1	1	0	2	0	1	6
NP_001094478.1	Fgfr1op	FGFR1 oncogene partner [Rattus norvegicus]	2	9	1	1	3	7	2	3	2	4	8	4	5	0	0	0	0	0	0	0	1	0	1
XP_006233231.1	Ampd2	PREDICTED: AMP deaminase 2 isoform X1 [Rattus norvegicus]	5	8	7	6	4	2	3	3	3	5	5	1	3	4	2	3	3	3	4	5	1	3	28
NP_001095275.1	Pds5b	sister chromatid cohesion protein PDS5 homolog B isoform 2 [Rattus norvegicus]	5	5	5	5	1	0	3	1	2	2	2	0	3	1	0	3	1	2	2	2	0	3	14
XP_017453486.1	Parp9	PREDICTED: poly [ADP-ribose] polymerase 9 isoform X2 [Rattus norvegicus]	8	8	8	7	2	1	6	2	1	1	0	1	2	2	1	6	2	1	1	0	1	2	16
XP_006228032.1	LOC100125364	PREDICTED: UPF0669 protein C6orf120 homolog isoform X2 [Rattus norvegicus]	4	3	3	3	2	1	1	2	2	3	2	2	2	2	1	1	2	2	3	2	2	2	17
NP_001096829.2	Ces1f	liver carboxylesterase 4 precursor [Rattus norvegicus]	1	26	26	17	20	21	23	21	20	19	22	16	18	25	28	35	27	26	26	30	20	24	241
NP_001098083.1	Hnrnpa2b1	heterogeneous nuclear ribonucleoproteins A2/B1 [Rattus norvegicus]	1	20	20	19	16	15	17	17	15	17	17	12	15	19	18	20	21	21	20	23	12	18	172
NP_001099180.2	Cad	CAD protein [Rattus norvegicus]	1	27	25	25	14	12	17	11	8	10	7	4	9	13	11	15	10	7	8	6	3	8	81
NP_001099187.1	Dpysl2	dihydropyrimidinase-related protein 2 [Rattus norvegicus]	2	18	16	15	9	7	10	10	7	9	7	7	10	11	7	9	10	7	11	7	6	12	80
NP_001099188.2	Vps35	vacuolar protein sorting-associated protein 35 [Rattus norvegicus]	1	25	25	25	16	13	17	12	15	13	14	16	15	17	15	21	13	19	14	16	16	17	148
NP_001099196.1	Ptpmt1	phosphatidylglycerophosphatase and protein-tyrosine phosphatase 1 [Rattus norvegicus]	1	3	3	3	1	1	1	2	2	1	1	0	1	1	1	1	2	2	1	1	0	1	10
NP_001099197.2	Psmb5	proteasome subunit beta type-5 [Rattus norvegicus]	1	8	8	8	4	5	4	5	6	3	4	3	4	4	5	4	5	6	3	4	3	4	38
NP_001099199.2	Dpf1	zinc finger protein neuro-d4 [Rattus norvegicus]	2	3	3	3	1	1	1	2	1	0	2	0	2	1	1	1	2	1	0	2	0	2	10
NP_001099200.1	Rps28	40S ribosomal protein S28 [Rattus norvegicus]	1	3	3	1	2	3	2	2	2	2	2	2	2	2	3	2	2	2	2	2	2	2	19
XP_008762883.1	Sec23a	PREDICTED: protein transport protein Sec23A isoform X1 [Rattus norvegicus]	2	24	24	21	15	16	15	15	17	16	15	13	16	18	19	18	16	19	19	17	13	18	157
NP_001099220.2	Stim2	stromal interaction molecule 2 precursor [Rattus norvegicus]	1	1	1	1	0	0	1	0	0	0	0	0	0	0	0	1	0	0	0	0	0	0	1
NP_001099228.1	Tmed7	transmembrane emp24 domain-containing protein 7 precursor [Rattus norvegicus]	1	8	8	8	4	5	3	4	3	7	5	3	5	4	5	4	5	3	7	6	3	5	42
NP_001099239.1	Tbc1d24	TBC1 domain family member 24 [Rattus norvegicus]	3	1	1	1	1	0	0	0	0	0	0	0	1	1	0	0	0	0	0	0	0	1	2
NP_001099240.1	Zfp598	zinc finger protein 598 [Rattus norvegicus]	2	4	4	4	2	1	2	3	3	2	2	0	3	2	1	2	3	3	2	2	0	3	18
NP_001099242.1	Prss34	mastin precursor [Rattus norvegicus]	1	5	5	5	4	3	4	3	5	3	4	0	3	4	3	4	3	5	3	4	0	3	29
NP_001099254.1	Jmjd4	jmjC domain-containing protein 4 [Rattus norvegicus]	2	3	3	3	1	1	1	1	1	1	2	0	1	2	1	1	2	1	2	2	0	2	13
NP_001099269.1	Med11	mediator of RNA polymerase II transcription subunit 11 [Rattus norvegicus]	2	1	1	1	0	0	1	0	0	1	1	0	0	0	0	1	0	0	1	1	0	0	3
NP_001099273.2	Sdf2	stromal cell-derived factor 2 precursor [Rattus norvegicus]	1	2	2	2	0	0	2	1	1	1	0	0	1	0	0	2	1	1	1	0	0	1	6
NP_001099275.1	Txndc17	thioredoxin domain-containing protein 17 [Rattus norvegicus]	1	5	5	4	4	3	4	4	4	4	4	4	4	4	3	5	4	5	4	4	4	5	38
NP_001099302.1	Dlx3	homeobox protein DLX-3 [Rattus norvegicus]	1	2	2	2	0	1	0	1	2	0	0	0	0	0	1	0	1	2	0	0	0	0	4
NP_001099306.1	Pcgf2	polycomb group RING finger protein 2 [Rattus norvegicus]	1	2	2	2	1	0	0	2	1	0	0	0	0	1	0	0	2	1	0	0	0	0	4
NP_001099307.1	Eif1	eukaryotic translation initiation factor 1 [Rattus norvegicus]	1	9	9	3	8	7	7	8	8	8	8	6	7	9	7	8	8	9	8	9	7	8	73
NP_001099310.2	Rab5c	ras-related protein Rab-5C [Rattus norvegicus]	1	9	6	6	5	7	2	5	4	6	5	5	6	5	6	3	4	4	6	4	5	5	42
NP_001099311.1	Ptrf	caveolae-associated protein 1 [Rattus norvegicus]	1	7	7	7	3	5	4	3	4	5	4	4	5	3	5	4	3	4	5	4	4	5	37
NP_001099313.1	Lsm12	protein LSM12 homolog [Rattus norvegicus]	1	3	3	3	0	1	0	0	0	0	0	0	2	0	1	0	0	0	0	0	0	2	3
NP_001099326.1	Chmp6	charged multivesicular body protein 6 [Rattus norvegicus]	1	3	3	3	2	2	1	1	1	1	1	0	1	2	2	1	1	1	1	1	0	1	10
NP_001099345.1	Ccdc58	coiled-coil domain-containing protein 58 [Rattus norvegicus]	1	7	6	6	4	5	3	4	4	5	4	6	4	3	5	2	3	4	4	5	5	3	34
NP_001099350.1	Zbtb20	zinc finger and BTB domain-containing protein 20 [Rattus norvegicus]	1	8	8	8	2	1	4	3	1	1	3	0	4	2	1	4	3	1	1	3	0	4	19
NP_001296733.1	Naa50	N-alpha-acetyltransferase 50 isoform 1 [Rattus norvegicus]	3	3	3	3	2	0	2	3	3	2	2	1	3	2	0	2	3	3	2	2	1	3	18
NP_001099361.1	Psmg1	proteasome assembly chaperone 1 [Rattus norvegicus]	3	2	2	2	1	0	1	1	1	0	1	0	1	1	0	1	1	1	0	1	0	1	6
NP_001099367.2	Cct8	T-complex protein 1 subunit theta [Rattus norvegicus]	1	26	26	26	18	21	17	15	11	15	14	15	15	18	21	18	15	11	16	14	15	16	144
NP_001099385.2	Asmtl	N-acetylserotonin O-methyltransferase-like protein [Rattus norvegicus]	2	5	5	4	2	1	3	3	0	1	2	2	1	3	2	4	4	0	2	2	2	1	20
XP_008767348.1	Tfr2	PREDICTED: transferrin receptor protein 2 isoform X2 [Rattus norvegicus]	8	15	15	15	7	6	7	8	9	7	6	10	11	8	6	7	9	11	8	7	11	11	78
NP_001099398.1	Vps37b	vacuolar protein sorting-associated protein 37B [Rattus norvegicus]	1	1	1	1	0	0	0	0	1	0	1	0	1	0	0	0	0	1	0	1	0	1	3
NP_001099402.1	Vps29	vacuolar protein sorting-associated protein 29 [Rattus norvegicus]	2	6	6	6	4	3	5	6	4	5	4	2	5	4	4	5	6	4	5	4	3	6	41
NP_001099403.1	Arpc3	actin-related protein 2/3 complex subunit 3 [Rattus norvegicus]	1	4	4	4	4	4	3	4	4	4	4	3	4	4	4	3	4	4	4	4	3	4	34
NP_001099409.1	Naca	nascent polypeptide-associated complex subunit alpha isoform 1 [Rattus norvegicus]	3	8	8	8	7	8	5	7	7	8	7	7	7	8	9	5	7	7	8	7	7	7	65
NP_001128176.2	Ormdl1	ORM1-like protein 1 [Rattus norvegicus]	4	1	1	1	1	1	1	1	1	1	1	1	1	1	1	1	2	1	1	2	1	1	11
NP_001099428.1	Tsen15	tRNA-splicing endonuclease subunit Sen15 [Rattus norvegicus]	2	1	1	1	1	0	0	0	1	0	0	0	0	1	0	0	0	1	0	0	0	0	2
NP_001099435.1	Dpt	dermatopontin precursor [Rattus norvegicus]	2	2	2	2	0	0	1	0	0	1	0	0	1	0	0	1	0	0	1	0	0	1	3
XP_008767847.2	Creg1	PREDICTED: protein CREG1 isoform X1 [Rattus norvegicus]	2	3	3	3	1	2	3	2	2	2	2	0	1	1	2	3	2	2	2	2	0	1	15
NP_001099438.1	Ppox	protoporphyrinogen oxidase [Rattus norvegicus]	4	10	10	10	5	3	6	5	6	5	6	2	4	7	3	7	6	7	6	8	2	5	51
NP_001099442.1	Vsig8	V-set and immunoglobulin domain-containing protein 8 precursor [Rattus norvegicus]	1	1	1	1	1	0	1	1	1	1	1	1	1	1	0	1	1	1	1	1	1	1	8
NP_001099445.1	Adss	adenylosuccinate synthetase isozyme 2 [Rattus norvegicus]	1	13	12	12	11	11	11	11	7	10	8	7	10	11	10	12	13	7	10	9	7	12	91
NP_001099446.1	Cox20	COX20 cytochrome C oxidase assembly factor [Rattus norvegicus]	1	3	3	3	2	1	1	3	1	1	0	0	0	2	1	1	3	1	1	0	0	0	9
XP_008768041.1	Cnih4	PREDICTED: protein cornichon homolog 4 isoform X1 [Rattus norvegicus]	2	1	1	1	1	1	1	1	0	1	0	1	1	2	1	2	2	0	1	0	1	2	11
NP_001099455.1	Slc30a10	zinc transporter 10 [Rattus norvegicus]	1	5	5	5	3	2	3	1	1	2	2	2	2	3	2	3	1	1	2	2	2	2	18
NP_001099472.1	Polr2b	DNA-directed RNA polymerase II subunit RPB2 [Rattus norvegicus]	1	5	5	5	1	1	2	2	2	1	1	1	3	1	1	2	2	2	1	1	1	3	14
NP_001099474.1	Commd8	COMM domain-containing protein 8 [Rattus norvegicus]	1	3	3	3	0	0	2	2	3	2	2	1	0	0	0	2	2	4	2	2	1	0	13
NP_001099476.1	Ube2k	ubiquitin-conjugating enzyme E2 K [Rattus norvegicus]	2	4	4	4	4	4	4	4	2	4	4	2	4	4	5	4	4	2	5	5	2	4	35
NP_001099492.1	Prorsd1	prdX-deacylase domain-containing protein 1 [Rattus norvegicus]	1	1	1	1	0	0	0	0	0	0	1	0	0	0	0	0	0	0	0	1	0	0	1
NP_001099493.2	Erlec1	endoplasmic reticulum lectin 1 precursor [Rattus norvegicus]	2	8	8	8	3	2	3	4	4	1	3	2	3	3	2	3	4	4	1	3	2	3	25
NP_001099508.1	Ipo4	importin-4 [Rattus norvegicus]	3	4	4	4	1	0	1	0	2	2	4	0	2	2	0	1	0	2	2	5	0	2	14
NP_001099509.1	Mdp1	magnesium-dependent phosphatase 1 [Rattus norvegicus]	2	4	4	4	2	3	4	1	1	4	1	3	3	2	3	4	1	1	4	1	4	3	23
XP_006252125.1	Xpo4	PREDICTED: exportin-4 isoform X2 [Rattus norvegicus]	3	4	4	4	2	0	0	1	1	1	1	0	1	2	0	0	1	1	1	1	0	1	7
XP_008769084.1	Nudt15	PREDICTED: probable 8-oxo-dGTP diphosphatase NUDT15 isoform X1 [Rattus norvegicus]	2	2	2	2	0	0	1	0	0	0	1	0	1	0	0	1	0	0	0	1	0	1	3
NP_001099521.1	Esd	S-formylglutathione hydrolase isoform a [Rattus norvegicus]	3	13	13	13	8	9	9	10	9	10	9	6	11	10	12	12	13	11	13	12	8	14	105
XP_017455508.1	Slmap	PREDICTED: sarcolemmal membrane-associated protein isoform X15 [Rattus norvegicus]	18	2	2	2	1	0	2	1	1	0	1	0	0	1	0	2	1	1	0	1	0	0	6
NP_001099534.1	Cherp	calcium homeostasis endoplasmic reticulum protein [Rattus norvegicus]	3	5	5	5	2	1	4	0	0	1	2	1	0	2	1	4	0	0	1	2	1	0	11
NP_001099536.1	Pgls	6-phosphogluconolactonase [Rattus norvegicus]	1	8	8	8	5	7	5	6	6	6	5	5	5	6	10	7	6	6	6	5	7	6	59
NP_001099537.1	Colgalt1	procollagen galactosyltransferase 1 precursor [Rattus norvegicus]	1	10	10	10	5	6	7	3	1	4	1	3	5	6	6	7	3	1	4	1	3	5	36
NP_001099540.1	Map1s	microtubule-associated protein 1S [Rattus norvegicus]	1	2	2	2	0	0	1	0	1	0	0	0	0	0	0	1	0	1	0	0	0	0	2
XP_006252929.1	Ccdc124	PREDICTED: coiled-coil domain-containing protein 124 isoform X1 [Rattus norvegicus]	2	6	6	6	2	2	3	1	1	2	3	3	2	2	2	3	1	1	2	3	3	2	19
NP_001099543.1	Lsm4	U6 snRNA-associated Sm-like protein LSm4 [Rattus norvegicus]	1	2	2	2	0	2	2	2	2	2	2	1	1	0	2	2	2	2	2	2	1	1	14
NP_001099549.2	Atp13a1	manganese-transporting ATPase 13A1 [Rattus norvegicus]	1	13	13	13	1	2	6	3	4	5	1	1	5	1	2	6	3	4	5	1	1	5	28
XP_008769546.1	Erlin2	PREDICTED: erlin-2 isoform X1 [Rattus norvegicus]	3	9	9	7	7	6	5	7	5	6	6	5	6	7	6	6	9	6	6	7	5	7	59
NP_001099562.2	Vps36	vacuolar protein-sorting-associated protein 36 [Rattus norvegicus]	1	4	4	4	2	1	2	2	2	2	2	3	3	2	1	2	2	2	2	2	3	3	19
NP_001099563.1	Usp4	ubiquitin carboxyl-terminal hydrolase 4 isoform b [Rattus norvegicus]	3	3	3	3	1	0	1	1	1	1	0	0	2	1	0	1	1	1	1	0	0	2	7
NP_001099576.1	Eef1e1	eukaryotic translation elongation factor 1 epsilon-1 [Rattus norvegicus]	1	3	3	3	2	1	1	1	2	2	1	2	1	3	2	1	2	3	2	1	2	2	18
NP_001099581.1	Acot13	acyl-coenzyme A thioesterase 13 [Rattus norvegicus]	1	2	2	2	1	2	1	0	1	2	0	0	1	1	2	1	0	1	2	0	0	1	8
NP_001099582.1	Gmnn	geminin [Rattus norvegicus]	1	12	7	0	6	7	7	6	7	7	5	4	7	6	7	7	7	6	6	5	4	7	55
NP_001099583.1	Hist1h1a	histone H1.1 [Rattus norvegicus]	1	2	1	1	1	1	1	1	1	1	2	1	1	1	1	1	1	1	1	1	1	1	9
NP_001099588.1	Tubal3	tubulin alpha chain-like 3 [Rattus norvegicus]	1	2	1	1	1	2	2	2	1	1	2	2	1	1	2	1	1	1	1	1	1	2	11
NP_001099589.1	Fbxo18	F-box DNA helicase 1 [Rattus norvegicus]	1	4	4	4	4	2	4	4	4	2	4	4	4	5	2	5	7	5	3	4	4	5	40
XP_017455985.1	Fam188a	PREDICTED: protein FAM188A isoform X2 [Rattus norvegicus]	3	2	2	2	0	0	0	1	0	1	0	0	0	0	0	0	1	0	1	0	0	0	2
NP_001099593.2	Mrc1	macrophage mannose receptor 1 precursor [Rattus norvegicus]	1	31	31	31	11	6	16	13	12	16	13	8	23	13	6	16	13	12	16	13	9	24	122
NP_001099599.1	Zadh2	zinc-binding alcohol dehydrogenase domain-containing protein 2 [Rattus norvegicus]	1	12	12	12	7	7	10	8	11	7	9	3	7	7	7	10	9	12	7	9	3	7	71
XP_006255006.1	Ctdp1	PREDICTED: RNA polymerase II subunit A C-terminal domain phosphatase isoform X3 [Rattus norvegicus]	4	1	1	1	0	0	0	0	0	0	1	0	0	0	0	0	0	0	0	1	0	0	1
XP_017456374.1	Snx2	PREDICTED: sorting nexin-2 isoform X2 [Rattus norvegicus]	3	16	16	15	9	9	12	12	9	13	9	8	14	10	10	12	12	9	14	9	8	14	98
XP_017456379.1	Tcof1	PREDICTED: treacle protein isoform X1 [Rattus norvegicus]	2	7	7	7	0	0	0	1	1	1	3	1	1	0	0	0	1	1	1	3	1	1	8
NP_001099623.1	Ndufa2	NADH dehydrogenase [ubiquinone] 1 alpha subcomplex subunit 2 [Rattus norvegicus]	1	5	5	5	1	3	1	2	4	2	3	1	2	1	3	1	2	4	2	3	1	2	19
NP_001099627.1	Srp19	signal recognition particle 19 kDa protein [Rattus norvegicus]	1	5	5	5	2	3	5	2	1	3	1	2	2	2	3	5	2	1	4	1	2	2	22
XP_017456407.1	Stard4	PREDICTED: stAR-related lipid transfer protein 4 isoform X1 [Rattus norvegicus]	2	2	2	2	1	0	1	1	1	0	0	0	2	1	0	1	1	1	0	0	0	3	7
XP_006254524.1	Trappc8	PREDICTED: trafficking protein particle complex 8 isoform X2 [Rattus norvegicus]	4	11	11	11	3	4	5	4	5	2	5	1	4	3	4	5	4	5	2	5	1	4	33
NP_001099633.1	Snrpd1	small nuclear ribonucleoprotein Sm D1 [Rattus norvegicus]	2	2	2	2	1	0	0	1	1	1	0	1	1	1	0	0	1	1	1	0	1	1	6
NP_001099645.1	Ces2g	carboxylesterase 2G precursor [Rattus norvegicus]	2	6	4	4	2	4	3	2	4	3	3	3	3	1	2	2	2	3	2	2	1	2	17
NP_001099649.1	Tmem208	transmembrane protein 208 [Rattus norvegicus]	1	2	2	2	1	0	1	1	1	2	1	0	1	1	0	1	1	1	2	1	0	1	8
NP_001099652.1	Cog8	conserved oligomeric Golgi complex subunit 8 [Rattus norvegicus]	1	5	5	5	0	0	0	1	1	0	1	0	2	0	0	0	1	1	0	1	0	2	5
XP_006255682.1	Sf3b3	PREDICTED: splicing factor 3B subunit 3 isoform X1 [Rattus norvegicus]	2	21	21	21	11	8	13	9	12	15	8	6	13	12	8	14	11	13	16	8	7	13	102
NP_001099666.1	Galnt2	polypeptide N-acetylgalactosaminyltransferase 2 [Rattus norvegicus]	2	2	2	2	2	0	1	2	0	1	1	0	2	2	0	1	3	0	1	1	0	2	10
NP_001099680.1	Rnaset2	ribonuclease T2 precursor [Rattus norvegicus]	1	4	4	4	2	3	3	2	2	2	3	2	2	2	3	3	2	2	2	4	2	2	22
NP_001099689.1	Prpf31	U4/U6 small nuclear ribonucleoprotein Prp31 [Rattus norvegicus]	1	5	5	5	2	0	2	3	1	3	4	0	2	2	0	2	3	1	3	4	0	2	17
NP_001099697.1	Tmem160	transmembrane protein 160 precursor [Rattus norvegicus]	1	3	3	3	1	1	0	1	0	0	0	0	0	1	1	0	1	0	0	0	0	0	3
NP_001099702.1	Clptm1	cleft lip and palate transmembrane protein 1 [Rattus norvegicus]	1	3	3	3	3	3	2	3	2	2	1	2	3	4	3	2	3	3	2	1	3	3	24
NP_001099706.1	Blvrb	flavin reductase (NADPH) [Rattus norvegicus]	2	8	8	8	7	6	6	6	6	7	6	4	5	13	13	11	10	11	13	10	8	9	98
XP_017444702.1	LOC103690054	PREDICTED: DNA-directed RNA polymerase II subunit RPB9 [Rattus norvegicus]	3	3	3	2	0	0	0	1	1	1	2	0	1	0	0	0	1	1	2	2	0	1	7
XP_017445558.1	NEWGENE_1310561	PREDICTED: programmed cell death protein 5 isoform X1 [Rattus norvegicus]	7	6	6	6	4	3	3	3	3	4	5	4	4	4	3	3	3	3	4	5	4	4	33
NP_001099728.1	Tbc1d17	TBC1 domain family member 17 [Rattus norvegicus]	1	1	1	1	0	0	0	0	0	0	0	0	0	0	0	0	0	0	0	0	0	0	0
NP_001099729.2	Akt1s1	proline-rich AKT1 substrate 1 [Rattus norvegicus]	5	5	5	5	0	0	0	0	2	2	2	0	0	0	0	0	0	2	2	2	0	0	6
XP_006229088.1	Nosip	PREDICTED: nitric oxide synthase-interacting protein isoform X1 [Rattus norvegicus]	3	2	2	2	0	1	0	1	1	0	1	0	2	0	1	0	1	1	0	1	0	2	6
XP_006229313.1	Htatip2	PREDICTED: oxidoreductase HTATIP2 isoform X2 [Rattus norvegicus]	4	3	3	3	0	1	1	0	2	1	0	0	1	0	1	1	0	2	1	0	0	1	6
NP_001099741.2	Akap13	A-kinase anchor protein 13 [Rattus norvegicus]	1	11	11	11	1	0	1	1	1	0	4	2	0	1	0	1	1	1	0	4	2	0	10
NP_001099745.1	Abhd2	monoacylglycerol lipase ABHD2 [Rattus norvegicus]	1	3	3	3	0	0	1	0	0	0	0	1	0	0	0	1	0	0	0	0	1	0	2
NP_001099751.2	Prcp	lysosomal Pro-X carboxypeptidase precursor [Rattus norvegicus]	1	2	2	2	0	1	0	1	1	0	2	0	1	0	1	0	1	1	0	2	0	1	6
NP_001099756.1	Lyve1	lymphatic vessel endothelial hyaluronic acid receptor 1 [Rattus norvegicus]	1	4	4	4	2	3	2	2	3	2	3	3	2	2	3	2	2	3	2	3	3	2	22
XP_017444475.1	Swap70	PREDICTED: switch-associated protein 70 isoform X1 [Rattus norvegicus]	2	17	17	17	6	6	11	6	7	5	8	3	9	6	6	12	6	7	5	8	3	10	63
NP_001099759.1	Tmem9b	transmembrane protein 9B [Rattus norvegicus]	1	3	3	2	0	0	0	1	2	0	1	0	0	0	0	0	1	2	0	1	0	0	4
NP_001099760.1	Rpl27a	60S ribosomal protein L27a [Rattus norvegicus]	13	4	4	4	2	3	2	3	1	4	0	3	1	2	3	2	3	1	4	0	3	1	19
XP_008758101.1	Cd2bp2	PREDICTED: CD2 antigen cytoplasmic tail-binding protein 2 isoform X1 [Rattus norvegicus]	4	5	5	5	0	0	1	1	0	3	1	4	2	0	0	1	1	0	3	1	4	2	12
NP_001099770.1	Ate1	arginyl-tRNA--protein transferase 1 [Rattus norvegicus]	2	4	4	4	2	2	2	1	1	2	1	1	1	2	2	2	1	1	2	1	1	1	13
NP_001099777.2	Fam175b	BRISC complex subunit Abro1 [Rattus norvegicus]	1	3	3	3	0	1	1	0	0	0	0	1	0	0	1	1	0	0	0	0	1	0	3
NP_001099781.1	Paox	peroxisomal N(1)-acetyl-spermine/spermidine oxidase [Rattus norvegicus]	2	4	4	4	2	0	2	3	0	0	2	0	0	2	0	2	3	0	0	2	0	0	9
NP_001099790.2	Ppfia1	liprin-alpha-1 [Rattus norvegicus]	11	19	18	15	10	10	8	10	9	10	11	5	10	10	12	9	11	11	12	10	5	9	89
XP_008758327.1	Sf3b2	PREDICTED: splicing factor 3B subunit 2 isoform X1 [Rattus norvegicus]	2	25	25	25	7	11	10	13	12	15	16	13	9	7	12	10	13	12	16	17	16	9	112
NP_001099800.1	Trmt112	multifunctional methyltransferase subunit TRM112-like protein [Rattus norvegicus]	1	6	6	6	0	0	2	1	1	0	2	0	0	0	0	2	1	1	0	2	0	0	6
NP_001099802.1	Otub1	ubiquitin thioesterase OTUB1 [Rattus norvegicus]	1	9	9	9	7	5	9	7	5	6	7	3	7	7	7	10	7	5	7	8	4	7	62
NP_001099810.1	Mphosph10	U3 small nucleolar ribonucleoprotein protein MPP10 [Rattus norvegicus]	1	4	4	4	0	1	2	1	2	3	3	2	1	0	1	2	1	2	3	3	2	1	15
NP_001099815.1	Lage3	EKC/KEOPS complex subunit LAGE3 [Rattus norvegicus]	1	2	2	2	0	0	1	0	1	0	2	0	1	0	0	1	0	1	0	2	0	1	5
NP_001099816.1	Ubl4a	ubiquitin-like protein 4A [Rattus norvegicus]	1	7	7	7	2	5	3	2	4	5	2	4	1	2	5	3	2	4	5	2	4	1	28
XP_006231267.1	Plgrkt	PREDICTED: plasminogen receptor (KT) isoform X1 [Rattus norvegicus]	3	2	2	2	0	0	1	1	1	0	1	0	0	0	0	1	1	1	0	1	0	0	4
XP_006231503.1	Erlin1	PREDICTED: erlin-1 isoform X1 [Rattus norvegicus]	2	7	5	5	4	4	5	4	3	4	4	2	4	2	2	3	2	1	2	2	1	2	17
NP_001099834.1	Actr1a	alpha-centractin [Rattus norvegicus]	2	5	3	3	4	5	4	5	3	4	4	1	2	4	3	3	3	1	4	3	1	2	24
NP_001099838.1	Pik3ap1	phosphoinositide 3-kinase adapter protein 1 [Rattus norvegicus]	4	16	16	16	4	3	6	4	7	4	7	7	9	4	3	6	4	7	4	7	7	9	51
NP_001099842.1	2019-03-05	E3 ubiquitin-protein ligase MARCH5 [Rattus norvegicus]	2	2	2	2	1	1	1	1	1	1	1	1	1	3	1	1	2	2	1	1	1	2	14
NP_001099848.1	Agpat3	1-acyl-sn-glycerol-3-phosphate acyltransferase gamma [Rattus norvegicus]	4	4	3	3	0	0	0	2	2	0	1	0	2	0	0	0	1	2	0	1	0	2	6
NP_001099850.1	Ube2g2	ubiquitin-conjugating enzyme E2 G2 [Rattus norvegicus]	1	5	3	3	2	3	2	3	3	4	3	3	3	2	3	2	3	3	3	4	3	3	26
NP_001099851.1	Susd2	sushi domain-containing protein 2 precursor [Rattus norvegicus]	2	4	4	4	1	1	1	1	1	1	4	0	1	1	1	1	1	1	1	4	0	1	11
NP_073165.1	H2afz	histone H2A.Z [Rattus norvegicus]	6	3	1	1	1	1	1	1	2	1	1	2	1	1	1	1	1	1	1	1	1	1	9
XP_017457107.1	Cisd1	PREDICTED: CDGSH iron-sulfur domain-containing protein 1 isoform X1 [Rattus norvegicus]	2	5	5	5	3	4	4	3	4	4	4	2	3	4	5	5	4	5	5	6	3	4	41
NP_001099856.2	Reep3	receptor expression-enhancing protein 3 [Rattus norvegicus]	2	3	3	3	1	1	1	1	1	0	1	1	1	1	1	1	1	1	0	1	1	1	8
NP_001099879.1	Actbl2	beta-actin-like protein 2 [Rattus norvegicus]	1	4	1	1	4	3	3	3	3	3	3	3	3	1	2	1	1	1	1	1	1	1	10
XP_017446206.1	Card6	PREDICTED: caspase recruitment domain-containing protein 6 isoform X1 [Rattus norvegicus]	3	4	4	4	0	0	2	1	3	2	2	0	0	0	0	2	1	3	2	2	0	0	10
NP_001099886.1	Skp2	S-phase kinase-associated protein 2 [Rattus norvegicus]	1	1	1	1	1	1	1	1	1	0	1	1	1	1	1	1	1	1	0	1	1	1	8
NP_001099889.1	Rad1	cell cycle checkpoint protein RAD1 [Rattus norvegicus]	2	10	10	10	7	7	9	6	4	5	6	7	8	7	8	11	6	4	5	7	9	10	67
NP_001099891.1	Tpd52	tumor protein D52 [Rattus norvegicus]	7	5	5	5	0	2	2	2	2	4	2	2	1	0	3	2	2	3	5	3	2	1	21
NP_001099895.1	Armc1	armadillo repeat-containing protein 1 [Rattus norvegicus]	1	4	1	1	4	1	3	3	2	3	2	3	4	1	0	0	0	0	0	0	1	1	3
NP_001099898.2	Hspa4l	heat shock 70 kDa protein 4L [Rattus norvegicus]	1	30	28	27	23	21	22	23	22	22	23	21	21	30	32	36	38	37	29	34	27	30	293
NP_001099900.1	Mgst2	microsomal glutathione S-transferase 2 [Rattus norvegicus]	1	3	3	3	3	2	2	3	2	2	2	1	3	3	2	2	3	2	2	2	1	3	20
XP_006232429.1	Spg20	PREDICTED: spartin isoform X3 [Rattus norvegicus]	4	6	6	6	2	1	0	1	1	1	3	5	5	2	1	0	1	1	1	3	6	5	20
NP_001099914.1	Krtcap2	keratinocyte-associated protein 2 [Rattus norvegicus]	1	1	1	1	1	1	1	1	1	1	1	1	1	1	1	1	1	1	1	1	1	1	9
NP_001099928.1	Bcas2	pre-mRNA-splicing factor SPF27 [Rattus norvegicus]	1	7	7	7	1	3	3	1	4	5	2	3	2	1	3	3	1	4	5	2	3	2	24
NP_001099932.1	Lamtor5	ragulator complex protein LAMTOR5 [Rattus norvegicus]	1	4	4	4	2	1	4	3	2	4	3	4	3	2	1	4	4	3	7	5	6	4	36
NP_001099940.1	Mettl14	N6-adenosine-methyltransferase subunit METTL14 [Rattus norvegicus]	1	1	1	1	1	1	1	1	1	1	1	0	1	1	1	2	1	1	2	2	0	2	12
XP_006233384.1	Bdh2	PREDICTED: 3-hydroxybutyrate dehydrogenase type 2 isoform X1 [Rattus norvegicus]	2	3	3	3	0	0	0	0	0	0	0	0	3	0	0	0	0	0	0	0	0	3	3
XP_006233339.1	Sec24b	PREDICTED: protein transport protein Sec24B isoform X5 [Rattus norvegicus]	6	6	6	5	0	0	1	1	1	0	1	0	2	0	0	1	1	1	0	1	0	3	7
NP_001099946.1	Metap1	methionine aminopeptidase 1 [Rattus norvegicus]	1	10	10	10	5	2	5	3	2	4	4	4	6	5	2	5	3	2	5	5	4	6	37
NP_001099950.1	Prpf40a	pre-mRNA-processing factor 40 homolog A [Rattus norvegicus]	7	8	8	8	0	5	2	3	4	6	4	1	2	0	5	2	3	4	6	4	1	2	27
NP_001099956.2	Dnajc10	dnaJ homolog subfamily C member 10 precursor [Rattus norvegicus]	1	3	3	3	2	1	2	0	2	0	2	0	3	2	1	2	0	2	0	2	0	3	12
NP_001099958.2	Mtch2	mitochondrial carrier homolog 2 isoform 1 [Rattus norvegicus]	2	7	7	7	6	5	6	6	7	5	6	4	6	10	7	9	10	10	7	9	5	9	76
NP_001099965.1	Emc4	ER membrane protein complex subunit 4 [Rattus norvegicus]	3	2	2	2	0	0	0	1	0	0	0	0	1	0	0	0	1	0	0	0	0	1	2
NP_001099967.1	Srp14	signal recognition particle 14 kDa protein [Rattus norvegicus]	1	2	2	2	1	1	1	1	1	1	1	1	1	1	1	1	1	1	1	1	1	1	9
NP_001099969.1	Vps18	vacuolar protein sorting-associated protein 18 homolog [Rattus norvegicus]	1	3	3	3	1	0	0	0	1	0	1	0	0	1	0	0	0	1	0	1	0	0	3
XP_006235031.1	Chchd5	PREDICTED: coiled-coil-helix-coiled-coil-helix domain-containing protein 5 isoform X1 [Rattus norvegicus]	2	2	2	2	1	1	1	1	2	1	2	1	0	1	1	1	1	2	1	2	1	0	10
NP_001099982.1	Ddrgk1	DDRGK domain-containing protein 1 [Rattus norvegicus]	1	8	8	8	4	6	6	6	4	5	5	5	4	4	8	6	6	4	6	5	5	4	48
NP_001099988.1	Snx5	sorting nexin-5 [Rattus norvegicus]	2	12	3	3	2	4	5	5	5	4	6	4	4	0	0	1	1	2	0	2	0	0	6
NP_001100003.1	Ergic3	endoplasmic reticulum-Golgi intermediate compartment protein 3 [Rattus norvegicus]	2	2	2	2	0	1	0	0	0	0	0	1	1	0	1	0	0	0	0	0	1	1	3
NP_001100014.1	Dpm1	dolichol-phosphate mannosyltransferase subunit 1 [Rattus norvegicus]	1	6	6	6	3	0	1	1	1	1	1	1	1	3	0	1	1	1	1	1	1	1	10
XP_006235739.1	Fam210b	PREDICTED: protein FAM210B isoform X1 [Rattus norvegicus]	2	4	4	4	3	3	3	3	2	1	3	2	2	3	3	3	3	2	1	3	2	2	22
NP_001100025.1	C8g	complement component C8 gamma chain [Rattus norvegicus]	2	2	2	2	1	0	1	0	0	1	0	0	2	1	0	1	0	0	1	0	0	2	5
NP_001100027.1	Edf1	endothelial differentiation-related factor 1 [Rattus norvegicus]	1	5	5	5	3	3	3	3	4	3	3	4	3	3	3	3	3	4	3	3	4	3	29
NP_001100028.2	Phpt1	14 kDa phosphohistidine phosphatase [Rattus norvegicus]	1	7	7	7	3	5	4	3	3	4	3	4	4	3	6	4	3	3	4	3	4	4	34
XP_017447132.1	Vav2	PREDICTED: guanine nucleotide exchange factor VAV2 isoform X2 [Rattus norvegicus]	4	1	1	1	0	0	1	1	1	0	1	0	0	0	0	1	1	1	0	1	0	0	4
XP_006234032.1	Psmd5	PREDICTED: 26S proteasome non-ATPase regulatory subunit 5 isoform X1 [Rattus norvegicus]	3	13	13	13	8	8	10	7	7	6	7	5	7	8	9	10	7	8	6	7	6	8	69
NP_001100045.1	Srpk2	SRSF protein kinase 2 [Rattus norvegicus]	11	3	3	2	0	0	2	0	0	0	0	0	1	0	0	2	0	0	0	0	0	1	3
NP_001100046.2	Armc10	armadillo repeat-containing protein 10 [Rattus norvegicus]	1	5	5	5	1	0	2	0	1	0	1	3	0	1	0	2	0	1	0	1	3	0	8
NP_001100054.1	Rpa3	replication protein A 14 kDa subunit [Rattus norvegicus]	1	1	1	1	1	0	1	0	0	1	0	0	0	1	0	1	0	0	1	0	0	0	3
XP_006236248.1	Tnpo3	PREDICTED: transportin-3 isoform X1 [Rattus norvegicus]	2	7	7	7	5	1	3	4	3	2	4	0	3	5	1	3	4	3	2	4	0	3	25
XP_017448015.1	Chchd3	PREDICTED: MICOS complex subunit MIC19 isoform X2 [Rattus norvegicus]	3	11	11	11	6	9	7	6	8	6	7	8	7	6	9	8	6	8	6	8	8	7	66
XP_006236721.1	Usp39	PREDICTED: U4/U6.U5 tri-snRNP-associated protein 2 isoform X1 [Rattus norvegicus]	2	5	5	5	2	2	3	3	3	2	4	2	3	2	2	3	3	3	2	4	2	3	24
XP_017448035.1	Ctnna2	PREDICTED: catenin alpha-2 isoform X3 [Rattus norvegicus]	4	5	1	1	5	4	5	3	3	4	4	2	4	1	1	2	0	1	2	0	0	2	9
NP_001100071.1	Bola3	bolA-like protein 3 [Rattus norvegicus]	1	3	3	3	1	1	2	2	3	3	3	1	2	1	1	2	2	3	3	3	1	2	18
NP_001100073.1	Cct7	T-complex protein 1 subunit eta [Rattus norvegicus]	1	20	20	20	15	11	16	11	12	10	11	8	15	16	12	18	11	14	10	13	8	16	118
NP_001100075.1	Fam136a	protein FAM136A [Rattus norvegicus]	1	6	6	6	3	3	3	3	4	4	6	4	3	5	6	7	3	5	6	8	6	4	50
NP_001100077.1	Podxl2	podocalyxin-like protein 2 precursor [Rattus norvegicus]	1	5	5	5	3	1	3	2	3	1	3	1	2	3	1	3	2	3	1	3	1	2	19
NP_001100078.1	Chchd6	MICOS complex subunit Mic25 [Rattus norvegicus]	2	9	9	8	2	7	3	4	4	5	4	2	2	2	7	3	4	5	6	4	2	2	35
NP_001100081.1	Lsm3	U6 snRNA-associated Sm-like protein LSm3 [Rattus norvegicus]	1	2	2	2	1	1	0	0	0	1	0	2	0	1	1	0	0	0	1	0	2	0	5
NP_001100085.2	Arpc4	actin-related protein 2/3 complex subunit 4 [Rattus norvegicus]	1	7	7	7	2	3	6	4	5	5	4	2	4	2	3	6	4	5	5	4	2	4	35
XP_006237400.1	Usp5	PREDICTED: ubiquitin carboxyl-terminal hydrolase 5 isoform X1 [Rattus norvegicus]	2	25	25	8	19	13	15	17	14	18	13	8	19	23	14	17	20	15	21	15	8	20	153
NP_001100106.1	Bsdc1	BSD domain-containing protein 1 [Rattus norvegicus]	1	9	9	9	3	1	5	5	7	6	6	4	6	3	1	5	5	7	6	6	4	6	43
NP_001100107.1	Gem	GTP-binding protein GEM [Rattus norvegicus]	2	11	11	11	7	5	7	6	4	5	4	2	5	8	6	8	7	5	5	4	2	5	50
NP_001100109.1	Otud6b	OTU domain-containing protein 6B [Rattus norvegicus]	3	5	5	5	0	0	2	0	3	3	1	3	0	0	0	2	0	3	4	1	4	0	14
XP_008761834.1	Ube2j1	PREDICTED: ubiquitin-conjugating enzyme E2 J1 isoform X1 [Rattus norvegicus]	3	4	4	4	2	1	3	1	2	2	2	1	1	2	1	3	1	2	2	2	1	1	15
NP_001100115.1	Ddx58	probable ATP-dependent RNA helicase DDX58 [Rattus norvegicus]	1	9	9	9	5	6	6	4	4	5	4	6	6	5	6	6	4	4	5	4	6	6	46
NP_001100116.1	Ndufb6	NADH dehydrogenase [ubiquinone] 1 beta subcomplex subunit 6 [Rattus norvegicus]	1	3	3	3	2	1	2	1	3	2	1	1	2	2	1	2	1	3	2	1	1	2	15
NP_001100124.1	Sec61b	protein transport protein Sec61 subunit beta [Rattus norvegicus]	1	2	2	2	1	2	1	1	1	1	1	2	1	1	2	1	1	1	1	1	2	1	11
NP_001100125.2	Nans	sialic acid synthase [Rattus norvegicus]	1	12	12	12	9	8	10	10	8	9	9	6	9	13	10	13	11	10	11	12	7	11	98
NP_001100129.1	Prpf4	U4/U6 small nuclear ribonucleoprotein Prp4 [Rattus norvegicus]	1	3	3	3	0	0	2	2	0	1	0	0	0	0	0	2	2	0	1	0	0	0	5
NP_001100130.1	Atp6v1g1	V-type proton ATPase subunit G 1 [Rattus norvegicus]	1	4	3	3	3	4	4	4	4	4	4	4	4	3	3	3	3	3	3	3	4	3	28
NP_001100135.1	Ttc39b	tetratricopeptide repeat protein 39B [Rattus norvegicus]	4	29	5	5	21	20	23	21	19	21	20	14	23	1	0	2	1	1	1	1	0	3	10
NP_001100140.1	C8a	complement component C8 alpha chain precursor [Rattus norvegicus]	1	5	5	5	1	0	2	1	2	0	2	1	4	1	0	2	1	2	0	2	1	4	13
NP_001100143.1	Gpx7	glutathione peroxidase 7 precursor [Rattus norvegicus]	1	2	2	2	0	0	1	0	0	0	1	0	0	0	0	1	0	0	0	1	0	0	2
NP_001100144.1	Coa7	sel1 repeat-containing protein 1 [Rattus norvegicus]	1	5	5	4	0	2	1	0	2	0	1	1	0	0	2	1	0	2	0	1	1	0	7
NP_001100158.1	Sh3bgrl3	SH3 domain-binding glutamic acid-rich-like protein 3 [Rattus norvegicus]	1	2	2	2	2	1	2	2	2	1	2	2	2	2	1	2	2	3	1	2	2	2	17
NP_001100159.1	Zfp593	zinc finger protein 593 [Rattus norvegicus]	1	3	3	3	1	1	0	0	1	0	1	1	2	1	1	0	0	1	0	1	1	2	7
XP_017448783.1	Eif4g3	PREDICTED: eukaryotic translation initiation factor 4 gamma 3 isoform X1 [Rattus norvegicus]	21	8	4	4	2	3	5	3	3	4	5	2	5	0	0	1	1	2	2	1	1	2	10
XP_006239522.1	H6pd	PREDICTED: GDH/6PGL endoplasmic bifunctional protein isoform X1 [Rattus norvegicus]	3	23	23	23	11	10	15	12	15	16	12	6	13	13	11	19	16	21	17	17	6	14	134
XP_006239625.1	Isg15	PREDICTED: ubiquitin-like protein ISG15 isoform X1 [Rattus norvegicus]	2	2	2	2	1	0	1	2	2	1	0	0	2	1	0	1	2	2	1	0	0	2	9
NP_001100171.1	Pin1	peptidyl-prolyl cis-trans isomerase NIMA-interacting 1 [Rattus norvegicus]	1	7	7	7	3	4	3	4	6	4	6	4	2	4	5	4	5	7	5	7	5	3	45
XP_008764143.1	Angptl6	PREDICTED: angiopoietin-related protein 6 isoform X1 [Rattus norvegicus]	2	1	1	1	0	0	0	0	0	0	0	0	1	0	0	0	0	0	0	0	0	1	1
NP_001100180.1	Emilin1	EMILIN-1 [Rattus norvegicus]	3	14	14	14	5	4	7	8	9	9	9	8	9	5	5	7	8	9	11	9	9	10	73
XP_006239945.1	Pum2	PREDICTED: pumilio homolog 2 isoform X4 [Rattus norvegicus]	7	1	1	1	0	0	0	1	1	0	0	0	1	0	0	0	1	1	0	0	0	1	3
XP_008762807.1	Fam49a	PREDICTED: protein FAM49A isoform X1 [Rattus norvegicus]	3	9	9	8	1	2	1	6	5	4	5	1	4	1	2	1	6	6	4	5	1	4	30
NP_001100199.1	Eapp	E2F-associated phosphoprotein isoform 2 [Rattus norvegicus]	1	7	7	7	7	6	6	6	7	7	6	5	6	8	7	8	7	7	9	8	5	6	65
NP_001100200.1	RGD1305089	mitochondrial ribonuclease P catalytic subunit precursor [Rattus norvegicus]	1	1	1	1	0	0	0	0	1	0	1	0	0	0	0	0	0	1	0	1	0	0	2
NP_001100206.2	Fkbp3	peptidyl-prolyl cis-trans isomerase FKBP3 [Rattus norvegicus]	1	9	9	9	6	6	6	5	8	7	7	7	7	9	9	7	7	10	10	11	10	10	83
XP_017449582.1	Ppp2r5e	PREDICTED: serine/threonine-protein phosphatase 2A 56 kDa regulatory subunit epsilon isoform isoform X3 [Rattus norvegicus]	5	3	3	3	2	1	2	0	0	0	0	0	0	2	1	2	0	0	0	0	0	0	5
XP_006240430.1	RGD1310769	PREDICTED: probable ergosterol biosynthetic protein 28 isoform X1 [Rattus norvegicus]	3	2	2	2	1	2	1	1	1	1	1	1	1	1	2	1	1	1	1	1	1	1	10
NP_001100223.1	Cpsf2	cleavage and polyadenylation specificity factor subunit 2 [Rattus norvegicus]	1	3	3	3	0	0	1	2	0	0	0	0	1	0	0	1	2	0	0	0	0	1	4
NP_001100225.2	Clmn	calmin [Rattus norvegicus]	3	20	20	1	6	4	9	5	8	7	14	3	3	6	5	10	6	8	7	15	3	3	63
NP_001100227.1	Cfp	properdin precursor [Rattus norvegicus]	1	2	2	2	0	0	0	0	1	1	1	1	1	0	0	0	0	1	1	1	1	1	5
XP_017449599.1	Nudt14	PREDICTED: uridine diphosphate glucose pyrophosphatase isoform X1 [Rattus norvegicus]	3	2	2	2	0	0	1	1	0	0	0	0	0	0	0	1	1	0	0	0	0	0	2
NP_001100242.2	Ndufa7	NADH dehydrogenase [ubiquinone] 1 alpha subcomplex subunit 7 [Rattus norvegicus]	1	5	5	5	0	1	0	1	0	1	2	1	1	0	1	0	1	0	1	2	1	1	7
XP_006241260.1	Nup37	PREDICTED: nucleoporin Nup37 isoform X2 [Rattus norvegicus]	3	4	4	4	2	1	3	2	2	2	2	1	2	2	1	3	2	2	2	2	1	2	17
XP_006241261.1	Ccdc53	PREDICTED: WASH complex subunit CCDC53 isoform X1 [Rattus norvegicus]	2	3	3	2	2	1	1	0	1	2	1	2	2	2	1	1	0	1	2	1	2	2	12
NP_001100251.2	Ndufa12	NADH dehydrogenase [ubiquinone] 1 alpha subcomplex subunit 12 [Rattus norvegicus]	3	8	8	8	6	7	5	6	3	4	7	3	5	6	7	5	6	3	4	7	3	5	46
XP_008763612.1	Cpsf6	PREDICTED: cleavage and polyadenylation specificity factor subunit 6 isoform X5 [Rattus norvegicus]	8	5	5	5	3	1	3	3	3	3	4	2	3	3	1	3	3	3	3	4	2	3	25
NP_001100256.1	Tbk1	serine/threonine-protein kinase TBK1 [Rattus norvegicus]	1	3	3	3	0	0	0	0	2	0	0	0	1	0	0	0	0	2	0	0	0	1	3
NP_001100258.1	Trabd	traB domain-containing protein [Rattus norvegicus]	2	8	8	7	3	2	2	2	4	2	5	1	4	3	3	2	2	4	2	5	1	4	26
NP_001100259.1	Ppp6r2	serine/threonine-protein phosphatase 6 regulatory subunit 2 [Rattus norvegicus]	2	4	4	4	1	1	2	1	2	2	2	1	2	1	1	2	1	2	2	2	1	2	14
XP_006257405.1	Ddx23	PREDICTED: probable ATP-dependent RNA helicase DDX23 isoform X1 [Rattus norvegicus]	2	4	4	4	0	0	0	0	0	0	1	0	0	0	0	0	0	0	0	1	0	0	1
NP_001100264.2	Pfdn5	prefoldin subunit 5 [Rattus norvegicus]	1	4	4	4	2	2	4	3	3	4	3	3	3	3	2	4	4	3	6	4	3	4	33
XP_017450282.1	Cbx5	PREDICTED: chromobox protein homolog 5 isoform X1 [Rattus norvegicus]	5	5	5	5	1	1	2	1	2	1	4	1	1	1	1	2	1	2	1	4	1	1	14
NP_001100268.2	Aasdhppt	L-aminoadipate-semialdehyde dehydrogenase-phosphopantetheinyl transferase [Rattus norvegicus]	2	2	2	2	2	2	1	1	2	1	1	0	1	2	2	1	1	2	1	1	0	1	11
NP_001100271.1	Med17	mediator of RNA polymerase II transcription subunit 17 [Rattus norvegicus]	7	5	2	2	2	2	1	1	4	2	1	2	1	1	1	2	2	3	2	2	0	2	15
XP_008764151.1	Tmem205	PREDICTED: transmembrane protein 205 isoform X1 [Rattus norvegicus]	8	4	4	4	3	4	4	3	3	4	2	3	3	3	4	4	3	3	4	2	3	3	29
NP_001100276.1	Prkcsh	glucosidase 2 subunit beta precursor [Rattus norvegicus]	3	23	23	23	9	15	13	12	12	15	15	15	10	9	17	16	12	13	16	17	18	10	128
NP_001100279.1	Vps26b	vacuolar protein sorting-associated protein 26B [Rattus norvegicus]	1	10	10	10	4	2	3	1	2	1	1	3	1	4	2	3	1	2	1	1	3	1	18
XP_008764417.1	Nnmt	PREDICTED: nicotinamide N-methyltransferase isoform X1 [Rattus norvegicus]	2	7	7	7	4	4	3	5	6	5	6	2	4	4	4	3	5	6	5	6	2	4	39
XP_006243134.1	Hykk	PREDICTED: hydroxylysine kinase isoform X1 [Rattus norvegicus]	2	9	9	9	6	5	5	5	6	5	5	3	5	6	5	6	5	6	5	5	3	6	47
NP_001100301.1	Hacd3	very-long-chain (3R)-3-hydroxyacyl-CoA dehydratase 3 [Rattus norvegicus]	1	8	8	8	6	4	4	6	5	5	5	6	4	7	5	5	7	6	6	6	7	5	54
NP_001100310.1	Gsta4	glutathione S-transferase alpha-4 [Rattus norvegicus]	2	7	5	5	5	2	7	5	5	3	4	4	6	3	1	5	5	5	3	4	2	5	33
NP_001100321.1	Nck1	cytoplasmic protein NCK1 [Rattus norvegicus]	1	3	3	3	1	0	1	1	0	0	1	0	0	1	0	1	1	0	0	1	0	0	4
XP_006243834.1	Smarcc1	PREDICTED: SWI/SNF complex subunit SMARCC1 isoform X3 [Rattus norvegicus]	4	5	2	2	0	0	2	0	1	0	2	0	1	0	0	1	0	0	0	0	0	0	1
NP_001100332.1	Ngp	neutrophilic granule protein precursor [Rattus norvegicus]	1	5	5	5	0	0	0	1	3	0	2	0	2	0	0	0	2	3	0	2	0	2	9
NP_001100337.1	Eif1b	eukaryotic translation initiation factor 1b [Rattus norvegicus]	1	7	1	1	7	7	4	5	5	6	6	5	6	1	1	0	0	0	1	1	1	1	6
NP_001100338.1	Hhatl	protein-cysteine N-palmitoyltransferase HHAT-like protein [Rattus norvegicus]	2	6	6	6	2	0	1	5	3	1	2	0	3	2	0	1	5	3	1	2	0	3	17
XP_017451091.1	Fyco1	PREDICTED: FYVE and coiled-coil domain-containing protein 1 isoform X1 [Rattus norvegicus]	2	10	10	10	6	5	5	4	2	3	6	3	8	6	6	5	4	2	3	6	3	8	43
NP_001100341.1	Xcr1	chemokine XC receptor 1 [Rattus norvegicus]	2	12	12	12	10	10	11	11	9	9	8	9	9	10	12	13	11	9	10	9	9	10	93
NP_001100343.1	Slc25a23	calcium-binding mitochondrial carrier protein SCaMC-3 [Rattus norvegicus]	2	4	4	4	1	1	2	2	1	1	1	0	0	1	1	2	2	1	1	1	0	0	9
NP_001100381.1	Mfsd6	major facilitator superfamily domain-containing protein 6 [Rattus norvegicus]	1	3	3	3	1	1	2	1	3	1	3	0	0	1	1	2	1	3	1	3	0	0	12
NP_001100382.1	Ndufb3	NADH dehydrogenase [ubiquinone] 1 beta subcomplex subunit 3 [Rattus norvegicus]	1	2	2	2	2	1	2	2	1	1	1	1	2	2	1	2	2	1	1	1	1	2	13
XP_006245228.1	Arpc2	PREDICTED: actin-related protein 2/3 complex subunit 2 isoform X1 [Rattus norvegicus]	3	14	14	14	8	10	10	9	7	7	6	7	11	9	10	11	9	7	7	6	7	12	78
XP_006245231.1	Aamp	PREDICTED: angio-associated migratory cell protein isoform X3 [Rattus norvegicus]	4	2	2	2	1	0	2	1	1	0	0	0	0	1	0	2	1	1	0	0	0	0	5
XP_017451864.1	Cul3	PREDICTED: cullin-3 isoform X1 [Rattus norvegicus]	7	9	9	9	2	3	5	4	4	6	5	3	6	2	3	5	4	4	6	5	3	6	38
NP_001100399.1	Copg2	coatomer subunit gamma-2 [Rattus norvegicus]	1	16	14	14	4	7	9	9	6	6	5	4	8	4	7	7	7	4	4	3	6	7	49
NP_001100403.1	Ap3s1	AP-3 complex subunit sigma-1 [Rattus norvegicus]	6	1	1	1	0	0	1	1	0	1	1	0	0	0	0	1	1	0	1	1	0	0	4
NP_001100420.1	Rap2c	ras-related protein Rap-2c [Rattus norvegicus]	3	11	11	10	8	9	8	9	11	7	8	5	10	9	11	10	13	15	10	9	5	13	95
XP_006257551.1	Cul4b	PREDICTED: cullin-4B isoform X1 [Rattus norvegicus]	2	10	4	4	4	2	3	3	4	3	4	1	1	1	0	1	0	2	2	0	1	0	7
NP_001100434.1	Tbl1x	F-box-like/WD repeat-containing protein TBL1X [Rattus norvegicus]	1	5	2	2	1	2	3	2	2	2	3	0	1	0	0	2	0	1	0	1	0	1	5
NP_001100443.1	Pmm2	phosphomannomutase 2 [Rattus norvegicus]	2	9	9	9	6	7	7	5	6	6	4	5	8	7	9	8	6	7	6	5	5	9	62
XP_006246323.1	RGD1310352	PREDICTED: keratinocyte-associated transmembrane protein 2 isoform X1 [Rattus norvegicus]	2	1	1	1	0	1	0	0	0	0	0	0	0	0	1	0	0	0	0	0	0	0	1
NP_001100476.1	Atpaf2	ATP synthase mitochondrial F1 complex assembly factor 2 [Rattus norvegicus]	1	6	6	6	3	0	2	3	5	4	3	0	1	3	0	2	3	5	4	3	0	1	21
NP_001100481.1	Mpdu1	mannose-P-dolichol utilization defect 1 protein [Rattus norvegicus]	1	2	2	2	0	0	1	1	1	0	1	0	1	0	0	1	1	1	0	1	0	1	5
NP_001100488.2	Ankfy1	rabankyrin-5 [Rattus norvegicus]	1	9	9	9	3	2	2	3	1	2	4	0	4	3	2	2	3	1	2	4	0	4	21
NP_001100495.1	Abhd15	protein ABHD15 precursor [Rattus norvegicus]	1	1	1	1	1	1	0	1	1	0	0	0	0	1	1	0	1	1	0	0	0	0	4
NP_001100496.1	Rhot1	mitochondrial Rho GTPase 1 [Rattus norvegicus]	2	11	11	10	6	3	6	3	2	4	5	2	2	6	4	6	3	2	4	5	2	2	34
NP_001100527.1	Dcaf7	DDB1- and CUL4-associated factor 7 [Rattus norvegicus]	1	2	2	2	1	0	2	0	0	0	0	0	1	1	0	2	0	0	0	0	0	1	4
NP_612512.1	Map3k2	mitogen-activated protein kinase kinase kinase 2 [Rattus norvegicus]	2	1	1	1	0	0	0	0	0	0	0	0	0	0	0	0	0	0	0	0	0	0	0
XP_006247659.1	Ddx42	PREDICTED: ATP-dependent RNA helicase DDX42 isoform X1 [Rattus norvegicus]	3	6	6	6	0	0	1	2	2	1	1	0	3	0	0	1	2	2	1	1	0	3	10
XP_006247749.1	Cog1	PREDICTED: conserved oligomeric Golgi complex subunit 1 isoform X1 [Rattus norvegicus]	3	2	2	2	1	0	1	1	1	0	1	0	1	1	0	1	1	1	0	1	0	1	6
XP_006247752.1	Cdc42ep4	PREDICTED: cdc42 effector protein 4 isoform X1 [Rattus norvegicus]	4	4	4	4	0	0	1	0	1	2	1	3	1	0	0	1	0	1	2	1	3	1	9
NP_001100534.1	Fads6	fatty acid desaturase 6 [Rattus norvegicus]	1	1	1	1	1	0	1	0	0	0	1	0	1	1	0	1	0	0	0	1	0	1	4
XP_017452833.1	Caskin2	PREDICTED: caskin-2 isoform X2 [Rattus norvegicus]	3	1	1	1	0	0	0	0	1	1	1	1	0	0	0	0	0	1	1	1	1	0	4
XP_006247866.1	Engase	PREDICTED: cytosolic endo-beta-N-acetylglucosaminidase isoform X2 [Rattus norvegicus]	3	4	4	4	2	0	0	1	1	0	0	0	1	2	0	0	1	1	0	0	0	1	5
NP_001100547.2	Fn3krp	ketosamine-3-kinase [Rattus norvegicus]	1	5	5	5	3	1	4	2	3	2	2	1	3	3	1	4	2	3	2	2	1	3	21
XP_006248547.1	Cpn2	PREDICTED: carboxypeptidase N subunit 2 isoform X1 [Rattus norvegicus]	2	3	3	3	1	0	0	0	2	1	2	0	1	1	0	0	0	3	1	3	0	1	9
XP_006248514.1	Osbpl11	PREDICTED: oxysterol-binding protein-related protein 11 isoform X3 [Rattus norvegicus]	5	5	5	5	1	0	1	2	3	1	1	2	1	1	0	1	2	3	1	1	2	1	12
NP_001100573.1	Ripk4	receptor-interacting serine/threonine-protein kinase 4 [Rattus norvegicus]	1	13	13	13	7	13	12	9	9	8	12	7	8	10	17	16	11	11	11	14	9	11	110
NP_001100596.1	Cox19	COX19 cytochrome c oxidase assembly homolog [Rattus norvegicus]	1	3	3	3	1	0	2	0	2	1	3	0	0	1	0	2	0	2	1	3	0	0	9
NP_001100599.1	Cops6	COP9 signalosome complex subunit 6 [Rattus norvegicus]	1	8	8	8	6	7	5	5	6	6	6	3	5	6	7	5	5	6	6	6	3	5	49
XP_006249563.1	Sart3	PREDICTED: squamous cell carcinoma antigen recognized by T-cells 3 isoform X1 [Rattus norvegicus]	3	7	7	6	2	2	1	3	2	4	1	2	2	2	2	1	3	2	4	1	2	2	19
XP_017456753.1	Tnpo2	PREDICTED: transportin-2 isoform X2 [Rattus norvegicus]	8	8	5	5	1	1	4	1	3	1	2	1	1	1	0	3	0	1	1	1	0	0	7
NP_001100650.1	Ipo9	importin-9 [Rattus norvegicus]	3	6	6	6	5	1	3	3	2	4	3	3	3	5	2	3	3	2	4	3	4	3	29
NP_001100653.1	Trove2	60 kDa SS-A/Ro ribonucleoprotein [Rattus norvegicus]	1	3	3	3	0	0	1	1	2	0	1	0	2	0	0	1	1	2	0	1	0	2	7
NP_001100654.1	Dhx9	ATP-dependent RNA helicase A [Rattus norvegicus]	3	22	1	1	13	8	15	13	15	12	10	7	13	1	0	1	1	1	1	1	1	1	8
XP_017454298.1	Tpr	PREDICTED: nucleoprotein TPR isoform X1 [Rattus norvegicus]	2	54	54	54	9	31	18	17	25	35	25	29	16	9	31	18	17	26	35	26	30	16	208
XP_017454300.1	Fam20b	PREDICTED: glycosaminoglycan xylosylkinase isoform X1 [Rattus norvegicus]	5	2	2	2	0	0	0	2	0	0	0	0	0	0	0	0	2	0	0	0	0	0	2
NP_001100671.1	Prox1	prospero homeobox protein 1 [Rattus norvegicus]	6	5	5	5	2	1	1	2	3	2	4	4	1	2	1	1	2	3	2	4	4	1	20
NP_001100678.1	2019-09-11	septin-11 [Rattus norvegicus]	9	10	10	9	8	5	7	6	4	5	6	5	7	8	5	9	6	4	6	6	5	8	57
NP_001100683.1	Uba6	ubiquitin-like modifier-activating enzyme 6 [Rattus norvegicus]	1	12	12	12	9	3	6	6	2	4	5	2	5	10	3	6	6	2	4	5	2	5	43
XP_006250961.1	Slain2	PREDICTED: SLAIN motif-containing protein 2 isoform X2 [Rattus norvegicus]	3	1	1	1	0	0	0	0	1	0	1	0	0	0	0	0	0	1	0	1	0	0	2
NP_001100702.1	Osbp2	oxysterol-binding protein 2 [Rattus norvegicus]	2	1	1	1	0	1	0	0	0	1	1	0	0	0	1	0	0	0	1	1	0	0	3
NP_001100704.1	Rnf215	RING finger protein 215 precursor [Rattus norvegicus]	2	5	5	5	4	4	4	4	4	4	5	3	4	5	5	5	5	5	6	6	3	5	45
NP_001100705.1	Sf3a1	splicing factor 3A subunit 1 [Rattus norvegicus]	1	14	14	14	5	6	6	8	7	4	6	6	6	5	7	6	8	9	4	7	6	6	58
NP_001100718.1	Vcl	vinculin [Rattus norvegicus]	2	40	40	40	23	26	26	25	16	29	22	27	26	23	27	28	25	16	29	22	27	26	223
NP_001100719.1	Comtd1	catechol O-methyltransferase domain-containing protein 1 [Rattus norvegicus]	1	3	3	3	3	1	2	3	3	2	2	0	2	3	1	2	3	3	2	2	0	2	18
NP_001100731.1	Supt16h	FACT complex subunit SPT16 [Rattus norvegicus]	1	3	3	3	2	0	0	2	0	0	1	0	0	2	0	0	2	0	0	1	0	0	5
NP_001100735.1	Cenpj	centromere protein J [Rattus norvegicus]	2	1	1	1	1	0	0	1	0	1	1	1	1	1	0	0	1	0	1	1	1	1	6
XP_017455192.1	Slc39a14	PREDICTED: zinc transporter ZIP14 isoform X2 [Rattus norvegicus]	3	6	6	6	1	1	1	3	3	6	2	3	4	1	1	1	3	3	6	2	4	5	26
NP_001100752.1	Acod1	cis-aconitate decarboxylase [Rattus norvegicus]	2	5	5	5	1	2	2	1	1	2	3	1	3	1	2	2	1	1	2	4	1	3	17
NP_001100758.1	Flnb	filamin-B [Rattus norvegicus]	6	83	83	79	54	54	56	53	45	55	44	43	57	56	55	59	56	49	56	47	45	62	485
NP_001100759.1	Lsm5	U6 snRNA-associated Sm-like protein LSm5 [Rattus norvegicus]	2	2	2	2	1	1	2	2	1	1	2	1	2	1	1	2	2	1	1	2	1	2	13
NP_001100761.2	Itih1	inter-alpha-trypsin inhibitor heavy chain H1 precursor [Rattus norvegicus]	3	11	11	11	6	5	5	3	5	4	5	3	6	6	5	6	3	5	5	5	3	7	45
XP_008769222.1	Oxnad1	PREDICTED: oxidoreductase NAD-binding domain-containing protein 1 isoform X2 [Rattus norvegicus]	6	6	6	6	3	2	3	3	4	3	4	1	1	3	2	3	3	4	3	4	1	1	24
NP_001100790.1	Prosc	proline synthase co-transcribed bacterial homolog protein [Rattus norvegicus]	2	9	9	9	5	4	7	7	6	5	6	5	5	6	5	8	8	8	6	9	6	8	64
XP_017456018.1	Ripk1	PREDICTED: receptor-interacting serine/threonine-protein kinase 1 isoform X1 [Rattus norvegicus]	8	3	3	3	0	0	0	0	2	1	1	0	0	0	0	0	0	2	1	1	0	0	4
NP_001100831.1	Larp4b	la-related protein 4B [Rattus norvegicus]	1	8	8	8	2	2	2	2	3	1	3	3	0	2	2	2	2	3	1	3	3	0	18
NP_001100857.1	Tnfaip8	tumor necrosis factor alpha-induced protein 8 [Rattus norvegicus]	4	1	1	1	1	0	1	0	1	0	1	0	1	1	0	1	0	1	0	1	0	1	5
NP_001100863.2	Diaph1	protein diaphanous homolog 1 [Rattus norvegicus]	1	24	24	24	11	8	16	11	14	8	12	6	9	11	8	17	11	15	9	13	6	11	101
NP_001100868.2	Wdr33	pre-mRNA 3' end processing protein WDR33 [Rattus norvegicus]	1	3	3	3	0	0	0	0	0	0	0	1	1	0	0	0	0	0	0	0	1	1	2
NP_001100875.1	Mib1	E3 ubiquitin-protein ligase MIB1 [Rattus norvegicus]	1	4	4	4	0	3	1	0	1	1	0	0	2	0	3	1	0	1	1	0	0	2	8
NP_001100877.1	Cdh5	cadherin-5 [Rattus norvegicus]	1	27	2	2	21	19	18	18	17	16	14	9	12	1	1	0	0	0	1	1	1	0	5
XP_006255144.1	Csnk2a2	PREDICTED: casein kinase II subunit alpha' isoform X1 [Rattus norvegicus]	2	13	13	13	8	2	10	12	8	6	6	1	9	8	2	10	12	8	6	6	1	9	62
NP_001100889.1	Smarca5	SWI/SNF-related matrix-associated actin-dependent regulator of chromatin subfamily A member 5 [Rattus norvegicus]	1	4	4	4	0	0	1	1	1	1	0	1	0	0	0	1	1	1	1	0	1	0	5
NP_001100896.1	Psmd7	26S proteasome non-ATPase regulatory subunit 7 [Rattus norvegicus]	1	10	10	10	5	5	7	6	6	6	6	2	7	6	5	8	7	8	7	8	2	7	58
NP_001100898.2	Zfp612	zinc finger protein 23 [Rattus norvegicus]	1	1	1	1	1	1	1	1	1	1	1	1	1	2	2	2	2	2	2	2	2	3	19
XP_006255747.1	Gan	PREDICTED: gigaxonin isoform X1 [Rattus norvegicus]	2	1	1	1	1	0	1	1	1	0	0	0	1	1	0	1	1	1	0	0	0	1	5
XP_008758758.1	Nhlrc2	PREDICTED: NHL repeat-containing protein 2 isoform X2 [Rattus norvegicus]	3	14	14	14	7	4	8	8	8	7	9	2	7	7	4	9	8	8	7	9	2	7	61
NP_001100916.1	Pdzd8	PDZ domain-containing protein 8 [Rattus norvegicus]	1	2	2	2	1	0	1	0	1	0	1	2	0	1	0	1	0	1	0	1	2	0	6
XP_006227846.1	Pdcd6	PREDICTED: programmed cell death protein 6 isoform X1 [Rattus norvegicus]	2	3	3	3	2	1	2	2	2	2	2	2	1	2	1	2	2	2	2	2	2	1	16
XP_017459895.1	NEWGENE_1309258	PREDICTED: vacuolar protein sorting-associated protein 37C isoform X2 [Rattus norvegicus]	13	3	3	3	1	0	0	1	0	1	0	2	1	1	0	0	1	0	1	0	2	1	6
NP_001100941.2	Cnot3	CCR4-NOT transcription complex subunit 3 [Rattus norvegicus]	1	3	3	3	0	1	1	1	1	1	3	1	1	0	1	1	1	1	1	3	1	1	10
NP_001100967.2	Supt5h	transcription elongation factor SPT5 [Rattus norvegicus]	1	10	10	10	3	1	2	3	3	3	4	2	7	3	1	2	3	3	3	4	2	7	28
XP_017444617.1	Uri1	PREDICTED: unconventional prefoldin RPB5 interactor 1 isoform X1 [Rattus norvegicus]	2	4	4	4	0	0	0	0	2	1	4	1	0	0	0	0	0	2	1	4	1	0	8
XP_006229154.1	Tmem143	PREDICTED: transmembrane protein 143 isoform X4 [Rattus norvegicus]	6	2	2	2	0	0	1	1	1	0	1	0	0	0	0	1	1	1	0	1	0	0	4
NP_001100985.1	Hebp2	heme-binding protein 2 [Rattus norvegicus]	1	2	2	2	0	0	1	0	2	1	1	0	0	0	0	1	0	2	1	1	0	0	5
NP_001100987.1	Cyfip1	cytoplasmic FMR1-interacting protein 1 [Rattus norvegicus]	4	11	11	11	4	2	4	4	3	0	4	2	4	4	2	4	4	3	0	4	2	4	27
NP_001101000.1	Arpin	arpin [Rattus norvegicus]	1	2	2	2	2	0	1	1	0	1	1	0	1	2	0	1	1	0	1	1	0	1	7
NP_001101004.1	Efl1	elongation factor-like GTPase 1 [Rattus norvegicus]	1	10	10	10	5	4	5	3	5	3	4	1	4	5	4	5	3	5	3	4	1	4	34
NP_001101010.1	Rnf121	RING finger protein 121 [Rattus norvegicus]	1	2	2	2	2	1	1	1	1	2	1	1	1	2	1	2	1	1	2	1	1	1	12
NP_001101012.2	Usp47	ubiquitin carboxyl-terminal hydrolase 47 [Rattus norvegicus]	4	23	23	23	8	9	9	9	7	5	9	5	9	8	9	9	9	7	5	9	5	9	70
NP_001101015.1	Ipo7	importin-7 [Rattus norvegicus]	1	9	9	9	3	2	5	3	4	2	4	1	3	3	2	5	3	4	2	4	1	3	27
XP_008772955.1	LOC100911365	PREDICTED: Parkinson disease 7 domain-containing protein 1 isoform X2 [Rattus norvegicus]	6	2	2	2	1	2	1	0	1	0	1	0	1	1	2	1	0	1	0	1	0	1	7
NP_001101056.1	Cstf2t	cleavage stimulation factor subunit 2 tau variant [Rattus norvegicus]	1	5	5	3	0	1	1	1	1	0	2	2	1	0	1	1	1	1	0	2	2	1	9
XP_017444758.1	Chuk	PREDICTED: inhibitor of nuclear factor kappa-B kinase subunit alpha isoform X3 [Rattus norvegicus]	5	1	1	1	0	0	0	0	1	0	1	0	0	0	0	0	0	1	0	1	0	0	2
NP_001101066.1	Tmem2	transmembrane protein 2 [Rattus norvegicus]	6	5	5	5	0	0	0	4	2	3	3	0	3	0	0	0	4	2	3	3	0	3	15
NP_001101096.1	Ado	2-aminoethanethiol dioxygenase [Rattus norvegicus]	1	1	1	1	1	1	1	1	1	1	1	0	1	1	1	1	1	1	1	1	0	1	8
NP_001101101.1	Gopc	Golgi-associated PDZ and coiled-coil motif-containing protein [Rattus norvegicus]	1	3	3	3	0	0	1	1	0	0	0	0	0	0	0	1	1	0	0	0	0	0	2
NP_001101103.1	Gcc2	GRIP and coiled-coil domain-containing protein 2 [Rattus norvegicus]	2	28	28	28	2	4	6	5	9	7	9	8	8	2	4	6	5	9	7	9	8	8	58
XP_008759064.1	Car1	PREDICTED: carbonic anhydrase 1 isoform X1 [Rattus norvegicus]	3	8	8	8	6	4	7	7	7	6	6	6	6	7	4	10	9	10	9	9	6	9	73
XP_008759182.1	LOC102553014	PREDICTED: DCN1-like protein 1 isoform X4 [Rattus norvegicus]	21	3	3	3	3	1	2	3	3	1	2	3	2	3	1	2	3	3	1	2	3	2	20
NP_001101142.1	Fbxo4	F-box only protein 4 [Rattus norvegicus]	1	4	4	4	1	0	2	3	1	0	0	1	3	1	0	2	3	1	0	0	1	3	11
XP_008759269.1	Dhx36	PREDICTED: ATP-dependent RNA helicase DHX36 isoform X1 [Rattus norvegicus]	2	2	2	2	1	1	1	1	1	1	1	0	1	1	1	1	1	1	1	1	0	1	8
NP_001101158.1	Ubqln4	ubiquilin-4 [Rattus norvegicus]	4	10	8	8	2	2	7	3	6	6	7	6	3	1	1	5	2	5	4	6	6	2	32
NP_001101159.1	Ash1l	histone-lysine N-methyltransferase ASH1L [Rattus norvegicus]	9	3	3	3	2	1	1	1	1	1	2	0	0	2	1	1	1	1	1	2	0	0	9
NP_001101170.1	Prcc	proline-rich protein PRCC [Rattus norvegicus]	1	1	1	1	0	0	0	0	0	1	1	1	0	0	0	0	0	0	1	1	1	0	3
XP_017446411.1	Mov10	PREDICTED: putative helicase MOV-10 isoform X3 [Rattus norvegicus]	8	5	5	5	3	1	2	1	2	0	0	1	3	3	1	2	1	2	0	0	1	3	13
XP_017446412.1	Cttnbp2nl	PREDICTED: CTTNBP2 N-terminal-like protein isoform X1 [Rattus norvegicus]	3	2	2	2	0	0	0	0	0	0	1	1	0	0	0	0	0	0	0	1	1	0	2
XP_006233222.1	Fndc7	PREDICTED: fibronectin type III domain-containing protein 7 isoform X1 [Rattus norvegicus]	3	1	1	1	1	0	1	0	1	0	0	0	1	1	0	1	0	1	0	0	0	1	4
NP_001101197.1	Mttp	microsomal triglyceride transfer protein large subunit precursor [Rattus norvegicus]	1	40	40	40	29	27	30	24	26	29	29	27	31	41	34	40	30	33	37	37	32	38	322
NP_001101198.1	Rap1gds1	rap1 GTPase-GDP dissociation stimulator 1 [Rattus norvegicus]	1	9	9	9	4	3	1	2	3	3	4	2	1	4	3	1	2	3	3	4	2	1	23
XP_017447196.1	Ssfa2	PREDICTED: sperm-specific antigen 2 isoform X1 [Rattus norvegicus]	2	2	2	2	0	0	1	0	0	0	1	1	0	0	0	1	0	0	0	1	1	0	3
NP_001101210.1	Ctnnd1	catenin delta-1 [Rattus norvegicus]	10	27	27	27	17	12	15	18	14	15	17	13	19	17	13	15	21	14	16	17	14	19	146
NP_001101212.1	Slc43a1	large neutral amino acids transporter small subunit 3 [Rattus norvegicus]	1	3	3	3	0	1	0	2	2	2	1	0	2	0	1	0	3	2	2	1	0	2	11
XP_017447202.1	Slc43a3	PREDICTED: solute carrier family 43 member 3 isoform X2 [Rattus norvegicus]	7	1	1	1	0	0	1	1	1	0	1	1	1	0	0	1	1	1	0	1	1	1	6
NP_001101214.1	Nup160	nuclear pore complex protein Nup160 [Rattus norvegicus]	1	2	2	2	0	0	0	0	1	0	2	0	1	0	0	0	0	1	0	2	0	1	4
XP_017447206.1	Arhgap1	PREDICTED: rho GTPase-activating protein 1 isoform X1 [Rattus norvegicus]	12	8	8	8	4	1	5	4	4	2	4	2	3	4	1	5	4	4	2	4	2	3	29
NP_001101244.1	Itpa	inosine triphosphate pyrophosphatase [Rattus norvegicus]	1	8	8	8	4	6	7	8	7	6	6	5	6	4	6	8	8	7	7	6	6	6	58
NP_001101247.1	Siglec1	sialoadhesin precursor [Rattus norvegicus]	7	5	5	5	0	0	0	0	0	0	0	0	5	0	0	0	0	0	0	0	0	5	5
NP_001101250.1	Hao1	hydroxyacid oxidase 1 [Rattus norvegicus]	1	14	14	14	9	9	12	12	11	9	10	7	8	11	10	16	15	14	11	11	9	11	108
NP_001101270.1	Stk4	serine/threonine-protein kinase 4 [Rattus norvegicus]	4	5	5	3	0	1	1	1	1	1	1	1	2	0	1	1	1	1	1	1	1	2	9
NP_001101274.1	Mocs3	adenylyltransferase and sulfurtransferase MOCS3 [Rattus norvegicus]	1	1	1	1	0	0	0	0	0	0	0	0	1	0	0	0	0	0	0	0	0	1	1
NP_001101287.3	Nelfb	negative elongation factor B [Rattus norvegicus]	1	2	2	2	0	0	0	0	0	0	1	1	0	0	0	0	0	0	0	1	1	0	2
NP_001101291.1	Agpat2	1-acyl-sn-glycerol-3-phosphate acyltransferase beta precursor [Rattus norvegicus]	1	5	5	5	3	5	3	1	2	3	2	2	4	3	5	3	1	2	3	2	2	4	25
NP_001101301.2	Uck1	uridine-cytidine kinase 1 [Rattus norvegicus]	1	11	8	8	5	1	3	5	4	3	4	1	5	5	0	0	4	1	2	2	1	4	19
NP_001101302.1	Ptges2	prostaglandin E synthase 2 [Rattus norvegicus]	1	6	6	6	4	4	6	5	6	5	6	3	5	7	6	10	8	8	5	8	3	9	64
NP_001101308.1	Rbm18	probable RNA-binding protein 18 [Rattus norvegicus]	1	1	1	1	0	0	1	0	1	0	1	0	0	0	0	1	0	1	0	1	0	0	3
XP_017447341.1	Rabgap1	PREDICTED: rab GTPase-activating protein 1 isoform X1 [Rattus norvegicus]	11	7	7	7	3	2	4	3	2	0	1	0	4	3	2	4	3	2	0	1	0	4	19
NP_001101317.1	Golga3	golgin subfamily A member 3 [Rattus norvegicus]	2	25	25	25	3	9	5	7	13	17	7	11	8	3	9	5	7	13	17	7	11	8	80
XP_006236383.1	Luc7l2	PREDICTED: LUC7-like 2 pre-mRNA splicing factor isoform X5 [Rattus norvegicus]	10	8	8	6	4	5	5	5	6	6	5	2	2	4	6	5	5	6	6	6	2	2	42
NP_001101332.1	Nt5c3a	cytosolic 5'-nucleotidase 3A [Rattus norvegicus]	3	5	5	5	3	3	4	3	1	2	2	1	2	3	3	4	3	1	2	2	1	3	22
NP_001101338.1	Zfp638	zinc finger protein 638 [Rattus norvegicus]	6	5	5	5	3	1	3	1	0	3	3	5	1	3	1	3	1	0	3	3	5	1	20
NP_001101354.1	Cecr5	cat eye syndrome critical region protein 5 [Rattus norvegicus]	3	4	4	4	3	3	2	3	4	3	2	2	2	3	3	2	4	4	3	3	2	2	26
XP_017448140.1	Cd163	PREDICTED: scavenger receptor cysteine-rich type 1 protein M130 isoform X2 [Rattus norvegicus]	4	15	15	15	6	9	6	5	7	9	4	7	5	6	9	6	5	7	9	4	7	5	58
NP_001101358.2	Emg1	ribosomal RNA small subunit methyltransferase NEP1 [Rattus norvegicus]	1	1	1	1	0	0	1	0	1	0	0	0	1	0	0	1	0	1	0	0	0	1	3
NP_001101361.1	Ppp2r5a	serine/threonine-protein phosphatase 2A 56 kDa regulatory subunit alpha isoform [Rattus norvegicus]	1	7	7	6	5	1	2	4	3	4	3	2	4	5	1	2	4	3	4	3	2	4	28
NP_001101381.1	Ppp1r8	nuclear inhibitor of protein phosphatase 1 [Rattus norvegicus]	1	4	4	4	2	1	3	2	2	2	3	1	2	2	1	3	2	2	2	3	1	2	18
NP_001101382.1	Rbbp4	histone-binding protein RBBP4 [Rattus norvegicus]	3	9	6	6	2	5	6	4	4	5	6	4	4	1	4	6	2	2	3	4	2	2	26
XP_006237994.1	Cpne3	PREDICTED: copine-3 isoform X1 [Rattus norvegicus]	10	7	7	6	3	2	3	2	0	0	1	1	3	3	2	3	2	0	0	1	1	3	15
NP_001101394.1	Slc35a1	CMP-sialic acid transporter [Rattus norvegicus]	2	1	1	1	0	0	1	1	1	1	1	1	1	0	0	1	1	1	1	1	1	1	7
XP_017448845.1	Ubap2	PREDICTED: ubiquitin-associated protein 2 isoform X5 [Rattus norvegicus]	6	8	8	8	1	1	2	1	3	5	4	5	2	1	1	2	1	3	8	4	5	2	27
NP_001101404.1	Trim14	tripartite motif-containing protein 14 [Rattus norvegicus]	4	3	3	3	2	1	1	2	1	1	1	1	1	2	1	1	2	1	1	1	1	1	11
NP_001101406.1	Exosc3	exosome complex component RRP40 [Rattus norvegicus]	2	1	1	1	0	0	0	0	0	0	0	1	1	0	0	0	0	0	0	0	1	1	2
NP_001101416.1	Hook1	protein Hook homolog 1 [Rattus norvegicus]	1	5	5	5	0	2	1	1	2	3	1	1	1	0	2	1	1	2	3	1	1	1	12
XP_017448879.1	Tmem53	PREDICTED: transmembrane protein 53 isoform X2 [Rattus norvegicus]	5	5	5	5	0	0	3	3	4	0	1	0	1	0	0	3	3	4	0	1	0	1	12
NP_001101439.1	RGD1564804	uncharacterized protein C1orf50 homolog [Rattus norvegicus]	1	9	9	9	5	4	7	6	7	7	8	7	6	6	5	9	8	9	9	10	8	7	71
NP_001101444.1	Zmpste24	CAAX prenyl protease 1 homolog [Rattus norvegicus]	2	9	9	9	5	3	4	4	4	4	3	2	5	6	3	5	5	5	5	4	2	5	40
NP_001101450.1	Rspo1	R-spondin-1 precursor [Rattus norvegicus]	2	9	8	8	2	2	3	6	4	3	5	0	5	2	1	3	6	4	3	5	0	5	29
XP_008762464.1	Srrm1	PREDICTED: serine/arginine repetitive matrix protein 1 isoform X6 [Rattus norvegicus]	9	6	6	6	3	3	4	3	4	2	3	3	3	3	3	4	3	4	2	3	3	3	28
XP_017449624.1	Ankmy2	PREDICTED: ankyrin repeat and MYND domain-containing protein 2 isoform X3 [Rattus norvegicus]	4	1	1	1	1	1	1	1	1	1	1	0	1	1	1	1	1	1	1	1	0	1	8
NP_001101500.1	Daam1	disheveled-associated activator of morphogenesis 1 [Rattus norvegicus]	3	6	6	6	3	2	4	4	3	3	4	1	3	3	2	4	4	3	3	4	1	3	27
NP_001101501.1	L3hypdh	trans-3-hydroxy-L-proline dehydratase [Rattus norvegicus]	1	8	8	8	7	5	8	2	3	3	2	5	7	9	6	9	2	3	3	2	7	9	50
NP_001101520.2	Ppp4r3a	serine/threonine-protein phosphatase 4 regulatory subunit 3A isoform 2 [Rattus norvegicus]	2	3	3	3	1	0	1	1	2	2	2	0	1	1	0	1	1	2	2	2	0	1	10
XP_008763032.1	Papola	PREDICTED: poly(A) polymerase alpha isoform X5 [Rattus norvegicus]	3	1	1	1	0	0	0	0	0	0	0	1	0	0	0	0	0	0	0	0	1	0	1
XP_017450306.1	Tjp3	PREDICTED: tight junction protein ZO-3 isoform X2 [Rattus norvegicus]	4	6	6	6	3	3	6	2	1	3	2	1	4	4	3	6	2	1	3	2	1	4	26
NP_001101556.1	Eea1	early endosome antigen 1 [Rattus norvegicus]	1	47	47	47	15	32	19	17	23	22	29	30	19	15	33	19	17	23	22	29	31	19	208
XP_017450370.1	Plxnb2	PREDICTED: plexin-B2 isoform X1 [Rattus norvegicus]	10	31	31	31	9	9	15	11	13	11	13	8	11	10	10	16	11	14	12	14	9	12	108
NP_001101587.1	Copz1	coatomer subunit zeta-1 [Rattus norvegicus]	2	6	6	6	6	4	6	5	2	5	2	3	5	8	6	9	6	3	7	3	5	6	53
NP_001101588.1	Itga5	integrin alpha-5 [Rattus norvegicus]	1	7	7	7	1	3	3	0	0	2	2	1	1	1	3	3	0	0	2	2	1	1	13
XP_008764154.1	Mtmr2	PREDICTED: myotubularin-related protein 2 isoform X1 [Rattus norvegicus]	4	2	2	2	0	0	0	2	1	0	1	0	1	0	0	0	2	1	0	1	0	1	5
NP_001101598.1	Chordc1	cysteine and histidine-rich domain-containing protein 1 [Rattus norvegicus]	1	11	11	11	7	5	8	8	4	5	8	3	9	8	5	8	8	4	5	8	3	9	58
NP_001101599.1	RGD1309188	uncharacterized protein C19orf52 homolog [Rattus norvegicus]	1	4	4	4	3	1	1	2	3	2	2	0	2	3	1	1	2	4	2	2	0	2	17
NP_001101602.1	Tbx20	T-box transcription factor TBX20 [Rattus norvegicus]	3	9	9	9	6	6	6	5	4	5	5	2	5	6	6	6	5	4	5	5	2	5	44
XP_006243005.1	Sidt2	PREDICTED: SID1 transmembrane family member 2 isoform X3 [Rattus norvegicus]	4	1	1	1	0	0	0	0	0	1	1	0	1	0	0	0	0	0	1	1	0	1	3
NP_001101620.1	Hmg20a	high mobility group protein 20A [Rattus norvegicus]	2	2	2	2	0	0	0	0	0	0	2	0	0	0	0	0	0	0	0	2	0	0	2
NP_001101629.1	Dpp8	dipeptidyl peptidase 8 [Rattus norvegicus]	7	6	6	2	1	0	0	3	3	1	1	0	0	1	0	0	3	3	1	1	0	0	9
XP_008764509.1	Cgnl1	PREDICTED: cingulin-like protein 1 isoform X1 [Rattus norvegicus]	4	36	36	36	5	8	12	7	12	11	17	14	7	5	8	12	7	12	11	17	14	7	93
NP_001101651.1	Acad11	acyl-CoA dehydrogenase family member 11 [Rattus norvegicus]	1	21	21	21	13	14	14	15	15	15	14	11	14	14	15	15	16	16	17	14	11	15	133
XP_017451184.1	Sema3f	PREDICTED: semaphorin-3F isoform X4 [Rattus norvegicus]	8	1	1	1	0	0	0	1	1	0	1	0	0	0	0	0	1	1	0	1	0	0	3
XP_006243843.1	Rbm6	PREDICTED: RNA-binding protein 6 isoform X1 [Rattus norvegicus]	3	4	4	3	1	0	1	0	1	0	1	1	1	1	0	1	0	1	0	1	1	1	6
XP_006244027.1	Rtp3	PREDICTED: receptor-transporting protein 3 isoform X1 [Rattus norvegicus]	2	3	3	3	1	0	1	0	0	0	1	1	0	1	0	1	0	0	0	1	1	0	4
NP_001101662.1	Glb1	beta-galactosidase precursor [Rattus norvegicus]	9	8	8	8	2	3	4	3	3	4	5	4	4	2	3	4	3	3	4	5	5	4	33
NP_001101664.1	Oxsr1	serine/threonine-protein kinase OSR1 [Rattus norvegicus]	1	4	4	4	3	1	3	2	0	2	1	2	2	3	1	3	2	0	2	1	2	2	16
NP_001101670.1	Tbcc	tubulin-specific chaperone C [Rattus norvegicus]	1	5	5	5	0	2	2	2	2	1	2	2	2	0	2	2	2	2	1	2	2	2	15
XP_006227853.1	Clptm1l	PREDICTED: cleft lip and palate transmembrane protein 1-like protein isoform X1 [Rattus norvegicus]	2	5	5	5	1	2	1	2	2	2	1	0	2	1	2	1	4	3	3	1	0	3	18
NP_001101716.1	Ddx3x	ATP-dependent RNA helicase DDX3X [Rattus norvegicus]	1	14	1	1	11	11	11	12	12	11	11	9	12	0	0	0	0	0	0	0	0	0	0
XP_017443665.1	LOC100911130	PREDICTED: mitochondrial import inner membrane translocase subunit Tim17-B [Rattus norvegicus]	3	3	3	3	3	2	2	3	1	1	1	0	1	3	2	2	3	1	2	1	0	1	15
NP_001101721.1	Ubqln2	ubiquilin-2 [Rattus norvegicus]	1	12	9	9	7	7	9	7	7	8	6	9	6	5	5	7	5	6	5	5	8	5	51
NP_001101729.1	Htatsf1	HIV Tat-specific factor 1 [Rattus norvegicus]	1	7	7	7	3	3	2	2	3	4	3	1	2	3	3	2	2	3	4	3	1	2	23
NP_001101735.1	Nagpa	N-acetylglucosamine-1-phosphodiester alpha-N-acetylglucosaminidase [Rattus norvegicus]	1	3	3	3	0	0	0	0	0	0	1	1	0	0	0	0	0	0	0	1	1	0	2
XP_008765912.1	Tbc1d9b	PREDICTED: TBC1 domain family member 9B isoform X4 [Rattus norvegicus]	5	1	1	1	1	1	1	1	0	1	1	0	1	1	1	1	1	0	1	1	0	1	7
NP_001101751.1	Ncbp3	nuclear cap-binding protein subunit 3 [Rattus norvegicus]	1	3	3	3	0	0	1	0	1	1	2	1	0	0	0	1	0	1	1	2	1	0	6
NP_001101753.1	Rpl23a	60S ribosomal protein L23a [Rattus norvegicus]	4	10	10	10	5	5	5	5	4	6	6	5	5	5	7	6	5	5	7	7	5	6	53
XP_006247209.1	Spag9	PREDICTED: C-Jun-amino-terminal kinase-interacting protein 4 isoform X8 [Rattus norvegicus]	16	21	21	21	7	9	13	11	8	13	11	9	9	7	9	13	11	8	13	13	9	9	92
NP_001101764.1	Copz2	coatomer subunit zeta-2 [Rattus norvegicus]	1	4	4	3	1	2	2	2	2	1	3	1	3	1	2	2	2	2	1	3	1	3	17
NP_001101769.1	Etv4	ETS translocation variant 4 [Rattus norvegicus]	1	4	4	4	2	1	3	3	2	3	3	2	2	3	1	4	4	3	4	3	3	3	28
NP_001101772.1	Taco1	translational activator of cytochrome c oxidase 1 [Rattus norvegicus]	2	4	4	4	2	1	2	2	2	2	1	0	1	2	1	2	2	2	2	1	0	1	13
XP_017452904.1	Mcrip1	PREDICTED: protein FAM195B isoform X2 [Rattus norvegicus]	4	1	1	1	0	1	1	1	0	0	1	1	0	0	1	1	1	0	0	1	1	0	5
NP_001101786.2	Dscr3	Down syndrome critical region protein 3 [Rattus norvegicus]	3	4	4	4	3	1	2	1	1	3	2	1	3	3	1	2	1	1	3	2	1	3	17
XP_006248411.1	Atp6v1a	PREDICTED: V-type proton ATPase catalytic subunit A isoform X1 [Rattus norvegicus]	3	24	24	24	14	10	18	15	17	15	15	10	15	15	11	19	16	18	15	17	10	16	137
NP_001101789.1	Rabl3	rab-like protein 3 [Rattus norvegicus]	1	4	4	4	0	0	1	1	0	0	1	2	1	0	0	1	1	0	0	1	2	1	6
XP_006248583.1	Rtp4	PREDICTED: receptor-transporting protein 4 isoform X1 [Rattus norvegicus]	2	7	7	7	3	1	1	2	1	0	3	0	5	4	1	1	2	1	0	4	0	6	19
NP_001101794.1	Ranbp1	ran-specific GTPase-activating protein [Rattus norvegicus]	1	6	6	6	3	3	5	3	5	4	5	3	3	3	3	5	3	5	4	5	3	3	34
NP_001101796.1	Lztr1	leucine-zipper-like transcriptional regulator 1 [Rattus norvegicus]	1	17	17	17	6	6	6	8	7	7	9	2	4	6	6	6	8	7	7	10	2	4	56
NP_001101801.2	Ap1s1	ubiquitin-conjugating enzyme E2 W [Rattus norvegicus]	2	3	3	3	2	1	2	2	2	2	0	1	2	2	1	2	3	2	2	0	1	3	16
XP_006249245.1	Rcc1l	PREDICTED: Williams-Beuren syndrome chromosomal region 16 protein isoform X1 [Rattus norvegicus]	2	3	3	3	0	0	1	0	1	0	1	0	0	0	0	1	0	1	0	1	0	0	3
XP_006249302.1	Rabgef1	PREDICTED: rab5 GDP/GTP exchange factor isoform X2 [Rattus norvegicus]	4	2	2	2	1	1	0	0	0	1	0	0	0	1	1	0	0	0	1	0	0	0	3
NP_001101806.1	Sdsl	serine dehydratase-like [Rattus norvegicus]	1	8	8	8	5	3	6	5	5	3	4	2	4	5	3	7	5	5	3	4	2	4	38
NP_001101812.1	Kdsr	3-ketodihydrosphingosine reductase [Rattus norvegicus]	1	4	4	4	0	0	1	1	1	0	1	0	2	0	0	1	1	1	0	1	0	2	6
NP_001101813.1	Etnk2	ethanolamine kinase 2 [Rattus norvegicus]	1	2	2	2	1	0	0	1	0	1	0	0	0	1	0	0	1	0	1	0	0	0	3
NP_001101819.1	Rcsd1	capZ-interacting protein [Rattus norvegicus]	3	4	4	4	1	0	0	0	1	1	1	3	1	1	0	0	0	1	1	1	3	1	8
XP_017454914.1	LOC100910270	PREDICTED: placenta-specific gene 8 protein [Rattus norvegicus]	2	1	1	1	1	1	1	1	1	1	1	1	1	1	1	1	1	1	1	1	1	1	9
NP_001101839.1	Chchd1	coiled-coil-helix-coiled-coil-helix domain-containing protein 1 [Rattus norvegicus]	1	1	1	1	0	0	0	0	0	0	0	0	0	0	0	0	0	0	0	0	0	0	0
NP_001101851.1	Ebpl	emopamil-binding protein-like [Rattus norvegicus]	1	1	1	1	1	1	1	1	1	1	1	1	1	1	1	1	1	1	1	1	1	1	9
NP_001101852.1	Ccdc25	coiled-coil domain-containing protein 25 [Rattus norvegicus]	2	3	3	3	1	1	2	1	1	1	1	1	1	1	1	2	1	1	1	1	1	1	10
NP_001101856.2	Xpo7	exportin-7 [Rattus norvegicus]	8	16	16	16	6	5	11	8	8	4	7	0	8	6	5	11	8	8	4	7	0	8	57
XP_006253527.1	Naxd	PREDICTED: ATP-dependent (S)-NAD(P)H-hydrate dehydratase isoform X1 [Rattus norvegicus]	3	12	1	1	10	8	12	10	7	9	11	2	8	1	1	1	1	1	1	1	1	0	8
NP_001101873.1	Nsun2	tRNA (cytosine(34)-C(5))-methyltransferase [Rattus norvegicus]	2	10	10	10	2	2	3	6	5	6	4	1	4	2	2	3	6	5	6	4	1	4	33
NP_001101874.1	Cdc14b	dual specificity protein phosphatase CDC14B [Rattus norvegicus]	1	6	6	6	1	1	1	2	4	2	5	1	0	1	1	1	2	4	2	5	1	0	17
NP_001101876.1	Sptlc1	serine palmitoyltransferase 1 [Rattus norvegicus]	2	2	2	2	1	0	1	1	0	1	0	0	1	1	0	1	1	0	1	0	0	1	5
NP_001101893.1	Riok3	serine/threonine-protein kinase RIO3 [Rattus norvegicus]	1	2	2	2	0	0	0	1	0	0	0	0	1	0	0	0	1	0	0	0	0	1	2
NP_001101897.1	Pfdn1	prefoldin subunit 1 [Rattus norvegicus]	1	4	4	4	1	3	3	2	2	4	3	3	0	1	3	3	2	2	4	3	3	0	21
NP_001101912.1	Ndufb7	NADH dehydrogenase [ubiquinone] 1 beta subcomplex subunit 7 [Rattus norvegicus]	1	8	8	8	4	8	5	5	5	5	5	6	6	9	11	10	10	10	10	11	9	10	90
NP_001101913.1	Zfp330	zinc finger protein 330 [Rattus norvegicus]	1	1	1	1	0	0	0	0	0	1	1	0	1	0	0	0	0	0	1	1	0	1	3
XP_006255469.1	Abce1	PREDICTED: ATP-binding cassette sub-family E member 1 isoform X1 [Rattus norvegicus]	2	13	13	13	8	6	7	8	8	6	8	5	10	8	6	7	8	8	6	8	5	10	66
NP_001101919.1	Cog4	conserved oligomeric Golgi complex subunit 4 [Rattus norvegicus]	1	4	4	4	2	0	0	0	1	1	1	0	2	2	0	0	0	1	1	1	0	2	7
NP_001101922.1	Cotl1	coactosin-like protein [Rattus norvegicus]	1	3	3	3	1	1	1	1	1	2	1	0	2	1	1	1	1	1	2	1	0	2	10
NP_001101926.3	Afg3l1	AFG3(ATPase family gene 3)-like 1 [Rattus norvegicus]	1	4	2	2	1	0	3	3	3	1	2	0	2	0	0	1	1	1	0	0	0	0	3
XP_008756894.1	Hddc2	PREDICTED: HD domain-containing protein 2 isoform X1 [Rattus norvegicus]	2	4	4	4	3	1	2	1	1	2	2	4	1	3	1	2	1	1	2	2	4	1	17
XP_006227856.1	Tppp	PREDICTED: tubulin polymerization-promoting protein isoform X1 [Rattus norvegicus]	3	4	4	4	2	2	2	0	0	3	1	1	3	2	2	2	0	0	3	1	1	3	14
NP_001101938.1	Rdh13	retinol dehydrogenase 13 precursor [Rattus norvegicus]	1	5	5	5	1	0	5	2	2	1	2	0	0	1	0	5	2	2	1	2	0	0	13
NP_001101941.1	Ube2m	NEDD8-conjugating enzyme Ubc12 [Rattus norvegicus]	1	6	6	6	3	3	3	1	2	2	2	3	2	3	3	4	1	2	2	2	4	2	23
NP_001101945.2	Vasp	vasodilator-stimulated phosphoprotein [Rattus norvegicus]	2	6	6	6	1	0	3	1	3	1	5	1	2	1	0	3	1	3	1	5	1	2	17
NP_001101947.1	Hnrnpul1	heterogeneous nuclear ribonucleoprotein U-like protein 1 [Rattus norvegicus]	4	10	10	10	3	1	2	5	4	4	4	2	6	3	1	2	5	4	4	4	2	7	32
NP_001101951.1	Rras	ras-related protein R-Ras [Rattus norvegicus]	1	3	2	2	3	3	3	3	3	3	3	2	3	2	2	2	2	2	2	2	1	2	17
NP_001101954.1	Nomo1	nodal modulator 1 precursor [Rattus norvegicus]	2	33	33	33	20	15	18	18	18	17	17	13	17	21	16	18	19	19	17	18	16	18	162
NP_001101959.2	Iqgap1	ras GTPase-activating-like protein IQGAP1 [Rattus norvegicus]	1	31	29	29	14	9	9	7	9	10	9	5	16	14	7	10	5	9	9	9	5	14	82
NP_001101965.1	Relt	tumor necrosis factor receptor superfamily member 19L precursor [Rattus norvegicus]	1	10	10	10	8	7	8	9	9	8	7	5	9	9	7	10	10	10	9	8	5	10	78
NP_001101966.2	Stim1	stromal interaction molecule 1 precursor [Rattus norvegicus]	1	15	15	15	2	3	6	8	2	6	7	4	7	2	3	6	8	2	7	7	4	7	46
NP_001101978.1	Eps8l2	epidermal growth factor receptor kinase substrate 8-like protein 2 [Rattus norvegicus]	2	16	16	16	4	3	5	8	7	10	9	5	7	4	4	6	9	7	11	11	6	7	65
XP_006231589.1	Cutc	PREDICTED: copper homeostasis protein cutC homolog isoform X2 [Rattus norvegicus]	3	4	4	4	0	0	2	2	1	0	1	0	2	0	0	2	2	1	0	1	0	2	8
NP_001101998.1	Uqcc2	ubiquinol-cytochrome-c reductase complex assembly factor 2 [Rattus norvegicus]	4	5	5	5	1	2	1	0	0	1	2	0	0	1	2	1	0	0	1	2	0	0	7
XP_006256442.1	Hnrnph3	PREDICTED: heterogeneous nuclear ribonucleoprotein H3 isoform X2 [Rattus norvegicus]	10	7	7	7	1	3	3	2	3	3	2	4	2	1	3	3	2	3	3	2	4	2	23
XP_006256526.1	Ccar1	PREDICTED: cell division cycle and apoptosis regulator protein 1 isoform X2 [Rattus norvegicus]	7	8	8	8	4	2	5	4	6	3	4	2	5	4	2	5	4	6	3	4	2	5	35
NP_001102016.1	Ythdf3	YTH domain-containing family protein 3 [Rattus norvegicus]	5	8	8	6	3	1	3	1	3	3	4	3	3	3	1	3	1	3	3	4	3	3	24
NP_001102018.1	Rpl22l1	60S ribosomal protein L22-like 1 [Rattus norvegicus]	2	3	3	3	2	0	3	1	3	0	1	0	0	2	0	4	1	4	0	1	0	0	12
NP_001102025.1	Lrba	lipopolysaccharide-responsive and beige-like anchor protein [Rattus norvegicus]	11	20	20	20	11	5	10	10	4	10	9	4	11	11	5	11	10	4	10	9	4	11	75
XP_006232780.1	S100a16	PREDICTED: protein S100-A16 isoform X1 [Rattus norvegicus]	3	2	2	2	1	1	1	1	2	1	0	0	0	1	1	1	1	2	1	0	0	0	7
XP_008759536.1	Prpf3	PREDICTED: U4/U6 small nuclear ribonucleoprotein Prp3 isoform X3 [Rattus norvegicus]	6	4	4	4	1	2	0	0	1	2	1	1	0	1	2	0	0	1	2	1	1	0	8
NP_001102030.1	Rnf115	E3 ubiquitin-protein ligase RNF115 [Rattus norvegicus]	2	1	1	1	0	1	1	1	1	1	1	1	1	0	1	1	1	1	1	1	1	1	8
XP_006233229.1	Ahcyl1	PREDICTED: adenosylhomocysteinase 2 isoform X3 [Rattus norvegicus]	9	4	4	4	2	2	3	1	1	1	1	2	2	2	2	3	1	1	1	1	2	2	15
XP_006233291.1	Agl	PREDICTED: glycogen debranching enzyme isoform X1 [Rattus norvegicus]	2	62	62	62	33	31	40	37	40	32	37	24	48	40	37	50	46	45	36	45	29	57	385
NP_001102035.1	Pla2g12a	group XIIA secretory phospholipase A2 precursor [Rattus norvegicus]	2	2	2	2	0	0	0	1	0	1	1	0	0	0	0	0	1	0	1	1	0	0	3
NP_001102036.1	Ostc	oligosaccharyltransferase complex subunit OSTC [Rattus norvegicus]	1	1	1	1	0	1	1	1	1	1	1	0	1	0	1	1	1	1	1	1	0	1	7
XP_006233376.1	Rpl34	PREDICTED: 60S ribosomal protein L34 isoform X1 [Rattus norvegicus]	2	1	1	1	0	0	0	0	0	0	1	0	0	0	0	0	0	0	0	1	0	0	1
XP_006233892.1	Brd3	PREDICTED: bromodomain-containing protein 3 isoform X2 [Rattus norvegicus]	7	2	2	2	0	1	1	0	0	0	0	0	0	0	1	1	0	0	0	0	0	0	2
NP_001102047.1	Ptpa	serine/threonine-protein phosphatase 2A activator [Rattus norvegicus]	1	6	6	6	4	2	4	5	4	4	4	3	4	4	2	5	5	4	4	5	3	4	36
NP_001102056.1	Rcn1	reticulocalbin-1 precursor [Rattus norvegicus]	1	12	12	12	5	4	7	6	5	8	7	11	5	5	4	8	6	5	8	8	11	5	60
NP_001102058.1	Slc5a12	sodium-coupled monocarboxylate transporter 2 [Rattus norvegicus]	1	3	3	1	2	2	2	2	2	2	2	1	2	2	2	2	2	2	2	2	1	2	17
NP_001102060.1	Epb42	erythrocyte membrane protein band 4.2 [Rattus norvegicus]	1	6	6	6	1	1	1	3	2	3	2	1	1	1	1	1	3	2	3	2	1	1	15
NP_001102061.1	Rnf24	RING finger protein 24 [Rattus norvegicus]	3	21	21	20	8	10	16	14	16	11	14	7	12	12	13	19	17	19	13	17	9	16	135
NP_001102074.1	Rbpjl	recombining binding protein suppressor of hairless-like protein [Rattus norvegicus]	1	6	6	6	2	3	3	1	3	2	5	2	2	2	3	3	1	3	2	5	2	2	23
XP_006235710.1	Cse1l	PREDICTED: exportin-2 isoform X1 [Rattus norvegicus]	2	16	16	16	7	7	11	10	8	10	8	2	10	7	7	11	10	8	10	8	2	10	73
NP_001102090.1	Nup205	nuclear pore complex protein Nup205 [Rattus norvegicus]	4	9	9	9	3	0	4	4	4	1	3	0	4	3	0	4	4	4	1	3	0	4	23
XP_006236473.1	Cul1	PREDICTED: cullin-1 isoform X2 [Rattus norvegicus]	4	12	12	12	4	2	4	5	4	2	4	3	5	4	2	4	5	5	2	4	3	5	34
NP_001102098.1	Znrf2	E3 ubiquitin-protein ligase ZNRF2 [Rattus norvegicus]	1	4	4	4	1	2	2	1	2	1	3	2	2	1	2	2	1	2	1	3	2	2	16
NP_001102099.1	Ggct	gamma-glutamylcyclotransferase [Rattus norvegicus]	2	6	6	5	2	4	4	0	1	3	1	4	2	2	4	4	0	1	3	1	4	2	21
XP_006236690.1	Rpia	PREDICTED: ribose-5-phosphate isomerase isoform X1 [Rattus norvegicus]	2	3	3	3	1	0	1	1	3	0	3	0	1	1	0	1	1	3	0	3	0	1	10
NP_001102129.1	Dctn3	dynactin subunit 3 [Rattus norvegicus]	1	1	1	1	1	0	0	0	0	0	1	0	0	1	0	0	0	0	0	1	0	0	2
XP_006238227.1	Smc2	PREDICTED: structural maintenance of chromosomes protein 2 isoform X1 [Rattus norvegicus]	2	2	2	2	0	0	1	0	0	1	0	0	1	0	0	1	0	0	1	0	0	1	3
NP_001102142.1	Bend5	BEN domain-containing protein 5 [Rattus norvegicus]	2	2	2	2	1	1	0	1	0	0	0	0	1	1	1	0	1	0	0	0	0	1	4
NP_001102150.1	Adprhl2	poly(ADP-ribose) glycohydrolase ARH3 [Rattus norvegicus]	1	6	6	6	3	6	3	3	2	5	2	4	4	3	6	3	3	2	5	3	4	4	33
NP_001102154.1	Pum1	pumilio homolog 1 [Rattus norvegicus]	15	4	4	4	1	0	1	1	1	1	2	0	0	1	0	1	1	1	1	2	0	0	7
NP_001102155.1	Srsf4	serine/arginine-rich splicing factor 4 [Rattus norvegicus]	1	8	8	7	3	3	3	4	4	4	4	3	5	4	3	5	6	5	6	5	5	6	45
NP_001102160.1	Emc1	ER membrane protein complex subunit 1 precursor [Rattus norvegicus]	2	21	21	21	7	7	12	9	11	7	8	3	10	8	8	14	9	13	8	9	4	10	83
NP_001102164.1	Dnajc11	dnaJ homolog subfamily C member 11 [Rattus norvegicus]	2	9	9	9	5	5	5	4	4	5	4	3	2	5	5	6	4	5	6	5	3	3	42
NP_001102167.1	Fam213b	prostamide/prostaglandin F synthase [Rattus norvegicus]	1	4	4	4	1	1	1	2	1	0	2	0	3	1	1	1	2	1	0	2	0	3	11
NP_001102181.1	Snx6	sorting nexin-6 [Rattus norvegicus]	2	6	5	5	3	3	1	5	1	1	2	0	2	2	3	0	4	0	1	2	0	2	14
NP_001102202.1	Lsm7	U6 snRNA-associated Sm-like protein LSm7 [Rattus norvegicus]	3	1	1	1	0	0	0	1	1	1	1	0	0	0	0	0	1	1	1	1	0	0	4
XP_006241028.1	Mbd3	PREDICTED: methyl-CpG-binding domain protein 3 isoform X5 [Rattus norvegicus]	6	5	5	5	0	0	2	0	3	1	4	0	2	0	0	2	0	3	1	4	0	2	12
XP_006241133.1	Ilvbl	PREDICTED: acetolactate synthase-like protein isoform X1 [Rattus norvegicus]	3	17	17	17	9	7	9	9	12	9	11	6	11	10	7	9	9	13	9	11	6	12	86
XP_006241263.1	Appl2	PREDICTED: DCC-interacting protein 13-beta isoform X1 [Rattus norvegicus]	2	2	2	2	0	0	0	1	1	0	0	0	2	0	0	0	1	1	0	0	0	2	4
NP_001102223.1	Uhrf1bp1l	UHRF1-binding protein 1-like [Rattus norvegicus]	2	9	9	9	2	2	3	1	3	3	3	2	4	2	2	3	1	3	3	3	2	4	23
NP_001102229.1	Siae	sialate O-acetylesterase precursor [Rattus norvegicus]	1	7	7	7	4	5	5	4	2	4	5	2	7	4	5	5	4	2	4	5	2	7	38
NP_001102231.1	Sin3a	paired amphipathic helix protein Sin3a [Rattus norvegicus]	8	3	3	3	0	0	0	0	0	0	1	1	1	0	0	0	0	0	0	1	1	1	3
XP_017459123.1	NEWGENE_1306267	PREDICTED: phosphopantothenoylcysteine decarboxylase isoform X4 [Rattus norvegicus]	16	2	2	2	0	0	0	0	0	0	0	0	1	0	0	0	0	0	0	0	0	1	1
XP_006243544.1	Pgm3	PREDICTED: phosphoacetylglucosamine mutase isoform X2 [Rattus norvegicus]	3	11	11	11	6	4	6	7	3	5	5	4	5	7	6	7	8	3	6	7	4	5	53
NP_001102251.1	Gmppb	mannose-1-phosphate guanyltransferase beta [Rattus norvegicus]	2	6	6	6	2	2	4	5	4	3	3	2	4	2	2	4	5	4	3	3	2	4	29
XP_006244032.1	Ccdc12	PREDICTED: coiled-coil domain-containing protein 12 isoform X1 [Rattus norvegicus]	2	3	3	3	0	0	0	0	0	1	1	1	0	0	0	0	0	0	1	1	1	0	3
NP_001102263.1	Ccdc115	coiled-coil domain-containing protein 115 [Rattus norvegicus]	1	2	2	2	0	2	0	0	0	0	0	1	0	0	2	0	0	0	0	0	1	0	3
NP_001102268.2	Raph1	ras-associated and pleckstrin homology domains-containing protein 1 [Rattus norvegicus]	1	6	6	6	1	0	1	3	3	4	4	2	2	1	0	1	3	3	4	4	2	2	20
NP_001102269.1	Eef1b2	elongation factor 1-beta [Rattus norvegicus]	1	9	8	8	4	6	6	7	7	7	8	7	7	5	7	7	7	9	9	8	7	7	66
NP_001102271.1	Rpl37a	60S ribosomal protein L37a isoform 2 [Rattus norvegicus]	2	2	1	1	0	1	1	0	1	2	0	0	1	0	1	1	0	0	1	0	0	1	4
XP_006245482.1	Atg16l1	PREDICTED: autophagy-related protein 16-1 isoform X2 [Rattus norvegicus]	3	6	6	6	0	0	1	0	0	1	4	1	0	0	0	1	0	0	1	4	1	0	7
NP_001102285.1	Tspan7	tetraspanin-7 [Rattus norvegicus]	1	1	1	1	0	0	1	1	0	0	0	0	1	0	0	1	1	0	0	0	0	1	3
XP_006257141.2	Snx12	PREDICTED: sorting nexin-12 isoform X3 [Rattus norvegicus]	4	2	2	2	0	1	1	0	1	1	0	1	2	0	1	1	0	1	1	0	1	2	7
NP_001102290.2	Gla	alpha-galactosidase A [Rattus norvegicus]	1	8	8	8	3	2	2	2	4	4	4	2	4	3	2	2	2	4	4	4	2	4	27
NP_001102291.1	Abcd1	ATP-binding cassette sub-family D member 1 [Rattus norvegicus]	2	6	6	6	3	2	4	4	4	3	5	1	0	3	2	5	5	5	3	5	1	0	29
NP_001102309.1	Mettl2b	methyltransferase-like protein 2A [Rattus norvegicus]	1	1	1	1	0	0	1	1	1	0	0	0	0	0	0	1	1	1	0	0	0	0	3
NP_001102310.1	Srp68	signal recognition particle 68 kDa protein [Rattus norvegicus]	2	16	16	9	9	6	12	12	11	12	7	8	12	9	6	12	13	13	12	8	8	12	93
XP_008766809.1	Gabpa	PREDICTED: GA-binding protein alpha chain isoform X2 [Rattus norvegicus]	5	2	2	2	1	0	0	0	1	2	1	0	1	1	0	0	0	1	2	1	0	1	6
NP_001102318.1	Elavl1	ELAV-like protein 1 [Rattus norvegicus]	1	6	6	5	3	4	3	4	1	4	2	2	3	3	4	3	4	1	5	2	2	3	27
NP_001102322.1	Cnpy4	protein canopy homolog 4 [Rattus norvegicus]	1	8	8	8	2	3	3	1	2	4	5	3	1	2	3	3	1	2	4	5	3	1	24
XP_006250248.1	Vamp4	PREDICTED: vesicle-associated membrane protein 4 isoform X2 [Rattus norvegicus]	3	3	3	3	1	0	0	1	0	0	1	1	0	1	0	0	1	0	0	1	1	0	4
XP_006252058.1	Abhd4	PREDICTED: protein ABHD4 isoform X1 [Rattus norvegicus]	3	4	4	4	2	0	1	2	1	3	1	1	2	2	0	1	2	1	3	1	1	2	13
NP_001102337.2	Prmt5	protein arginine N-methyltransferase 5 [Rattus norvegicus]	1	4	4	4	0	2	1	2	1	1	2	0	1	0	2	1	2	1	1	2	0	1	10
NP_001102346.1	Lsm1	U6 snRNA-associated Sm-like protein LSm1 [Rattus norvegicus]	1	2	2	2	0	1	1	1	1	1	1	0	1	0	1	1	1	1	1	1	0	1	7
NP_001102354.1	Psma8	proteasome subunit alpha type-7-like [Rattus norvegicus]	1	8	3	0	5	5	6	5	6	5	5	3	4	1	0	2	1	3	1	1	0	1	10
NP_001102356.1	Polr2d	DNA-directed RNA polymerase II subunit RPB4 [Rattus norvegicus]	1	3	3	3	1	1	1	0	2	1	1	1	1	1	1	1	0	2	1	1	1	1	9
NP_001102358.2	Reep5	receptor expression-enhancing protein 5 [Rattus norvegicus]	1	3	3	3	1	0	2	0	0	2	0	1	2	1	0	2	0	0	2	0	1	2	8
NP_001102371.1	Samd5	sterile alpha motif domain-containing protein 5 [Rattus norvegicus]	2	1	1	1	1	1	1	1	1	1	1	0	1	1	1	1	1	2	1	1	0	1	9
NP_001102372.1	Rab32	ras-related protein Rab-32 [Rattus norvegicus]	1	2	2	2	2	0	0	1	0	0	0	0	0	2	0	0	1	0	0	0	0	0	3
XP_006228180.1	Chmp2a	PREDICTED: charged multivesicular body protein 2a isoform X2 [Rattus norvegicus]	3	2	2	2	0	1	1	2	0	1	1	0	2	0	1	1	2	0	1	1	0	2	8
NP_001102391.1	Tbc1d10b	TBC1 domain family member 10B [Rattus norvegicus]	1	2	2	1	0	0	0	0	0	0	1	0	0	0	0	0	0	0	0	1	0	0	1
NP_001102395.1	Psmd13	26S proteasome non-ATPase regulatory subunit 13 [Rattus norvegicus]	1	11	11	11	6	7	8	8	6	7	6	5	8	7	7	9	10	7	9	7	5	9	70
XP_017444996.1	Cwf19l1	PREDICTED: CWF19-like protein 1 isoform X1 [Rattus norvegicus]	5	1	1	1	0	0	0	1	1	0	1	0	1	0	0	0	1	1	0	1	0	1	4
NP_001102402.1	Tysnd1	peroxisomal leader peptide-processing protease [Rattus norvegicus]	1	3	3	3	1	2	3	2	2	1	1	0	2	1	2	3	2	2	1	1	0	2	14
XP_006231889.1	Col4a3bp	PREDICTED: collagen type IV alpha-3-binding protein isoform X1 [Rattus norvegicus]	2	3	3	3	1	1	2	1	0	1	0	0	1	1	1	2	1	0	1	0	0	1	7
XP_008759002.1	Paip1	PREDICTED: polyadenylate-binding protein-interacting protein 1 isoform X3 [Rattus norvegicus]	4	4	4	4	3	0	0	1	1	2	1	1	1	3	0	0	1	1	2	2	1	1	11
NP_001102414.1	Rab33b	ras-related protein Rab-33B [Rattus norvegicus]	1	2	2	2	2	2	2	2	1	2	1	0	2	2	2	2	2	1	2	1	0	2	14
NP_001102420.2	Gnat2	guanine nucleotide-binding protein G(t) subunit alpha-2 [Rattus norvegicus]	6	10	4	4	5	8	5	4	3	5	3	2	4	1	2	2	1	1	1	2	1	1	12
NP_001102436.1	Rab22a	ras-related protein Rab-22A [Rattus norvegicus]	3	3	3	3	1	0	1	0	1	0	0	0	0	1	0	1	0	1	0	0	0	0	3
XP_008761859.1	RGD1309821	PREDICTED: uncharacterized family 31 glucosidase KIAA1161 homolog isoform X1 [Rattus norvegicus]	3	1	1	1	0	0	0	0	1	0	1	0	1	0	0	0	0	1	0	1	0	1	3
NP_001102449.1	Atp6v1e2	V-type proton ATPase subunit E 2 [Rattus norvegicus]	4	12	12	10	9	9	8	10	10	7	8	5	9	9	10	10	10	11	7	9	5	9	80
NP_001102451.1	Dtd2	probable D-tyrosyl-tRNA(Tyr) deacylase 2 [Rattus norvegicus]	1	4	4	4	1	2	2	2	2	1	3	0	1	1	2	2	2	2	1	3	0	1	14
NP_001102452.2	Cfl2	cofilin-2 [Rattus norvegicus]	2	11	8	8	2	2	6	5	5	3	6	3	6	1	1	4	4	3	1	4	1	5	24
NP_001102456.1	Pym1	partner of Y14 and mago [Rattus norvegicus]	5	9	9	8	2	0	2	1	2	6	3	5	2	2	0	2	1	2	6	3	7	2	25
NP_001102466.1	Ap1m2	AP-1 complex subunit mu-2 [Rattus norvegicus]	2	5	3	3	4	3	4	3	3	3	5	2	2	3	3	3	3	3	4	4	2	2	27
NP_001165630.1	Dis3l2	DIS3-like exonuclease 2 isoform 2 [Rattus norvegicus]	2	1	1	1	1	0	1	1	0	0	0	0	0	1	0	1	1	0	0	0	0	0	3
XP_006245651.1	Nudt12	PREDICTED: peroxisomal NADH pyrophosphatase NUDT12 isoform X2 [Rattus norvegicus]	3	3	3	3	1	1	1	3	1	2	2	1	3	1	1	1	3	1	2	2	1	3	15
NP_001102481.1	Marco	macrophage receptor MARCO [Rattus norvegicus]	1	3	3	3	0	0	0	1	1	2	1	0	0	0	0	0	1	1	2	1	0	0	5
NP_001102492.1	Inmt	indolethylamine N-methyltransferase [Rattus norvegicus]	1	9	9	9	7	7	7	7	7	7	8	3	4	8	9	9	12	8	9	10	3	4	72
NP_001102493.1	Pnn	pinin [Rattus norvegicus]	1	14	14	14	3	4	6	3	8	5	9	4	1	4	4	7	4	8	5	10	4	1	47
NP_001102495.1	Rnf5	E3 ubiquitin-protein ligase RNF5 [Rattus norvegicus]	1	1	1	1	0	1	1	0	0	1	0	1	0	0	1	1	0	0	1	0	1	0	4
NP_001102498.1	RGD1565784	protein CCSMST1 [Rattus norvegicus]	1	1	1	1	0	1	1	1	1	1	1	1	0	0	2	2	1	2	2	1	2	0	12
NP_001102506.1	Ovca2	esterase OVCA2 [Rattus norvegicus]	1	3	3	3	2	0	2	2	2	2	3	0	1	3	0	3	3	3	3	4	0	2	21
NP_001102514.1	Cops9	myeloma-overexpressed gene 2 protein [Rattus norvegicus]	1	2	2	2	0	0	1	0	0	0	2	1	0	0	0	1	0	0	0	2	1	0	4
NP_001102523.1	Dtx3l	E3 ubiquitin-protein ligase DTX3L [Rattus norvegicus]	3	9	9	9	0	0	6	2	2	0	1	0	6	0	0	8	2	2	0	1	0	6	19
NP_001102538.1	Pm20d1	probable carboxypeptidase PM20D1 precursor [Rattus norvegicus]	1	8	8	8	3	3	5	2	4	4	4	4	5	3	3	6	2	4	4	5	4	6	37
NP_001102541.1	Arl8a	ADP-ribosylation factor-like protein 8A [Rattus norvegicus]	1	4	1	1	3	1	3	3	2	2	3	1	3	1	0	0	0	0	0	0	0	0	1
XP_017454392.1	Wdr26	PREDICTED: WD repeat-containing protein 26 isoform X1 [Rattus norvegicus]	2	2	2	2	1	0	2	1	2	1	2	0	2	1	0	2	1	2	1	2	0	2	11
NP_001102558.1	Slc30a9	zinc transporter 9 [Rattus norvegicus]	3	7	7	7	3	4	4	4	5	3	3	2	2	4	6	6	6	6	4	3	2	3	40
NP_001102560.1	Sec14l4	SEC14-like protein 4 [Rattus norvegicus]	2	17	16	16	12	12	14	15	12	12	12	9	13	15	14	18	19	16	15	16	10	17	140
XP_006251875.1	Naa30	PREDICTED: N-alpha-acetyltransferase 30 isoform X1 [Rattus norvegicus]	2	2	2	2	0	0	0	0	0	0	0	0	0	0	0	0	0	0	0	0	0	0	0
NP_001102575.1	Commd6	COMM domain-containing protein 6 [Rattus norvegicus]	3	2	2	2	1	2	2	2	0	2	1	1	2	1	2	2	2	0	2	1	1	2	13
NP_001102577.2	Slc35e1	solute carrier family 35 member E1 [Rattus norvegicus]	1	2	2	2	0	0	0	1	0	0	0	1	1	0	0	0	1	0	0	0	1	1	3
NP_001102585.1	Ctla2a	protein CTLA-2-alpha [Rattus norvegicus]	2	5	5	5	1	0	0	2	3	2	4	3	1	1	0	0	2	3	2	4	3	1	16
NP_001102589.1	Tubb2a	tubulin beta-2A chain [Rattus norvegicus]	4	21	5	4	12	15	14	15	16	15	18	14	15	2	3	4	1	3	2	5	2	2	24
NP_001102591.1	Stam	signal transducing adapter molecule 1 [Rattus norvegicus]	3	10	10	9	4	3	4	3	1	7	5	8	7	4	3	4	3	1	7	5	8	7	42
NP_001102604.1	RGD1559896	uncharacterized protein C1orf198 homolog [Rattus norvegicus]	3	6	6	6	0	1	1	0	0	0	5	2	0	0	1	1	0	0	0	5	2	0	9
NP_001102660.1	Celf3	CUGBP Elav-like family member 3 [Rattus norvegicus]	1	8	8	8	1	5	1	1	3	3	2	3	1	1	6	2	2	5	4	2	3	1	26
NP_001102662.1	Gstm6	glutathione S-transferase Mu 6 [Rattus norvegicus]	1	6	1	1	5	5	5	5	4	6	5	4	5	0	0	0	0	0	1	0	0	0	1
XP_006256697.1	LOC102555453	PREDICTED: 60S ribosomal protein L12 [Rattus norvegicus]	3	5	5	5	5	5	5	5	5	5	5	4	5	8	9	9	8	5	9	7	7	8	70
NP_001102669.1	Ifih1	interferon-induced helicase C domain-containing protein 1 [Rattus norvegicus]	1	4	4	4	1	2	2	1	0	1	2	1	1	1	2	2	1	0	1	2	1	1	11
NP_001102690.1	Pex1	peroxisome biogenesis factor 1 [Rattus norvegicus]	2	11	11	11	4	3	5	5	3	3	3	3	5	4	3	5	5	3	3	3	3	5	34
NP_001102702.1	Ccdc126	coiled-coil domain-containing protein 126 [Rattus norvegicus]	1	1	1	1	1	1	1	0	1	1	1	1	1	1	1	1	0	1	1	1	1	1	8
NP_001102710.1	Tex37	testis-expressed sequence 37 protein [Rattus norvegicus]	1	3	3	3	2	2	2	2	2	2	1	2	2	2	2	3	2	2	3	1	2	2	19
XP_017448302.1	Eva1a	PREDICTED: protein eva-1 homolog A isoform X2 [Rattus norvegicus]	4	2	2	2	0	1	0	0	0	2	0	1	0	0	1	0	0	0	2	0	1	0	4
NP_001102730.1	RGD1561849	uncharacterized protein C8orf46 homolog [Rattus norvegicus]	1	4	4	4	1	1	2	1	1	2	0	0	1	1	1	2	1	1	2	0	0	1	9
NP_001102741.1	Ldlrap1	low density lipoprotein receptor adapter protein 1 [Rattus norvegicus]	1	2	2	2	1	0	1	0	0	1	1	1	1	1	0	1	0	0	1	1	1	1	6
NP_001102746.1	Rdh14	retinol dehydrogenase 14 [Rattus norvegicus]	1	4	4	4	1	0	1	2	1	0	2	0	2	1	0	1	2	1	0	2	0	2	9
NP_001102749.1	Snw1	SNW domain-containing protein 1 [Rattus norvegicus]	1	12	12	12	6	4	5	2	5	5	7	8	3	6	4	5	2	5	5	7	8	3	45
XP_017451323.1	Ddx6	PREDICTED: probable ATP-dependent RNA helicase DDX6 isoform X1 [Rattus norvegicus]	6	8	8	8	4	3	4	4	7	5	6	2	5	5	3	4	4	7	5	6	2	5	41
NP_001102795.1	Krtap13-2	keratin associated protein 13-2 [Rattus norvegicus]	5	13	13	5	9	7	11	11	10	12	7	6	8	10	7	12	12	11	13	8	6	8	87
XP_017453935.1	Coro1c	PREDICTED: coronin-1C isoform X1 [Rattus norvegicus]	2	8	8	8	5	4	6	5	5	6	5	1	5	5	4	6	5	5	6	5	1	5	42
NP_001102817.1	Olr437	olfactory receptor 437 [Rattus norvegicus]	1	3	3	3	2	2	2	2	1	3	2	2	3	2	2	2	2	1	3	2	2	3	19
NP_001102833.1	Rab17	ras-related protein Rab-17 [Rattus norvegicus]	1	3	3	3	1	1	1	1	1	1	0	1	2	1	1	1	1	1	1	0	1	2	9
NP_001102843.1	Hmg1l1	high mobility group box 1 like [Rattus norvegicus]	8	11	11	11	5	7	6	10	7	9	9	10	8	6	8	8	11	8	10	14	12	11	88
XP_017448371.1	LRRTM1	PREDICTED: leucine-rich repeat transmembrane neuronal protein 1 isoform X1 [Rattus norvegicus]	4	1	1	1	0	1	1	1	1	1	1	1	1	0	1	1	1	1	1	1	1	1	8
NP_001102846.1	Lpgat1	acyl-CoA:lysophosphatidylglycerol acyltransferase 1 [Rattus norvegicus]	3	9	9	9	4	3	5	6	3	2	3	2	5	4	3	6	7	3	2	3	2	6	36
NP_001102852.1	Vasn	vasorin precursor [Rattus norvegicus]	1	3	3	3	1	2	1	0	1	1	1	1	1	1	2	1	0	1	1	1	1	1	9
NP_001102857.1	Mad1l1	mitotic spindle assembly checkpoint protein MAD1 [Rattus norvegicus]	2	2	2	2	0	0	0	0	0	0	0	0	1	0	0	0	0	0	0	0	0	1	1
NP_001102869.1	Snrpd2	small nuclear ribonucleoprotein Sm D2 [Rattus norvegicus]	3	4	4	4	3	4	1	1	1	0	0	2	2	3	4	1	1	1	0	0	2	2	14
XP_001071972.1	LOC684797	PREDICTED: histone H2B type 1 isoform X2 [Rattus norvegicus]	28	9	9	9	6	4	5	5	6	4	5	5	6	11	7	13	12	10	8	11	8	12	92
NP_001102874.1	Rsu1	ras suppressor protein 1 [Rattus norvegicus]	1	7	7	7	2	2	2	3	1	3	1	4	3	2	2	2	3	1	3	1	4	3	21
NP_001102878.1	Arrdc5	arrestin domain-containing protein 5 [Rattus norvegicus]	1	7	2	2	5	6	6	7	5	6	6	5	6	1	4	3	3	3	3	3	1	3	24
NP_001102887.1	Hist1h1b	histone H1.5 [Rattus norvegicus]	1	4	4	4	3	2	3	2	4	1	3	2	2	3	2	3	2	4	2	3	2	2	23
NP_001102889.1	Apoc4	apolipoprotein C-IV precursor [Rattus norvegicus]	1	2	2	2	1	1	1	2	1	2	1	2	1	1	1	1	2	1	2	1	2	1	12
NP_001102890.1	Rbm41	RNA-binding protein 41 [Rattus norvegicus]	1	18	5	0	12	11	14	11	9	10	10	8	9	5	6	4	3	5	6	5	3	4	41
NP_001102903.1	Sdf2l1	stromal cell-derived factor 2-like protein 1 precursor [Rattus norvegicus]	1	7	7	7	4	5	6	5	5	4	5	2	4	5	6	8	6	6	4	7	2	5	49
NP_001102910.1	Acot4	acyl-coenzyme A thioesterase 4 [Rattus norvegicus]	1	8	5	5	3	4	4	6	5	4	5	4	6	2	2	2	4	3	2	3	2	4	24
NP_001102913.1	Ndufb10	NADH dehydrogenase [ubiquinone] 1 beta subcomplex subunit 10 [Rattus norvegicus]	1	13	13	13	11	12	9	10	10	12	8	11	10	13	12	11	11	12	14	9	13	13	108
XP_006235423.1	Uqcc1	PREDICTED: ubiquinol-cytochrome c reductase complex assembly factor 1 isoform X1 [Rattus norvegicus]	2	4	4	4	2	0	3	1	1	0	1	0	1	2	0	3	1	1	0	1	0	1	9
XP_006256643.1	LOC683897	PREDICTED: uncharacterized protein C6orf203 homolog isoform X1 [Rattus norvegicus]	2	2	2	2	1	1	0	1	0	2	0	0	0	1	1	0	1	0	2	0	0	0	5
XP_006243919.1	Glyctk	PREDICTED: glycerate kinase isoform X1 [Rattus norvegicus]	3	14	14	14	7	11	11	12	9	11	7	4	8	8	13	14	15	11	12	11	5	9	98
XP_017455290.1	Sec24c	PREDICTED: protein transport protein Sec24C isoform X2 [Rattus norvegicus]	5	14	14	14	7	5	9	6	6	7	4	3	8	8	6	9	8	6	9	5	3	11	65
NP_001102946.1	Pfdn2	prefoldin subunit 2 [Rattus norvegicus]	2	9	6	6	4	4	5	4	2	6	4	5	5	4	5	4	4	3	5	5	6	5	41
NP_001102954.1	Myl6	myosin light polypeptide 6 [Rattus norvegicus]	2	10	1	1	7	7	8	8	7	7	8	9	7	1	1	1	1	1	1	2	2	1	11
NP_001102957.1	Pfn3	profilin-3 [Rattus norvegicus]	2	8	4	0	4	4	4	4	4	6	3	4	6	1	1	2	2	2	3	2	1	2	16
NP_001102969.1	Wbscr27	Williams-Beuren syndrome chromosomal region 27 protein [Rattus norvegicus]	1	3	3	3	0	0	0	2	0	2	2	0	1	0	0	0	2	0	2	2	0	1	7
NP_001102973.1	Commd2	COMM domain-containing protein 2 [Rattus norvegicus]	1	1	1	1	1	1	1	1	1	1	1	0	1	1	1	1	1	1	1	1	0	1	8
NP_001102981.1	Hdhd3	haloacid dehalogenase-like hydrolase domain-containing protein 3 [Rattus norvegicus]	1	11	11	11	10	9	10	10	9	10	10	7	10	15	15	14	16	13	14	13	10	15	125
NP_001103007.1	Sssca1	Sjoegren syndrome/scleroderma autoantigen 1 [Rattus norvegicus]	2	8	8	8	1	2	3	5	3	2	4	2	2	1	2	3	5	3	2	4	2	2	24
NP_001103018.1	Ccdc167	coiled-coil domain-containing protein 167 [Rattus norvegicus]	2	3	3	3	0	2	0	1	2	1	3	2	1	0	2	0	1	2	1	3	2	1	12
NP_001103022.1	Srsf1	serine/arginine-rich splicing factor 1 [Rattus norvegicus]	2	11	11	10	6	7	7	7	7	8	7	9	7	10	8	9	8	8	10	8	11	7	79
NP_001103042.1	Tmem179b	transmembrane protein 179B precursor [Rattus norvegicus]	2	1	1	1	1	1	1	1	1	1	1	1	1	1	1	1	1	1	1	1	1	1	9
NP_001103055.1	Trim47	tripartite motif-containing protein 47 [Rattus norvegicus]	1	2	2	2	0	0	0	0	0	1	0	1	0	0	0	0	0	0	1	0	1	0	2
NP_001103074.1	Tmem86b	lysoplasmalogenase [Rattus norvegicus]	1	2	2	2	2	2	2	2	2	2	2	2	2	5	3	3	3	4	5	4	3	4	34
XP_006234719.1	Fbxo3	PREDICTED: F-box only protein 3 isoform X2 [Rattus norvegicus]	3	2	2	2	1	1	0	0	0	1	0	1	2	1	1	0	0	0	1	0	1	2	6
NP_001103077.1	Hint1	histidine triad nucleotide-binding protein 1 [Rattus norvegicus]	1	7	7	7	4	5	5	6	6	6	6	3	4	4	10	9	9	10	9	9	4	6	70
NP_001103095.2	Capza1	F-actin-capping protein subunit alpha-1 [Rattus norvegicus]	1	8	6	6	6	5	8	5	6	8	5	6	7	6	4	7	6	5	8	4	6	9	55
NP_001103123.1	Spem1	spermatid maturation protein 1 [Rattus norvegicus]	1	13	13	13	9	9	10	10	11	9	9	8	8	12	13	16	16	17	13	15	10	11	123
NP_001103137.1	Tiprl	TIP41-like protein [Rattus norvegicus]	1	6	6	6	3	2	3	4	5	3	3	1	3	3	2	3	4	5	3	3	1	3	27
NP_001103138.1	Tollip	toll-interacting protein [Rattus norvegicus]	2	6	6	6	5	1	3	3	3	3	2	1	4	5	1	3	3	3	3	2	1	4	25
NP_001103147.2	Zfp867	zinc finger protein LOC100125361 [Rattus norvegicus]	1	2	2	2	0	1	1	0	0	0	0	0	0	0	1	1	0	0	0	0	0	0	2
XP_006239577.1	Nadk	PREDICTED: NAD kinase isoform X3 [Rattus norvegicus]	4	4	4	4	1	0	1	2	0	0	2	1	1	1	0	1	2	0	0	2	1	1	8
NP_036915.1	Bsg	basigin isoform 2 precursor [Rattus norvegicus]	2	9	9	9	7	9	8	7	6	8	7	8	6	7	11	10	8	6	10	9	9	7	77
NP_001103353.1	Abcf1	ATP-binding cassette sub-family F member 1 [Rattus norvegicus]	2	14	14	14	9	4	8	12	7	5	7	6	9	9	4	8	12	7	6	7	6	9	68
NP_001103355.1	Fam129b	niban-like protein 1 [Rattus norvegicus]	1	3	3	3	0	0	1	1	0	1	0	0	1	0	0	1	1	0	1	0	0	1	4
NP_001103378.1	Eno1	alpha-enolase [Rattus norvegicus]	3	25	25	21	18	18	19	17	18	19	16	18	18	26	30	32	28	30	30	23	24	29	252
NP_446328.2	Hnrnpm	heterogeneous nuclear ribonucleoprotein M isoform b [Rattus norvegicus]	4	21	21	21	15	16	18	15	15	16	13	12	18	17	20	21	16	16	19	15	12	21	157
NP_037175.1	Tsc22d1	TSC22 domain family protein 1 isoform 2 [Rattus norvegicus]	3	2	2	2	0	1	0	0	1	1	1	1	0	0	1	0	0	1	1	1	1	0	5
XP_017459765.1	Rab1b	PREDICTED: ras-related protein Rab-1B isoform X1 [Rattus norvegicus]	4	11	10	8	8	7	7	6	3	6	5	6	6	9	6	7	6	3	6	5	5	5	52
XP_017445495.1	NEWGENE_2134	PREDICTED: apolipoprotein C-I [Rattus norvegicus]	5	3	3	3	1	2	1	2	1	2	1	2	2	1	2	1	2	1	2	1	2	2	14
NP_001103608.1	Flad1	FAD synthase [Rattus norvegicus]	1	11	11	11	5	5	4	8	8	9	9	3	7	6	5	5	8	9	11	10	3	7	64
NP_001103609.1	Atp2a2	sarcoplasmic/endoplasmic reticulum calcium ATPase 2 isoform a [Rattus norvegicus]	6	33	33	33	23	20	22	24	22	17	19	12	21	26	23	27	30	25	23	22	14	26	216
NP_001103611.1	Eif5b	eukaryotic translation initiation factor 5B [Rattus norvegicus]	1	30	30	30	8	10	15	13	16	9	9	13	10	8	10	16	13	17	10	9	13	11	107
NP_690060.2	Snx27	sorting nexin-27 isoform b [Rattus norvegicus]	2	4	4	4	1	0	3	3	3	0	2	0	2	1	0	3	3	3	0	2	0	2	14
NP_001103635.1	Uchl3	ubiquitin carboxyl-terminal hydrolase isozyme L3 [Rattus norvegicus]	2	12	12	12	5	6	9	5	8	5	7	6	5	5	6	10	5	9	5	8	6	5	59
NP_001258014.1	Tprg1l	tumor protein p63-regulated gene 1-like protein isoform 2 [Rattus norvegicus]	2	3	3	3	2	0	2	2	0	0	0	1	2	2	0	2	2	0	0	0	1	2	9
XP_006221725.1	LOC679539	PREDICTED: ubiquitin-conjugating enzyme E2 variant 1 [Rattus norvegicus]	4	6	6	2	4	3	4	3	3	3	3	3	3	5	3	4	3	3	3	3	3	3	30
NP_001103835.1	Wasl	neural Wiskott-Aldrich syndrome protein [Rattus norvegicus]	1	2	2	2	0	0	0	0	0	0	1	1	0	0	0	0	0	0	0	2	1	0	3
NP_001103836.1	Pabpc5	polyadenylate-binding protein 5 [Rattus norvegicus]	1	17	17	17	8	9	9	12	9	10	11	8	12	9	9	11	16	9	10	14	9	13	100
NP_001103964.1	Cog2	conserved oligomeric Golgi complex subunit 2 [Rattus norvegicus]	2	7	7	7	2	0	2	4	3	1	3	0	3	2	0	2	4	3	1	3	0	3	18
NP_001104252.1	Syn1	synapsin-1 isoform b [Rattus norvegicus]	1	3	3	3	0	1	2	2	0	0	0	1	0	0	1	2	2	0	0	0	1	0	6
NP_478117.2	Sf1	splicing factor 1 isoform 2 [Rattus norvegicus]	10	12	12	12	5	4	3	4	4	8	9	7	3	5	4	4	5	4	11	10	9	3	55
NP_001104534.1	Mbnl2	muscleblind-like protein 2 [Rattus norvegicus]	1	4	4	2	1	3	3	1	2	3	3	1	2	1	3	3	1	2	3	3	1	2	19
NP_001104568.1	Lyn	tyrosine-protein kinase Lyn isoform B [Rattus norvegicus]	6	10	10	10	4	1	3	4	2	4	1	0	3	4	1	3	4	2	4	1	0	3	22
XP_017458001.1	LOC103694857	PREDICTED: hemoglobin subunit beta-2 isoform X2 [Rattus norvegicus]	5	20	5	4	12	17	15	16	16	15	16	13	14	8	11	9	12	14	12	10	10	9	95
NP_001104764.1	Hnrnpa3	heterogeneous nuclear ribonucleoprotein A3 isoform a [Rattus norvegicus]	3	19	19	3	13	10	15	16	17	16	14	10	17	15	11	16	17	18	18	16	12	21	144
XP_008760134.1	Hnrnpa3	PREDICTED: heterogeneous nuclear ribonucleoprotein A3 isoform X1 [Rattus norvegicus]	3	18	2	1	12	9	13	15	15	15	13	9	15	2	2	2	2	2	2	2	2	2	18
NP_001104836.1	Afmid	kynurenine formamidase [Rattus norvegicus]	3	12	12	12	9	10	10	9	11	10	9	7	8	10	12	15	12	12	11	12	7	10	101
XP_006227955.1	Wtap	PREDICTED: pre-mRNA-splicing regulator WTAP isoform X1 [Rattus norvegicus]	5	2	2	2	0	0	0	0	2	0	2	0	0	0	0	0	0	2	0	2	0	0	4
NP_072138.2	2019-09-07	septin-7 isoform a [Rattus norvegicus]	5	11	11	11	9	9	7	7	6	8	6	3	7	10	9	8	7	6	8	7	3	7	65
NP_001107226.1	Grhpr	glyoxylate reductase/hydroxypyruvate reductase [Rattus norvegicus]	1	13	13	9	10	9	11	9	8	8	9	7	8	11	10	13	11	9	9	12	7	9	91
NP_001107252.1	Tmem222	transmembrane protein 222 [Rattus norvegicus]	1	1	1	1	0	0	0	0	0	0	0	0	1	0	0	0	0	0	0	0	0	1	1
NP_001107256.1	Meaf6	chromatin modification-related protein MEAF6 [Rattus norvegicus]	3	1	1	1	0	0	0	0	0	0	0	0	0	0	0	0	0	0	0	0	0	0	0
NP_001107257.1	Emc2	ER membrane protein complex subunit 2 [Rattus norvegicus]	1	4	4	4	2	3	3	1	2	3	2	2	1	2	3	3	1	2	3	2	2	1	19
NP_001107863.1	Rpl7a	60S ribosomal protein L7a [Rattus norvegicus]	3	13	13	13	8	9	8	7	11	9	8	6	7	9	9	8	7	12	11	9	6	7	78
XP_006239326.1	Szrd1	PREDICTED: SUZ domain-containing protein 1 isoform X1 [Rattus norvegicus]	2	3	3	3	1	0	2	0	2	2	2	2	1	1	0	2	0	2	3	2	2	1	13
NP_001108493.1	Qk	protein quaking [Rattus norvegicus]	2	4	4	4	1	2	2	0	2	1	1	2	2	1	2	2	0	2	1	1	2	2	13
NP_001108494.1	Commd1	COMM domain-containing protein 1 [Rattus norvegicus]	3	3	3	3	2	1	2	2	1	2	2	1	2	2	1	2	2	1	2	2	1	2	15
NP_001108496.1	Lman2	vesicular integral-membrane protein VIP36 precursor [Rattus norvegicus]	1	10	10	10	7	9	7	7	8	8	8	7	8	8	11	9	8	10	9	10	9	10	84
NP_001108497.1	Mbd2	methyl-CpG-binding domain protein 2 [Rattus norvegicus]	1	3	3	3	0	0	0	0	0	1	1	0	0	0	0	0	0	0	1	1	0	0	2
XP_006256843.2	NEWGENE_1562416	PREDICTED: pre-rRNA-processing protein TSR2 homolog isoform X2 [Rattus norvegicus]	3	2	2	2	1	1	1	1	1	1	1	2	1	1	1	1	1	1	1	1	2	1	10
NP_001108502.1	Gltpd2	glycolipid transfer protein domain-containing protein 2 [Rattus norvegicus]	1	2	2	2	0	0	1	0	2	0	1	0	1	0	0	1	0	2	0	1	0	1	5
NP_001108506.1	Ahsa1	activator of 90 kDa heat shock protein ATPase homolog 1 [Rattus norvegicus]	2	10	10	10	6	9	6	5	4	4	5	6	6	8	11	7	7	4	6	5	7	7	62
NP_001108507.1	Eif3i	eukaryotic translation initiation factor 3 subunit I [Rattus norvegicus]	1	10	10	10	6	5	9	7	6	8	4	4	6	6	5	9	7	7	8	5	4	6	57
NP_001108518.1	Denr	density-regulated protein [Rattus norvegicus]	2	6	6	6	1	2	3	3	3	3	2	2	3	1	2	3	3	3	3	2	2	3	22
NP_001116130.1	Fam178b	protein FAM178B [Rattus norvegicus]	1	8	8	8	3	0	4	3	3	2	2	0	4	3	0	4	3	3	2	2	0	4	21
NP_001116253.3	Letmd1	LETM1 domain-containing protein 1 [Rattus norvegicus]	2	4	4	4	3	3	2	3	4	2	4	1	3	3	3	2	3	4	2	4	1	3	25
NP_001116447.1	Lrrc55	leucine-rich repeat-containing protein 55 precursor [Rattus norvegicus]	3	14	14	2	8	8	12	10	9	10	10	5	8	10	11	16	13	10	11	13	6	11	101
XP_003753943.1	LOC100910678	PREDICTED: translation machinery-associated protein 7-like isoform X2 [Rattus norvegicus]	4	1	1	1	1	1	1	0	1	1	1	0	1	1	1	1	0	1	1	1	0	1	7
NP_001119552.1	Ufm1	ubiquitin-fold modifier 1 precursor [Rattus norvegicus]	1	3	3	3	1	2	3	2	1	2	1	2	2	1	2	3	2	1	2	1	2	2	16
XP_017459774.1	LOC108352309	PREDICTED: small nuclear ribonucleoprotein F-like [Rattus norvegicus]	3	1	1	1	1	1	1	1	1	1	1	1	1	1	1	1	1	1	1	1	1	1	9
NP_001119564.1	Sf3b5	splicing factor 3B subunit 5 [Rattus norvegicus]	1	4	4	4	3	3	3	4	3	3	4	3	4	3	3	3	4	3	4	5	3	5	33
NP_001119565.1	Pcp4l1	Purkinje cell protein 4-like protein 1 [Rattus norvegicus]	1	1	1	1	0	0	1	0	1	0	1	0	0	0	0	1	0	1	0	1	0	0	3
NP_001119567.1	Srp9	signal recognition particle 9 kDa protein [Rattus norvegicus]	1	1	1	1	1	0	0	1	1	1	1	0	0	1	0	0	1	1	1	1	0	0	5
XP_008764211.1	Elof1	PREDICTED: transcription elongation factor 1 homolog isoform X1 [Rattus norvegicus]	4	1	1	1	0	0	0	0	1	1	1	1	1	0	0	0	0	1	1	2	1	1	6
XP_017459992.1	NEWGENE_1586233	PREDICTED: TP53-regulated inhibitor of apoptosis 1 [Rattus norvegicus]	6	5	5	5	1	2	1	1	2	1	4	2	1	1	2	1	1	2	1	4	2	1	15
NP_001119572.1	Nop10	H/ACA ribonucleoprotein complex subunit 3 [Rattus norvegicus]	1	2	2	2	1	0	1	2	2	1	1	0	1	1	0	1	2	2	1	1	0	1	9
NP_001119592.1	Adh5	alcohol dehydrogenase class-3 [Rattus norvegicus]	3	12	12	12	8	8	8	9	9	8	9	8	10	10	11	11	10	12	10	11	10	13	98
XP_017450241.1	Fam49b	PREDICTED: protein FAM49B isoform X1 [Rattus norvegicus]	8	8	7	7	3	2	5	2	4	4	3	3	6	3	2	5	2	4	3	3	3	5	30
XP_006251381.1	Ccm2	PREDICTED: cerebral cavernous malformations 2 protein isoform X4 [Rattus norvegicus]	5	2	2	2	0	0	0	0	1	0	1	0	1	0	0	0	0	1	0	1	0	1	3
NP_001119750.1	Glyatl1	uncharacterized protein LOC309227 [Rattus norvegicus]	1	19	17	16	17	14	15	14	14	14	16	9	14	19	17	18	17	18	16	19	10	18	152
NP_001119751.1	Ufl1	E3 UFM1-protein ligase 1 [Rattus norvegicus]	2	17	17	17	9	6	11	9	8	10	9	4	8	10	7	13	12	9	11	11	5	10	88
NP_001119760.1	Pld4	phospholipase D4 [Rattus norvegicus]	1	2	2	2	1	1	1	1	1	1	1	0	2	1	1	1	1	1	1	1	0	2	9
NP_001120718.1	Akap17a	A-kinase anchor protein 17A [Rattus norvegicus]	4	1	1	1	0	0	0	0	1	0	0	0	0	0	0	0	0	1	0	0	0	0	1
NP_001120766.1	Ndufb9	NADH dehydrogenase [ubiquinone] 1 beta subcomplex subunit 9 [Rattus norvegicus]	1	8	8	8	3	3	7	5	4	5	6	1	6	3	3	8	6	5	5	7	2	7	46
XP_008766589.1	Wipi1	PREDICTED: WD repeat domain phosphoinositide-interacting protein 1 isoform X1 [Rattus norvegicus]	2	1	1	1	0	0	1	0	1	1	1	0	1	0	0	1	0	1	1	1	0	1	5
XP_008760997.1	Wdr91	PREDICTED: WD repeat-containing protein 91 isoform X1 [Rattus norvegicus]	2	5	5	5	1	0	2	1	1	0	2	1	3	1	0	2	1	1	0	2	1	3	11
NP_001120772.1	Brcc3	lys-63-specific deubiquitinase BRCC36 [Rattus norvegicus]	1	4	4	4	3	1	2	0	1	2	2	1	2	3	1	2	0	1	2	2	1	2	14
NP_001120773.1	Cul4a	cullin-4A [Rattus norvegicus]	2	21	21	15	14	7	9	11	9	7	11	0	9	14	7	9	11	9	7	12	0	9	78
NP_001120851.1	Api5	apoptosis inhibitor 5 [Rattus norvegicus]	2	13	13	13	5	5	5	6	6	9	5	8	6	5	5	5	7	7	10	6	8	7	60
NP_001120862.1	Wash1	WASH complex subunit 1 [Rattus norvegicus]	2	6	6	6	3	2	1	1	2	3	2	3	2	3	2	1	1	2	3	3	5	2	22
NP_001120923.1	Fam103a1	RNMT-activating mini protein [Rattus norvegicus]	1	1	1	1	0	0	0	0	0	1	1	1	0	0	0	0	0	0	1	1	1	0	3
NP_001120924.1	RGD1305587	uncharacterized protein C10orf35 homolog [Rattus norvegicus]	3	3	3	3	1	1	1	3	1	1	1	2	2	1	1	1	3	1	1	1	2	2	13
NP_001257718.1	Tsta3	GDP-L-fucose synthase isoform a [Rattus norvegicus]	3	12	12	12	8	8	8	7	4	8	8	6	5	9	9	9	9	5	10	9	6	6	72
XP_017455204.1	Dis3	PREDICTED: exosome complex exonuclease RRP44 isoform X1 [Rattus norvegicus]	3	4	4	4	2	0	2	1	3	2	1	1	2	2	0	2	1	3	2	1	1	2	14
NP_001120966.1	Stk24	serine/threonine-protein kinase 24 [Rattus norvegicus]	6	7	7	5	4	5	4	1	1	4	3	1	3	4	5	4	1	1	4	3	1	3	26
XP_017445048.1	Gas2	PREDICTED: growth arrest-specific protein 2 isoform X2 [Rattus norvegicus]	6	10	10	10	6	5	8	6	7	8	6	5	6	9	6	10	8	9	12	8	5	9	76
XP_006246716.1	RGD1308134	PREDICTED: chromatin complexes subunit BAP18 isoform X3 [Rattus norvegicus]	3	1	1	1	0	0	1	0	0	0	0	0	0	0	0	1	0	0	0	0	0	0	1
NP_001120995.2	Mis18a	protein Mis18-alpha [Rattus norvegicus]	1	11	3	3	6	7	7	8	6	5	5	5	8	3	2	2	2	2	1	2	1	3	18
NP_001120996.1	Nceh1	neutral cholesterol ester hydrolase 1 [Rattus norvegicus]	1	7	7	7	2	2	1	3	2	4	3	0	2	2	2	1	3	2	4	3	0	2	19
XP_006230873.1	Fermt3	PREDICTED: fermitin family homolog 3 isoform X1 [Rattus norvegicus]	2	8	8	8	5	0	4	3	2	2	2	1	3	5	0	4	3	2	2	2	1	3	22
XP_008759626.1	Slc25a24	PREDICTED: calcium-binding mitochondrial carrier protein SCaMC-1 isoform X1 [Rattus norvegicus]	2	1	1	1	0	0	0	1	0	0	1	0	0	0	0	0	1	0	0	1	0	0	2
XP_006247792.1	Llgl2	PREDICTED: lethal(2) giant larvae protein homolog 2 isoform X4 [Rattus norvegicus]	6	14	14	14	6	6	7	11	7	7	6	3	8	6	6	7	11	7	7	6	3	8	61
NP_001121022.1	Snx4	sorting nexin-4 [Rattus norvegicus]	1	1	1	1	1	1	0	1	0	0	0	0	1	1	1	0	1	0	0	0	0	1	4
XP_006228919.1	Lsm14a	PREDICTED: protein LSM14 homolog A isoform X1 [Rattus norvegicus]	4	4	4	4	0	0	3	1	2	2	2	1	1	0	0	3	1	2	2	2	1	1	12
NP_001121025.1	Uqcrb	cytochrome b-c1 complex subunit 7 [Rattus norvegicus]	1	9	9	9	5	6	5	5	5	5	5	4	4	6	7	9	7	9	7	9	5	5	64
NP_001121026.1	Nudt16	U8 snoRNA-decapping enzyme [Rattus norvegicus]	2	3	3	2	1	1	2	2	2	3	3	1	3	1	1	2	2	2	3	3	1	3	18
NP_001121045.1	Ube2r2	ubiquitin-conjugating enzyme E2 R2 [Rattus norvegicus]	1	2	2	2	1	0	2	1	1	1	0	0	0	1	0	2	1	1	1	0	0	0	6
NP_001121050.1	Fam91a1	protein FAM91A1 [Rattus norvegicus]	2	3	3	3	0	0	2	2	2	0	0	0	1	0	0	2	3	2	0	0	0	1	8
XP_017455739.1	Slc25a42	PREDICTED: mitochondrial coenzyme A transporter SLC25A42 isoform X3 [Rattus norvegicus]	5	6	6	6	1	1	2	5	4	3	4	1	4	1	1	2	6	5	3	5	1	4	28
XP_006239034.1	Txlna	PREDICTED: alpha-taxilin isoform X1 [Rattus norvegicus]	2	6	6	6	1	2	3	4	1	3	3	5	2	1	2	3	4	1	3	3	5	2	24
NP_001121109.1	Snx9	sorting nexin-9 [Rattus norvegicus]	1	10	10	10	4	2	4	3	3	5	3	3	5	4	2	4	3	3	5	3	3	5	32
XP_017446596.1	Gba	PREDICTED: glucosylceramidase isoform X1 [Rattus norvegicus]	3	5	5	5	1	1	1	1	1	0	0	1	3	1	1	1	1	1	0	0	1	3	9
NP_001121126.1	Tm6sf2	transmembrane 6 superfamily member 2 [Rattus norvegicus]	1	3	3	3	1	1	1	2	1	2	2	1	2	1	1	1	2	1	2	2	1	2	13
XP_006229845.1	Coa4	PREDICTED: coiled-coil-helix-coiled-coil-helix domain-containing protein 8 isoform X2 [Rattus norvegicus]	3	2	2	2	0	0	0	0	1	0	2	0	0	0	0	0	0	1	0	2	0	0	3
XP_017444575.1	Fam45a	PREDICTED: protein FAM45A isoform X2 [Rattus norvegicus]	3	3	3	3	0	1	2	1	1	1	1	0	1	0	1	2	1	1	1	1	0	1	8
NP_001121156.1	Ndufa4	cytochrome c oxidase subunit NDUFA4 [Rattus norvegicus]	1	5	5	5	4	3	4	4	4	4	4	4	4	4	3	4	4	4	4	4	4	4	35
XP_008768123.1	LOC103693700	PREDICTED: 60S ribosomal protein L36a-like isoform X1 [Rattus norvegicus]	18	5	1	1	4	4	3	4	3	3	2	2	4	1	1	1	1	1	1	1	0	1	8
NP_001121655.1	Lcn8	epididymal-specific lipocalin-8 precursor [Rattus norvegicus]	1	21	21	21	16	17	14	17	13	17	13	10	16	19	22	16	20	14	23	13	12	18	157
XP_017449119.1	Rcc1	PREDICTED: regulator of chromosome condensation isoform X2 [Rattus norvegicus]	13	7	7	7	5	4	5	4	4	4	4	2	4	5	4	5	4	4	4	4	2	4	36
XP_006236069.1	Sri	PREDICTED: sorcin isoform X1 [Rattus norvegicus]	2	4	4	4	1	3	3	1	2	3	0	1	1	1	3	3	1	2	3	0	1	1	15
NP_001121759.1	Sepsecs	O-phosphoseryl-tRNA(Sec) selenium transferase [Rattus norvegicus]	1	10	10	10	5	5	5	4	4	5	4	2	4	5	5	5	4	4	5	4	2	4	38
XP_017444890.1	Atxn2l	PREDICTED: ataxin-2-like protein isoform X1 [Rattus norvegicus]	18	12	12	12	3	0	6	5	4	4	5	2	4	3	0	6	5	4	4	5	2	4	33
NP_001123962.1	Lrp1	prolow-density lipoprotein receptor-related protein 1 precursor [Rattus norvegicus]	2	90	90	90	45	39	48	56	46	58	43	43	57	46	43	50	59	50	65	46	46	62	467
NP_001123971.1	Ttc38	tetratricopeptide repeat protein 38 [Rattus norvegicus]	2	17	17	17	4	6	7	7	6	10	7	4	6	5	6	8	8	7	10	8	4	8	64
NP_001123975.1	Adsl	adenylosuccinate lyase [Rattus norvegicus]	1	14	14	14	5	6	6	6	6	6	5	1	6	5	6	7	8	7	6	5	1	7	52
NP_001123977.1	Ndufa6	NADH dehydrogenase [ubiquinone] 1 alpha subcomplex subunit 6 [Rattus norvegicus]	1	3	3	3	3	3	3	3	3	3	3	2	3	5	5	5	3	3	4	3	2	3	33
NP_001124012.1	Ext1	exostosin-1 [Rattus norvegicus]	1	2	2	2	0	0	0	1	1	0	1	1	0	0	0	0	1	2	0	2	1	0	6
XP_017450243.1	Sntb1	PREDICTED: beta-1-syntrophin isoform X1 [Rattus norvegicus]	2	4	4	4	0	0	0	2	0	1	0	3	4	0	0	0	2	0	1	0	4	4	11
NP_001124015.1	Rrm2b	ribonucleoside-diphosphate reductase subunit M2 B [Rattus norvegicus]	1	1	1	1	0	1	1	1	0	0	1	0	1	0	1	1	1	0	0	1	0	1	5
NP_001124020.1	Col14a1	collagen alpha-1(XIV) chain precursor [Rattus norvegicus]	1	19	19	19	6	2	8	9	7	6	14	2	4	6	2	8	9	7	6	15	2	4	59
NP_001124025.1	Gsdmd	gasdermin-D [Rattus norvegicus]	2	10	10	10	4	4	5	7	7	4	5	3	6	4	4	5	7	7	4	5	3	6	45
XP_017450447.1	Mtss1	PREDICTED: metastasis suppressor protein 1 isoform X11 [Rattus norvegicus]	12	11	11	11	1	4	4	2	2	4	5	6	3	1	5	4	2	2	4	5	6	3	32
NP_001124036.1	Efr3a	protein EFR3 homolog A [Rattus norvegicus]	9	6	6	6	0	0	3	1	3	3	4	0	5	0	0	3	1	3	3	4	0	5	19
NP_001124037.1	Fam83h	protein FAM83H [Rattus norvegicus]	1	4	4	4	1	0	2	2	2	2	3	0	2	1	0	2	2	2	2	3	0	2	14
XP_017450548.1	Serhl2	PREDICTED: serine hydrolase-like protein 2 isoform X2 [Rattus norvegicus]	3	1	1	1	0	0	0	0	1	0	0	0	0	0	0	0	0	1	0	0	0	0	1
XP_006241677.1	Eny2	PREDICTED: transcription and mRNA export factor ENY2 isoform X1 [Rattus norvegicus]	2	1	1	1	0	1	0	0	0	1	1	1	0	0	1	0	0	0	1	1	2	0	5
XP_006242183.1	Xpnpep3	PREDICTED: probable Xaa-Pro aminopeptidase 3 isoform X1 [Rattus norvegicus]	2	6	6	6	3	2	3	3	2	4	2	0	2	3	2	3	3	2	4	2	0	2	21
NP_001124411.1	Tmem181	transmembrane protein 181 [Rattus norvegicus]	1	1	1	1	0	0	0	0	1	1	0	0	1	0	0	0	0	1	1	0	0	1	3
XP_008763248.1	Ptges3	PREDICTED: prostaglandin E synthase 3 isoform X1 [Rattus norvegicus]	3	5	5	5	4	2	5	3	4	4	3	3	4	4	2	6	4	5	5	4	3	4	37
NP_001124478.1	Spcs1	signal peptidase complex subunit 1 [Rattus norvegicus]	1	3	3	3	2	1	2	3	2	2	2	2	1	2	2	3	5	3	3	4	2	2	26
XP_017453450.1	Arvcf	PREDICTED: armadillo repeat protein deleted in velo-cardio-facial syndrome isoform X6 [Rattus norvegicus]	13	11	11	11	3	1	3	5	3	5	5	4	5	3	1	3	5	3	5	5	4	5	34
NP_001124486.1	Cstf2	cleavage stimulation factor subunit 2 [Rattus norvegicus]	2	4	2	2	0	1	2	2	1	2	2	1	2	0	0	1	1	0	2	1	0	1	6
NP_001127885.1	Gltp	glycolipid transfer protein [Rattus norvegicus]	1	1	1	1	0	0	1	0	0	0	0	0	0	0	0	1	0	0	0	0	0	0	1
XP_006230820.1	Fkbp2	PREDICTED: peptidyl-prolyl cis-trans isomerase FKBP2 isoform X3 [Rattus norvegicus]	5	8	8	8	7	3	6	5	5	6	8	2	7	10	5	8	7	7	7	11	3	8	66
XP_017452654.1	Rptor	PREDICTED: regulatory-associated protein of mTOR isoform X2 [Rattus norvegicus]	3	1	1	1	0	0	0	1	0	0	0	0	0	0	0	0	1	0	0	0	0	0	1
XP_006250214.1	Mettl13	PREDICTED: methyltransferase-like protein 13 isoform X1 [Rattus norvegicus]	2	5	5	5	1	0	0	1	2	0	0	0	0	1	0	0	1	2	0	0	0	0	4
NP_001127979.1	RGD1309350	5-hydroxyisourate hydrolase [Rattus norvegicus]	1	5	5	5	4	2	4	3	4	4	4	4	3	4	2	5	4	4	4	4	4	3	34
NP_001127988.1	Uap1l1	UDP-N-acetylhexosamine pyrophosphorylase-like protein 1 [Rattus norvegicus]	1	2	2	2	0	0	0	1	0	0	2	0	1	0	0	0	1	0	0	2	0	1	4
NP_001128012.1	Copa	coatomer subunit alpha [Rattus norvegicus]	1	44	44	44	25	19	32	30	29	28	26	13	30	27	22	35	32	32	30	28	14	33	253
NP_001128018.1	RGD1307235	lisH domain and HEAT repeat-containing protein KIAA1468 homolog [Rattus norvegicus]	1	4	4	4	0	1	0	2	1	1	2	1	1	0	1	0	2	1	1	2	1	1	9
NP_001128027.1	C1r	complement C1r subcomponent precursor [Rattus norvegicus]	1	3	3	3	0	0	0	1	0	0	1	0	1	0	0	0	1	0	0	1	0	1	3
NP_001128028.1	Snrnp40	U5 small nuclear ribonucleoprotein 40 kDa protein [Rattus norvegicus]	1	2	2	2	0	2	1	1	1	1	0	0	1	0	2	1	1	1	1	0	0	1	7
NP_001128045.1	Ntpcr	cancer-related nucleoside-triphosphatase [Rattus norvegicus]	1	4	4	4	3	2	1	2	1	2	2	0	1	3	2	1	2	1	2	2	0	1	14
NP_001128060.1	Mospd2	motile sperm domain-containing protein 2 [Rattus norvegicus]	3	5	5	5	2	2	3	2	1	2	2	0	2	2	2	3	2	1	2	2	0	2	16
XP_006229632.1	Flna	PREDICTED: filamin-A isoform X2 [Rattus norvegicus]	3	65	63	63	34	26	35	35	36	32	36	23	44	35	26	35	34	35	31	37	23	44	300
NP_072141.2	Slc7a2	cationic amino acid transporter 2 isoform a [Rattus norvegicus]	4	9	9	9	0	1	0	5	5	8	3	0	3	0	1	0	5	5	8	4	0	3	26
NP_001128178.1	Hmgn5b	high mobility group nucleosome-binding domain-containing protein 5 [Rattus norvegicus]	2	11	11	11	6	3	5	7	7	7	7	8	7	7	3	6	9	9	8	8	8	8	66
NP_001128182.1	Cnpy3	protein canopy homolog 3 precursor [Rattus norvegicus]	1	7	7	7	2	4	3	2	2	4	4	6	2	2	4	3	2	2	4	4	6	2	29
XP_017450385.1	Tfcp2	PREDICTED: alpha-globin transcription factor CP2 isoform X2 [Rattus norvegicus]	8	5	5	5	1	1	2	4	3	1	2	0	2	1	1	2	4	3	1	2	0	2	16
NP_001128200.1	Spag16	sperm-associated antigen 16 protein [Rattus norvegicus]	2	6	6	6	1	2	1	3	2	2	1	1	2	1	2	1	3	2	2	1	1	2	15
NP_001128201.1	Lyrm7	complex III assembly factor LYRM7 [Rattus norvegicus]	1	3	3	3	0	0	2	2	3	3	3	2	2	0	0	2	2	3	4	5	2	2	20
NP_001128202.1	Lgalsl	galectin-related protein [Rattus norvegicus]	1	5	5	5	3	3	4	3	4	3	2	2	3	3	3	5	3	4	3	2	2	3	28
NP_001128207.1	Taf10	transcription initiation factor TFIID subunit 10 [Rattus norvegicus]	1	4	4	3	1	0	1	1	2	2	3	1	2	1	0	1	1	2	2	3	1	2	13
NP_001128221.1	Stt3a	dolichyl-diphosphooligosaccharide--protein glycosyltransferase subunit STT3A [Rattus norvegicus]	2	13	13	13	5	5	10	10	8	8	7	4	6	7	6	12	10	9	8	8	6	7	73
NP_001128222.1	Pnkd	probable hydrolase PNKD isoform 1 [Rattus norvegicus]	2	5	5	4	1	1	2	1	3	2	1	1	1	1	1	2	1	3	2	1	1	1	13
NP_001128226.2	Selenoi	ethanolaminephosphotransferase 1 [Rattus norvegicus]	1	3	3	3	1	2	2	1	2	0	1	2	0	1	2	2	1	2	0	1	2	0	11
XP_006251846.1	Gnpnat1	PREDICTED: glucosamine 6-phosphate N-acetyltransferase isoform X1 [Rattus norvegicus]	5	9	9	9	4	5	6	4	2	5	4	3	4	5	5	6	4	2	5	4	3	4	38
NP_116008.2	Hnrnpl	heterogeneous nuclear ribonucleoprotein L isoform b [Rattus norvegicus]	4	18	18	18	10	7	11	11	13	11	13	9	13	10	7	12	13	14	12	15	9	16	108
XP_006241471.1	Parvb	PREDICTED: beta-parvin isoform X2 [Rattus norvegicus]	3	4	3	3	1	0	2	2	1	0	1	0	1	0	0	1	2	1	0	1	0	1	6
NP_001128306.1	Fahd2a	fumarylacetoacetate hydrolase domain-containing protein 2 [Rattus norvegicus]	2	13	13	13	11	10	11	9	9	10	7	10	11	14	12	13	11	12	12	10	10	13	107
NP_001128312.1	Cnot1	CCR4-NOT transcription complex subunit 1 [Rattus norvegicus]	1	6	6	6	2	0	3	1	3	3	1	0	2	2	0	3	1	3	3	1	0	2	15
XP_006229399.1	Synm	PREDICTED: synemin isoform X1 [Rattus norvegicus]	2	5	5	5	0	0	0	0	0	2	2	1	1	0	0	0	0	0	2	2	1	1	6
XP_006230450.1	Sec23ip	PREDICTED: SEC23-interacting protein isoform X2 [Rattus norvegicus]	3	11	11	11	4	3	6	8	8	5	6	2	6	4	4	7	9	9	6	7	2	7	55
NP_001128332.1	Exosc4	exosome complex component RRP41 [Rattus norvegicus]	1	2	2	2	0	0	0	1	0	0	0	0	0	0	0	0	1	0	0	0	0	0	1
XP_006237024.1	Ppp4r2	PREDICTED: serine/threonine-protein phosphatase 4 regulatory subunit 2 isoform X1 [Rattus norvegicus]	2	3	3	3	1	0	0	0	1	2	2	2	1	1	0	0	0	1	2	2	2	1	9
NP_001128336.1	Afg3l2	AFG3-like protein 2 [Rattus norvegicus]	1	16	16	14	10	6	9	9	8	9	9	3	8	11	7	9	9	8	9	9	3	8	73
NP_001231796.1	Crip1	cysteine-rich protein 1 [Rattus norvegicus]	2	2	2	2	1	1	1	1	1	2	2	1	1	1	1	1	1	1	2	2	1	1	11
XP_006245770.1	Pdxdc1	PREDICTED: pyridoxal-dependent decarboxylase domain-containing protein 1 isoform X2 [Rattus norvegicus]	4	20	20	20	8	8	6	9	10	9	9	5	12	9	8	7	10	11	9	10	6	14	84
NP_001128443.1	Man2b2	epididymis-specific alpha-mannosidase precursor [Rattus norvegicus]	1	2	2	2	0	0	0	0	0	2	1	0	2	0	0	0	0	0	2	1	0	2	5
NP_001128450.1	Mboat7	lysophospholipid acyltransferase 7 [Rattus norvegicus]	4	3	2	2	1	1	2	3	2	2	3	0	1	1	1	2	2	1	1	2	0	1	11
XP_017451150.1	Trip4	PREDICTED: activating signal cointegrator 1 isoform X3 [Rattus norvegicus]	6	4	4	4	0	0	0	0	1	0	1	1	0	0	0	0	0	1	0	1	1	0	3
NP_001128454.1	Mpp6	MAGUK p55 subfamily member 6 [Rattus norvegicus]	4	14	14	14	4	5	5	7	4	6	6	3	6	4	5	5	7	4	7	6	4	7	49
NP_001128466.1	Tpk1	thiamin pyrophosphokinase 1 [Rattus norvegicus]	2	5	5	5	3	2	3	2	1	3	2	1	2	3	2	3	2	1	3	2	1	2	19
NP_001128467.1	Gnpda1	glucosamine-6-phosphate isomerase 1 [Rattus norvegicus]	1	1	1	1	0	0	0	0	1	0	0	0	1	0	0	0	0	1	0	0	0	1	2
NP_001128480.1	Pabpn1	polyadenylate-binding protein 2 [Rattus norvegicus]	1	6	6	6	0	0	0	2	1	3	1	1	0	0	0	0	2	1	3	1	1	0	8
NP_001128481.1	Col4a1	collagen alpha-1(IV) chain precursor [Rattus norvegicus]	9	3	3	3	2	0	2	1	2	2	2	0	1	2	0	2	1	2	2	2	0	1	12
XP_006245730.1	Myl12a	PREDICTED: myosin regulatory light chain RLC-A isoform X2 [Rattus norvegicus]	3	8	2	2	7	7	6	7	6	7	7	8	7	2	3	3	2	3	2	3	2	3	23
NP_001128492.1	Sec61g	protein transport protein Sec61 subunit gamma [Rattus norvegicus]	1	3	3	3	2	2	3	2	2	3	3	2	3	2	2	3	2	2	3	3	2	4	23
XP_017448380.1	Snrpg	PREDICTED: small nuclear ribonucleoprotein G isoform X1 [Rattus norvegicus]	4	2	2	2	2	1	2	2	1	1	1	0	2	2	1	2	2	1	1	1	0	2	12
NP_001128591.2	Angel2	protein angel homolog 2 [Rattus norvegicus]	3	3	3	3	1	0	1	1	2	0	1	0	0	1	0	1	1	2	0	1	0	0	6
XP_006253839.1	Tmem14c	PREDICTED: transmembrane protein 14C isoform X1 [Rattus norvegicus]	3	2	2	2	2	2	1	2	2	2	2	0	2	2	2	1	2	2	2	2	0	2	15
NP_001128710.1	Twf2	twinfilin-2 [Rattus norvegicus]	1	3	3	3	0	0	1	0	0	0	0	0	1	0	0	1	0	0	0	0	0	1	2
NP_001128731.1	Cmc1	COX assembly mitochondrial protein homolog isoform 2 [Rattus norvegicus]	3	3	3	3	2	2	1	2	2	2	2	1	1	2	2	1	2	2	2	2	1	1	15
NP_001129034.1	Acp1	low molecular weight phosphotyrosine protein phosphatase isoform B [Rattus norvegicus]	1	5	1	1	2	2	3	3	2	2	1	3	1	1	1	1	1	0	1	0	1	0	6
NP_001129048.1	Smim13	small integral membrane protein 13 [Rattus norvegicus]	1	1	1	1	0	1	0	0	0	0	1	0	0	0	1	0	0	0	0	2	0	0	3
NP_001129054.1	Zmat2	zinc finger matrin-type protein 2 [Rattus norvegicus]	1	2	2	2	0	0	1	0	1	1	2	0	1	0	0	1	0	1	1	2	0	1	6
NP_001129068.1	Agfg1	arf-GAP domain and FG repeat-containing protein 1 [Rattus norvegicus]	1	4	4	4	0	0	2	1	2	2	3	1	2	0	0	2	1	2	2	3	1	2	13
NP_001129072.1	Cyp4v3	cytochrome P450 4V2 [Rattus norvegicus]	1	7	7	7	0	5	0	1	3	0	2	3	4	0	5	0	1	3	0	2	3	4	18
NP_001129138.1	Lrrc47	leucine-rich repeat-containing protein 47 [Rattus norvegicus]	1	4	4	4	3	2	2	2	1	4	2	1	2	3	2	2	2	1	4	2	1	2	19
NP_001129180.1	Urb2	unhealthy ribosome biogenesis protein 2 homolog [Rattus norvegicus]	1	1	1	1	0	0	0	0	0	1	0	0	0	0	0	0	0	0	1	0	0	0	1
NP_001129270.1	Adck5	uncharacterized aarF domain-containing protein kinase 5 [Rattus norvegicus]	1	7	7	7	4	0	4	5	5	4	5	1	5	4	0	5	6	5	4	6	1	6	37
NP_001129276.1	Fam134c	protein FAM134C [Rattus norvegicus]	2	2	2	2	1	0	1	1	0	0	0	1	1	1	0	1	1	0	0	0	1	1	5
NP_001129291.1	Pdxp	pyridoxal phosphate phosphatase [Rattus norvegicus]	1	1	1	1	0	0	1	0	1	1	1	0	0	0	0	1	0	1	1	1	0	0	4
NP_001129309.1	Ccdc22	coiled-coil domain-containing protein 22 [Rattus norvegicus]	1	12	12	12	5	6	5	5	2	6	8	1	7	5	6	5	5	2	6	8	1	7	45
NP_001129321.1	Ppp6r1	serine/threonine-protein phosphatase 6 regulatory subunit 1 [Rattus norvegicus]	3	10	10	10	4	2	6	5	3	4	3	1	3	4	2	6	5	3	4	3	2	3	32
NP_001129341.1	Ugt2a3	UDP-glucuronosyltransferase 2A3 precursor [Rattus norvegicus]	1	10	8	8	3	3	4	4	6	6	4	4	4	4	3	5	5	5	7	5	5	5	44
NP_001129344.1	Rsbn1l	round spermatid basic protein 1-like protein [Rattus norvegicus]	1	21	1	1	16	15	16	17	18	16	17	14	15	1	1	1	1	1	1	1	1	1	9
NP_001129347.1	Ranbp10	ran-binding protein 10 [Rattus norvegicus]	2	5	5	5	0	2	2	2	0	3	0	1	1	0	2	2	2	0	3	0	1	1	11
NP_001129365.1	Usp9x	probable ubiquitin carboxyl-terminal hydrolase FAF-X isoform 1 [Rattus norvegicus]	3	25	25	20	11	5	13	12	8	9	5	3	14	11	5	13	12	9	9	5	3	14	81
NP_001129371.1	Agmo	alkylglycerol monooxygenase [Rattus norvegicus]	1	7	7	7	4	5	5	4	5	3	2	1	3	4	6	7	6	7	4	4	1	4	43
NP_001129394.1	Ttll12	tubulin--tyrosine ligase-like protein 12 [Rattus norvegicus]	1	9	9	9	3	1	2	2	3	3	4	0	7	3	1	2	2	3	3	4	0	7	25
NP_062100.1	Itsn1	intersectin-1 isoform b [Rattus norvegicus]	3	16	16	16	6	1	8	8	4	7	8	4	8	6	1	9	9	4	7	8	4	8	56
NP_001129570.1	Hook3	protein Hook homolog 3 [Rattus norvegicus]	1	11	11	11	3	6	6	2	3	4	4	4	1	3	6	6	2	3	4	4	4	1	33
NP_001129596.1	Ifitm3	interferon-induced transmembrane protein 3 [Rattus norvegicus]	1	3	3	3	2	1	2	3	3	2	3	2	1	2	1	2	3	4	2	4	2	1	21
NP_001129713.1	Ngef	ephexin-1 [Rattus norvegicus]	1	3	3	3	0	0	2	1	0	0	0	0	0	0	0	2	1	0	0	0	0	0	3
XP_003753494.1	Mt1m	PREDICTED: metallothionein-2-like [Rattus norvegicus]	4	4	4	4	0	0	0	2	4	4	2	2	3	0	0	0	2	5	5	2	3	3	20
NP_001131113.1	Lmtk2	serine/threonine-protein kinase LMTK2 precursor [Rattus norvegicus]	1	4	4	4	0	1	0	1	0	1	1	2	0	0	1	0	1	0	1	1	2	0	6
NP_001131118.1	Zfp259	zinc finger protein ZPR1 [Rattus norvegicus]	1	9	9	9	3	4	3	3	4	3	5	6	1	3	4	4	3	5	3	5	6	1	34
NP_001132955.1	Aifm2	apoptosis-inducing factor 2 [Rattus norvegicus]	7	3	3	3	0	0	2	3	1	1	1	1	1	0	0	3	4	2	1	1	1	1	13
NP_001132956.1	Zfp644	zinc finger protein 644 [Rattus norvegicus]	9	7	7	7	6	6	7	6	6	6	6	4	6	10	8	10	9	6	7	7	5	9	71
NP_001132979.1	Hcfc1	host cell factor 1 [Rattus norvegicus]	6	9	9	9	1	0	2	2	4	1	4	1	4	1	0	2	2	4	1	4	1	4	19
NP_001136414.1	Gon7	uncharacterized protein C14orf142 homolog isoform 2 [Rattus norvegicus]	2	2	2	2	1	0	0	1	1	1	1	2	0	1	0	0	1	1	1	1	3	0	8
NP_001138312.1	Camsap3	calmodulin-regulated spectrin-associated protein 3 [Rattus norvegicus]	4	2	2	2	0	1	0	0	1	0	0	0	1	0	1	0	0	1	0	0	0	1	3
NP_001138326.1	Fam96b	mitotic spindle-associated MMXD complex subunit MIP18 [Rattus norvegicus]	1	2	2	2	0	0	0	0	0	0	0	0	0	0	0	0	0	0	0	0	0	0	0
NP_001138334.1	LOC691083	uncharacterized protein LOC691083 [Rattus norvegicus]	1	2	2	2	1	2	2	1	1	2	1	0	1	1	4	3	3	2	2	2	0	2	19
XP_006256453.1	Lims1	PREDICTED: LIM and senescent cell antigen-like-containing domain protein 1 isoform X8 [Rattus norvegicus]	10	6	6	3	1	1	3	3	3	1	3	1	6	1	1	3	3	3	1	3	1	6	22
XP_006234784.1	Ganc	PREDICTED: neutral alpha-glucosidase C isoform X2 [Rattus norvegicus]	3	4	4	4	1	0	2	1	2	2	2	0	1	1	0	2	1	2	2	2	0	1	11
NP_001155885.1	Mocs2	molybdopterin synthase catalytic subunit isoform Mocs2A [Rattus norvegicus]	1	2	2	2	1	1	1	1	1	1	1	0	1	1	1	1	2	2	1	2	0	1	11
XP_006248989.1	Get4	PREDICTED: Golgi to ER traffic protein 4 homolog isoform X1 [Rattus norvegicus]	2	3	3	3	1	0	0	1	1	0	0	1	1	1	0	0	1	1	0	0	1	1	5
NP_445969.2	Shc1	SHC-transforming protein 1 isoform b [Rattus norvegicus]	4	6	6	6	1	0	1	1	0	4	3	2	1	2	0	1	1	0	5	3	2	1	15
NP_113740.2	Add3	gamma-adducin isoform 2 [Rattus norvegicus]	9	9	9	9	2	1	2	2	1	0	5	4	7	2	1	2	2	1	0	5	4	7	24
NP_001157769.1	Plec	plectin isoform 1f [Rattus norvegicus]	30	88	88	85	35	26	44	34	30	26	34	12	30	35	27	45	34	30	26	35	12	30	274
NP_001157868.1	RGD1564865	20-alpha-hydroxysteroid dehydrogenase-like [Rattus norvegicus]	1	6	4	4	2	2	1	1	1	1	2	0	2	0	2	0	0	0	0	1	0	1	4
NP_001158178.1	Cuta	protein CutA isoform 2 precursor [Rattus norvegicus]	4	4	4	4	1	2	1	1	2	2	2	1	1	1	2	2	1	2	3	2	1	1	15
NP_997671.1	Pfdn6	prefoldin subunit 6 [Rattus norvegicus]	2	7	7	7	1	2	4	2	4	2	4	1	1	1	2	4	2	4	2	4	1	1	21
XP_006255984.1	Nelfe	PREDICTED: negative elongation factor E isoform X2 [Rattus norvegicus]	4	3	3	3	0	0	1	2	2	2	2	3	2	0	0	1	2	2	2	2	3	2	14
NP_001159775.1	Znrd1as1	ZNRD1 antisense RNA 1 [Rattus norvegicus]	1	3	3	3	2	2	2	2	2	1	2	0	1	2	2	2	2	2	1	2	0	1	14
XP_006250951.1	Usp46	PREDICTED: ubiquitin carboxyl-terminal hydrolase 46 isoform X3 [Rattus norvegicus]	8	1	1	1	1	0	0	1	0	1	0	0	0	1	0	0	1	0	1	0	0	0	3
NP_001161044.1	Vom1r17	vomeronasal 1 receptor 17 [Rattus norvegicus]	1	12	8	8	4	8	9	7	8	8	8	5	9	3	6	6	6	6	5	4	5	7	48
NP_001161278.2	Smpd4	sphingomyelin phosphodiesterase 4 [Rattus norvegicus]	4	5	4	4	1	1	1	1	2	1	1	1	2	0	0	0	0	1	0	0	0	1	2
NP_001161995.1	Eif3m	eukaryotic translation initiation factor 3 subunit M [Rattus norvegicus]	1	11	11	11	7	6	8	9	7	7	7	2	6	7	6	8	9	8	7	7	2	6	60
NP_001161999.1	Secisbp2l	selenocysteine insertion sequence-binding protein 2-like [Rattus norvegicus]	1	2	2	2	0	0	1	0	0	0	1	1	0	0	0	1	0	0	0	1	1	0	3
NP_001162031.1	Nup214	nuclear pore complex protein Nup214 [Rattus norvegicus]	2	8	8	8	0	0	0	1	1	0	5	0	3	0	0	0	1	1	0	5	0	3	10
NP_001162055.1	Oxa1l	mitochondrial inner membrane protein OXA1L [Rattus norvegicus]	1	3	3	3	3	0	1	1	1	1	0	1	2	3	0	1	1	1	1	0	1	2	10
NP_001162113.1	Zfp40	zinc finger protein 40 [Rattus norvegicus]	46	3	2	2	2	0	1	2	3	1	1	0	2	1	0	1	1	2	0	0	0	1	6
NP_001162135.1	Gcn1l1	eIF-2-alpha kinase activator GCN1 [Rattus norvegicus]	1	42	42	42	22	18	25	24	23	21	17	8	24	22	18	27	26	26	21	21	8	25	194
NP_001162571.1	Use1	vesicle transport protein USE1 [Rattus norvegicus]	2	1	1	1	0	0	0	0	0	0	0	0	0	0	0	0	0	0	0	0	0	0	0
XP_017455527.1	Tma16	PREDICTED: translation machinery-associated protein 16 isoform X2 [Rattus norvegicus]	3	1	1	1	0	0	0	0	0	0	1	0	0	0	0	0	0	0	0	1	0	0	1
NP_001162584.1	Lrpap1	alpha-2-macroglobulin receptor-associated protein precursor [Rattus norvegicus]	1	32	32	21	17	19	21	20	16	19	21	19	18	19	22	24	23	18	21	23	22	19	191
NP_001162586.1	Trappc11	trafficking protein particle complex subunit 11 [Rattus norvegicus]	3	5	5	5	0	0	1	2	4	0	1	0	0	0	0	1	2	4	0	1	0	0	8
XP_017454814.1	Acyp2	PREDICTED: acylphosphatase-2 isoform X1 [Rattus norvegicus]	2	1	1	1	1	1	1	1	0	1	1	1	1	1	1	1	1	0	1	1	1	1	8
NP_001162617.1	Rps16	40S ribosomal protein S16 [Rattus norvegicus]	4	7	7	7	3	4	4	4	5	3	4	2	4	3	4	4	4	5	3	4	2	4	33
NP_001162623.1	Pgp	glycerol-3-phosphate phosphatase [Rattus norvegicus]	1	4	4	4	1	2	2	2	1	2	1	0	1	1	2	2	2	1	2	1	0	1	12
XP_006248127.1	Son	PREDICTED: protein SON isoform X3 [Rattus norvegicus]	5	16	16	16	2	2	4	5	5	5	6	8	4	2	2	4	5	5	5	6	8	4	41
NP_001163868.1	Cd209b	CD209b antigen [Rattus norvegicus]	2	1	1	1	0	0	0	1	1	0	1	0	0	0	0	0	1	1	0	1	0	0	3
NP_001163933.1	Sema4b	semaphorin-4B precursor [Rattus norvegicus]	1	31	31	31	22	22	25	23	21	22	21	15	21	30	30	36	29	28	28	29	18	27	255
NP_001163936.1	Uqcr10	ubiquinol-cytochrome c reductase complex 7.2kDa protein [Rattus norvegicus]	1	2	2	2	2	1	1	1	1	1	1	1	1	2	1	1	1	1	1	1	1	1	10
XP_006252024.1	Acin1	PREDICTED: apoptotic chromatin condensation inducer in the nucleus isoform X5 [Rattus norvegicus]	7	24	24	24	10	8	12	8	13	15	18	14	8	11	9	12	8	13	17	18	18	8	114
XP_017455191.1	Ccar2	PREDICTED: cell cycle and apoptosis regulator protein 2 isoform X2 [Rattus norvegicus]	3	10	10	10	4	3	4	4	4	2	3	1	4	4	3	4	4	4	2	3	1	4	29
XP_008758323.1	Rbm4	PREDICTED: RNA binding motif protein 4 isoform X1 [Rattus norvegicus]	6	2	2	2	0	0	0	1	2	0	1	0	0	0	0	0	1	2	0	1	0	0	4
NP_001164005.2	Mcc	colorectal mutant cancer protein [Rattus norvegicus]	3	3	3	3	0	0	0	0	0	0	2	1	0	0	0	0	0	0	0	2	1	0	3
NP_001164010.1	Stt3b	dolichyl-diphosphooligosaccharide--protein glycosyltransferase subunit STT3B [Rattus norvegicus]	1	12	12	12	7	5	8	6	7	6	6	2	7	9	6	11	8	9	8	8	3	10	72
NP_001164016.1	Dpy30	protein dpy-30 homolog [Rattus norvegicus]	2	1	1	1	0	0	0	0	0	0	0	1	0	0	0	0	0	0	0	0	1	0	1
XP_003749827.1	LOC100910130	PREDICTED: protein FAM50A [Rattus norvegicus]	2	4	4	2	0	1	0	0	0	1	1	2	0	0	1	0	0	0	1	1	2	0	5
NP_001164047.1	Snapin	SNARE-associated protein Snapin isoform 1 [Rattus norvegicus]	1	1	1	1	1	1	1	1	0	1	0	1	0	1	1	1	1	0	1	0	1	0	6
NP_001164055.1	Pex5	peroxisomal targeting signal 1 receptor [Rattus norvegicus]	1	20	1	1	7	10	11	5	5	7	8	5	8	0	1	0	0	0	0	0	0	0	1
NP_001164057.1	Nemf	nuclear export mediator factor NEMF [Rattus norvegicus]	1	6	6	6	1	1	0	3	2	0	2	2	1	1	1	0	3	2	0	2	2	1	12
NP_001164067.1	Birc6	baculoviral IAP repeat-containing protein 6 [Rattus norvegicus]	1	11	11	11	2	1	2	6	5	3	3	1	4	2	1	2	6	5	3	3	1	4	27
XP_017452488.1	Myh11	PREDICTED: myosin-11 isoform X3 [Rattus norvegicus]	6	12	5	5	5	6	6	5	5	5	5	6	5	0	1	1	0	1	0	1	0	0	4
NP_001164072.1	Srp72	signal recognition particle subunit SRP72 [Rattus norvegicus]	3	17	17	17	6	4	7	11	7	6	10	8	7	7	5	9	13	7	6	12	8	8	75
NP_001164179.1	Preb	prolactin regulatory element-binding protein [Rattus norvegicus]	3	9	9	9	3	4	5	3	4	4	4	3	3	3	4	5	3	4	4	4	3	3	33
NP_001164567.1	Zfp831	zinc finger protein 831 [Rattus norvegicus]	1	9	3	1	4	6	3	3	3	5	2	7	4	1	3	1	1	1	2	0	2	2	13
NP_001165452.1	Sh3bp1	SH3 domain-binding protein 1 [Rattus norvegicus]	1	5	5	5	0	1	1	1	0	1	3	0	1	0	1	1	1	0	1	3	0	1	8
NP_001165598.1	Ube2h	ubiquitin-conjugating enzyme E2 H [Rattus norvegicus]	1	3	3	3	2	2	2	1	1	1	1	2	1	2	2	2	1	1	1	1	2	1	13
NP_001165608.1	Myo18a	unconventional myosin-XVIIIa [Rattus norvegicus]	1	26	26	26	9	1	5	7	6	8	4	4	21	9	1	5	7	6	8	4	4	21	65
XP_017444288.1	Prkcb	PREDICTED: protein kinase C beta type isoform X1 [Rattus norvegicus]	5	2	2	1	0	0	2	1	1	0	1	0	2	0	0	2	1	1	0	1	0	2	7
NP_001166810.1	Sh3bgrl	SH3 domain-binding glutamic acid-rich-like protein [Rattus norvegicus]	1	7	7	7	4	3	7	6	6	7	6	5	6	4	3	8	7	8	8	7	6	7	58
XP_017454960.1	HMG-2a	PREDICTED: high mobility group protein B3 isoform X2 [Rattus norvegicus]	6	3	3	3	0	0	1	0	1	1	1	0	0	0	0	1	0	1	1	1	0	0	4
XP_006243685.2	Armc8	PREDICTED: armadillo repeat-containing protein 8 isoform X2 [Rattus norvegicus]	5	2	2	2	0	0	1	0	1	0	0	0	0	0	0	1	0	1	0	0	0	0	2
NP_001166845.1	Sco1	SCO cytochrome oxidase deficient homolog 1 [Rattus norvegicus]	1	2	2	2	1	0	2	1	2	2	2	0	1	1	0	2	1	2	2	2	0	1	11
NP_001166847.1	Dusp3	dual specificity protein phosphatase 3 [Rattus norvegicus]	2	5	5	5	4	4	3	2	2	3	3	3	4	4	4	3	2	2	3	3	3	4	28
NP_001166901.1	Bcas3	breast carcinoma amplified sequence 3 [Rattus norvegicus]	1	2	2	2	1	1	2	1	0	0	1	0	1	1	1	2	1	0	0	1	0	1	7
NP_001166907.1	RGD1311345	UPF0553 protein C9orf64 homolog [Rattus norvegicus]	3	12	12	12	5	2	5	9	5	4	4	1	6	5	2	6	9	5	4	4	1	6	42
NP_001166922.1	Vps25	vacuolar protein-sorting-associated protein 25 [Rattus norvegicus]	1	5	5	5	2	3	3	3	2	3	1	0	1	2	3	3	3	2	3	1	0	1	18
NP_001166942.1	Lyrm9	LYR motif-containing protein 9 [Rattus norvegicus]	1	1	1	1	0	1	1	1	1	0	1	0	1	0	1	1	1	1	0	1	0	1	6
XP_008770385.1	RGD1562987	PREDICTED: UPF0729 protein C18orf32 homolog isoform X1 [Rattus norvegicus]	2	2	2	2	0	2	0	1	2	1	2	0	0	0	2	0	1	2	1	2	0	0	8
NP_001166978.1	Stag2	cohesin subunit SA-2 [Rattus norvegicus]	5	4	4	4	0	0	1	0	0	0	1	0	1	0	0	1	0	0	0	1	0	1	3
NP_001170776.1	Aldoa	fructose-bisphosphate aldolase A [Rattus norvegicus]	3	34	34	16	23	22	21	26	23	26	20	19	25	32	29	28	42	32	36	27	23	34	283
NP_037220.2	Ptpn11	tyrosine-protein phosphatase non-receptor type 11 isoform 2 [Rattus norvegicus]	2	10	10	10	3	4	6	1	4	3	1	3	2	3	4	7	1	4	3	1	3	2	28
NP_001171542.1	Ubr2	E3 ubiquitin-protein ligase UBR2 [Rattus norvegicus]	1	8	8	8	2	0	1	2	1	0	2	0	4	2	0	1	2	1	0	2	0	4	12
NP_001171543.1	Ubr1	E3 ubiquitin-protein ligase UBR1 [Rattus norvegicus]	1	6	6	6	0	0	3	4	3	2	3	0	1	0	0	3	4	3	2	3	0	1	16
XP_008762877.1	Nubpl	PREDICTED: iron-sulfur protein NUBPL isoform X1 [Rattus norvegicus]	2	4	4	4	3	1	2	1	1	1	1	0	1	3	1	2	1	1	1	1	0	1	11
NP_001177167.1	Psap	prosaposin isoform D preproprotein [Rattus norvegicus]	5	10	10	10	5	6	5	6	6	8	8	9	5	5	6	5	6	6	9	9	9	5	60
NP_001289141.1	Adgrl2	adhesion G protein-coupled receptor L2 isoform 7 precursor [Rattus norvegicus]	7	1	1	1	0	0	0	1	0	0	1	0	0	0	0	0	1	0	0	1	0	0	2
XP_017445550.1	LOC100912070	PREDICTED: dermokine-like [Rattus norvegicus]	3	2	2	2	2	0	0	1	0	1	0	0	0	2	0	0	2	0	1	0	0	0	5
NP_001177929.1	Lemd3	inner nuclear membrane protein Man1 [Rattus norvegicus]	1	2	2	2	0	0	0	0	0	2	0	0	0	0	0	0	0	0	2	0	0	0	2
NP_001178002.1	Spcs3	signal peptidase complex subunit 3 [Rattus norvegicus]	1	2	2	2	1	1	2	2	2	1	1	1	1	1	1	2	2	2	1	1	1	1	12
XP_006227736.1			2	25	25	25	17	20	18	18	18	19	19	16	17	23	23	27	23	25	25	24	21	23	214
NP_001178035.1	Tex12	testis-expressed sequence 12 protein [Rattus norvegicus]	2	5	5	5	2	4	3	4	5	4	5	2	3	3	5	5	5	7	6	7	2	5	45
NP_001178517.1	Nmral1	nmrA-like family domain-containing protein 1 [Rattus norvegicus]	3	6	6	6	2	4	4	4	4	1	2	2	3	2	4	4	4	4	1	2	2	3	26
XP_006246954.1	Prpf8	PREDICTED: pre-mRNA-processing-splicing factor 8 isoform X1 [Rattus norvegicus]	2	39	39	39	20	9	22	20	25	22	12	4	26	20	9	24	21	27	22	13	4	26	166
XP_006247741.2	Gprc5c	PREDICTED: G-protein coupled receptor family C group 5 member C isoform X4 [Rattus norvegicus]	10	1	1	1	0	0	0	0	0	0	1	0	0	0	0	0	0	0	0	1	0	0	1
XP_006250271.1	Mgst3	PREDICTED: microsomal glutathione S-transferase 3 isoform X1 [Rattus norvegicus]	2	5	5	5	5	4	4	4	5	4	4	3	3	6	4	5	6	7	4	4	3	3	42
NP_001178526.1	Dhx15	pre-mRNA-splicing factor ATP-dependent RNA helicase DHX15 [Rattus norvegicus]	3	16	16	16	6	6	7	7	9	5	7	4	12	6	6	9	7	9	6	8	4	12	67
NP_001178530.1	Spcs2	signal peptidase complex subunit 2 [Rattus norvegicus]	1	8	8	8	6	6	6	4	5	4	4	4	4	7	7	7	5	6	6	6	4	4	52
NP_001178533.1	Ranbp2	E3 SUMO-protein ligase RanBP2 [Rattus norvegicus]	3	29	29	29	9	7	18	15	9	11	13	11	13	9	7	18	15	9	11	15	11	14	109
NP_001178537.1	Cisd2	CDGSH iron-sulfur domain-containing protein 2 [Rattus norvegicus]	1	4	4	4	3	4	4	3	3	3	3	2	4	3	4	4	3	3	3	3	2	4	29
XP_006257417.1	Lima1	PREDICTED: LIM domain and actin-binding protein 1 isoform X2 [Rattus norvegicus]	3	21	21	20	9	6	15	12	10	11	16	14	10	10	6	15	12	10	11	16	15	11	106
XP_006244147.1	Vill	PREDICTED: villin-like protein isoform X1 [Rattus norvegicus]	2	7	7	7	3	1	2	4	2	4	4	1	4	4	1	2	4	2	4	4	1	4	26
NP_001178561.1	Fcho2	F-BAR domain only protein 2 [Rattus norvegicus]	1	7	7	7	3	3	2	2	4	3	4	2	4	3	3	2	2	4	3	4	2	4	27
XP_006231564.1	Gbf1	PREDICTED: Golgi-specific brefeldin A-resistance guanine nucleotide exchange factor 1 isoform X6 [Rattus norvegicus]	7	13	13	13	6	3	8	3	7	6	5	2	8	6	3	8	3	7	6	5	2	9	49
NP_001178568.1	Coro7	coronin-7 [Rattus norvegicus]	2	15	15	15	4	3	4	2	4	4	7	0	3	4	3	4	2	4	4	7	0	3	31
NP_001178580.1	Ghdc	GH3 domain-containing protein precursor [Rattus norvegicus]	1	2	2	2	1	1	1	1	1	1	1	0	2	1	1	1	1	1	1	1	0	2	9
NP_001178588.1	Parp14	poly [ADP-ribose] polymerase 14 [Rattus norvegicus]	1	17	17	17	8	1	10	4	3	7	4	2	6	8	1	10	4	3	7	4	2	6	45
XP_006250049.1	Edem3	PREDICTED: ER degradation-enhancing alpha-mannosidase-like protein 3 isoform X4 [Rattus norvegicus]	5	3	3	3	0	1	0	0	1	0	2	0	1	0	1	0	0	1	0	2	0	1	5
NP_001178605.1	Ugt2b10	UDP-glucuronosyltransferase 2B10 precursor [Rattus norvegicus]	3	13	4	4	9	7	7	6	9	6	8	6	10	3	1	4	3	4	1	4	1	4	25
NP_001178631.1	Zfhx4	zinc finger homeobox protein 4 [Rattus norvegicus]	5	2	2	2	1	1	1	0	0	1	1	1	1	1	1	1	0	0	1	1	1	1	7
XP_017456468.1	Mtmr1	PREDICTED: myotubularin-related protein 1 isoform X4 [Rattus norvegicus]	8	2	2	2	0	0	0	0	0	0	1	0	0	0	0	0	0	0	0	1	0	0	1
XP_006256896.1	Hccs	PREDICTED: holocytochrome c synthase isoform X1 [Rattus norvegicus]	2	10	10	10	3	2	4	2	4	2	3	0	3	3	2	4	2	4	2	3	0	3	23
NP_001178672.1	Samhd1	deoxynucleoside triphosphate triphosphohydrolase SAMHD1 [Rattus norvegicus]	3	11	11	10	2	2	4	4	5	5	3	3	7	2	2	4	4	5	5	3	3	7	35
NP_001178685.1	Thoc2	THO complex subunit 2 [Rattus norvegicus]	30	7	7	5	0	0	1	2	1	2	1	1	1	0	0	1	2	1	2	1	1	1	9
XP_006238557.1	C8b	PREDICTED: complement component C8 beta chain isoform X1 [Rattus norvegicus]	2	6	6	6	3	1	0	3	3	1	1	2	2	3	1	0	3	3	1	1	2	2	16
NP_001178694.1	Ago1	protein argonaute-1 isoform 1 [Rattus norvegicus]	7	3	1	1	2	0	1	0	0	0	0	0	0	1	0	1	0	0	0	0	0	0	2
XP_006240532.1	Trip11	PREDICTED: thyroid receptor-interacting protein 11 isoform X2 [Rattus norvegicus]	3	14	14	14	2	2	4	2	1	4	1	2	6	2	2	4	2	1	4	1	2	6	24
NP_001178707.1	Aldh1l2	probable 10-formyltetrahydrofolate dehydrogenase ALDH1L2 [Rattus norvegicus]	2	41	40	40	28	27	27	32	26	28	26	21	24	31	31	31	40	34	32	29	27	27	282
XP_017450316.1	Scyl2	PREDICTED: SCY1-like protein 2 isoform X3 [Rattus norvegicus]	4	4	4	4	2	0	2	1	2	0	1	0	2	2	0	2	1	2	0	1	0	2	10
NP_001178710.1	Amdhd1	probable imidazolonepropionase [Rattus norvegicus]	1	20	20	20	15	13	14	15	14	16	15	15	17	20	15	19	20	20	19	21	19	22	175
XP_008763625.2	Srgap1	PREDICTED: SLIT-ROBO Rho GTPase-activating protein 1 isoform X1 [Rattus norvegicus]	5	4	4	3	0	0	0	0	0	0	2	0	0	0	0	0	0	0	0	2	0	0	2
NP_001178714.1	Nop2	probable 28S rRNA (cytosine(4447)-C(5))-methyltransferase [Rattus norvegicus]	3	2	2	2	0	0	0	0	0	0	1	0	1	0	0	0	0	0	0	1	0	1	2
XP_006242158.1	Sgsm3	PREDICTED: small G protein signaling modulator 3 isoform X1 [Rattus norvegicus]	2	7	7	7	2	2	1	2	1	3	3	2	1	2	2	1	2	1	3	3	2	1	17
NP_001178739.1	Tns1	tensin-1 [Rattus norvegicus]	1	25	25	0	6	1	8	11	14	11	13	9	16	6	1	8	11	14	11	14	10	16	91
NP_001178745.1	Fam120a	constitutive coactivator of PPAR-gamma-like protein 1 [Rattus norvegicus]	1	26	26	17	15	8	17	14	16	15	11	14	18	16	8	18	16	17	15	11	14	19	134
XP_008766230.1	Supt6h	PREDICTED: transcription elongation factor SPT6 isoform X2 [Rattus norvegicus]	4	4	4	4	2	0	0	0	1	0	0	0	0	2	0	0	0	1	0	0	0	0	3
XP_006250238.1	Scyl3	PREDICTED: protein-associating with the carboxyl-terminal domain of ezrin isoform X2 [Rattus norvegicus]	3	2	2	2	0	0	0	0	2	1	2	0	1	0	0	0	0	2	1	2	0	1	6
NP_001178762.1	Ccny	cyclin-Y [Rattus norvegicus]	1	1	1	1	0	0	0	0	1	0	1	0	0	0	0	0	0	1	0	1	0	0	2
XP_008757623.1	Ube3a	PREDICTED: ubiquitin-protein ligase E3A isoform X3 [Rattus norvegicus]	8	9	9	9	3	4	3	4	3	2	2	1	4	3	4	3	4	3	2	2	1	4	26
XP_006230412.1	Tgfb1i1	PREDICTED: transforming growth factor beta-1-induced transcript 1 protein isoform X2 [Rattus norvegicus]	4	2	2	2	0	0	0	0	1	0	2	0	1	0	0	0	0	1	0	2	0	1	4
XP_003749211.1	LOC100912538	PREDICTED: centrin-3 [Rattus norvegicus]	2	1	1	1	0	0	0	0	0	0	1	0	0	0	0	0	0	0	0	1	0	0	1
NP_001178773.1	Elovl7	elongation of very long chain fatty acids protein 7 [Rattus norvegicus]	1	3	3	3	2	1	1	2	2	2	2	2	1	2	1	1	2	2	2	2	2	1	15
NP_001178775.1	Foxo1	forkhead box protein O1 [Rattus norvegicus]	1	2	2	2	0	0	0	0	0	0	2	0	0	0	0	0	0	0	0	2	0	0	2
XP_006233353.3	Ap1ar	PREDICTED: AP-1 complex-associated regulatory protein isoform X1 [Rattus norvegicus]	2	3	3	3	0	2	0	0	0	2	3	1	0	0	2	0	0	0	2	3	1	0	8
NP_001178792.1	Fkbp4	peptidyl-prolyl cis-trans isomerase FKBP4 [Rattus norvegicus]	1	16	16	16	11	8	8	6	6	6	6	7	8	12	9	10	6	7	6	8	7	10	75
XP_006241881.1	Scrib	PREDICTED: protein scribble homolog isoform X9 [Rattus norvegicus]	11	10	10	10	2	1	3	0	0	2	1	0	2	2	1	3	0	0	2	1	0	2	11
NP_001178814.1	Gpd1l	glycerol-3-phosphate dehydrogenase 1-like protein [Rattus norvegicus]	1	6	5	5	1	1	1	1	4	1	3	2	2	0	0	0	0	3	0	2	1	1	7
NP_001178815.1	Tmem42	transmembrane protein 42 [Rattus norvegicus]	1	1	1	1	0	0	1	0	1	0	1	0	0	0	0	1	0	1	0	1	0	0	3
XP_008770098.1	Ero1b	PREDICTED: ERO1-like protein beta isoform X2 [Rattus norvegicus]	3	7	7	7	7	6	7	3	1	5	4	3	5	9	7	8	3	1	5	4	3	6	46
NP_001178842.1	Asb9	ankyrin repeat and SOCS box protein 9 [Rattus norvegicus]	1	4	4	4	0	2	1	0	3	2	2	2	0	0	2	1	0	3	2	2	2	0	12
XP_006250285.1	Uap1	PREDICTED: UDP-N-acetylhexosamine pyrophosphorylase isoform X2 [Rattus norvegicus]	5	6	6	6	3	3	4	1	0	1	0	0	2	3	3	4	1	0	1	0	0	2	14
NP_001178868.1	Msr1	macrophage scavenger receptor types I and II [Rattus norvegicus]	2	5	5	1	2	2	2	3	3	2	3	2	2	2	2	2	3	3	2	3	2	2	21
XP_017445042.1	Ppp1r12c	PREDICTED: protein phosphatase 1 regulatory subunit 12C isoform X2 [Rattus norvegicus]	3	4	4	4	1	0	3	0	1	2	1	3	0	1	0	3	0	1	2	1	3	0	11
NP_001178893.1	Mfap1a	microfibrillar-associated protein 1 [Rattus norvegicus]	1	3	3	3	0	0	1	0	1	1	0	2	1	0	0	1	0	1	1	0	2	1	6
XP_017452095.1	Mreg	PREDICTED: melanoregulin isoform X1 [Rattus norvegicus]	3	1	1	1	0	1	0	0	0	0	0	0	0	0	1	0	0	0	0	0	0	0	1
NP_001178933.1	Rps6ka3	ribosomal protein S6 kinase alpha-3 [Rattus norvegicus]	2	4	3	1	1	2	2	1	1	0	1	1	1	0	1	1	0	1	0	1	0	0	4
NP_001178940.1	Stard5	stAR-related lipid transfer protein 5 [Rattus norvegicus]	1	7	7	7	2	5	4	2	2	3	3	3	3	2	6	4	2	2	3	3	3	3	28
NP_001182405.1	Brk1	protein BRICK1 [Rattus norvegicus]	1	3	3	3	1	3	2	1	1	2	1	0	0	1	3	2	1	1	2	1	0	0	11
NP_001182417.1	Coa5	uncharacterized protein LOC503252 [Rattus norvegicus]	1	2	2	2	1	0	0	1	1	1	1	1	1	1	0	0	1	1	1	1	1	1	7
[truncated: 2,345 more rows]

## Sheet: normalized iBAQ
Protein IDs	gene symbol	Protein Description	normalized iBAQ value
			Control 1	Control 2	Control 3	CP 1	CP 2	CP 3	CP+GC 1	CP+GC 2	CP+GC 3
AP_004893.1	ND2	NADH dehydrogenase subunit 2 (mitochondrion) [Rattus norvegicus]	0	0	0	3.7495	3.05496	0	0.213898	0	0
YP_665631.1	COX1	cytochrome c oxidase subunit I (mitochondrion) [Rattus norvegicus]	3.04188	7.85505	29.2068	15.1706	26.9149	4.72762	12.8471	0	0
AP_004895.1	COX2	cytochrome c oxidase subunit II (mitochondrion) [Rattus norvegicus]	0	0	0	132.216	168.901	0	4.6713	3.04576	0
YP_665633.1	ATP8	ATP synthase F0 subunit 8 (mitochondrion) [Rattus norvegicus]	87.7903	73.3323	64.4184	61.5681	30.5239	62.6312	23.5443	59.9596	58.1989
YP_665635.1	COX3	cytochrome c oxidase subunit III (mitochondrion) [Rattus norvegicus]	60.9143	37.435	74.5301	39.3556	59.5973	29.3689	72.8954	28.8777	59.2406
YP_665636.1	ND3	NADH dehydrogenase subunit 3 (mitochondrion) [Rattus norvegicus]	78.1515	41.1677	64.7447	68.975	51.0848	41.0707	40.5974	13.4993	48.8488
NP_001001512.2	Gtf2i	general transcription factor II-I [Rattus norvegicus]	0	0	0.282486	0	0.099072	0	0.117276	0	0.149859
XP_006243861.1	Usp19	PREDICTED: ubiquitin carboxyl-terminal hydrolase 19 isoform X7 [Rattus norvegicus]	0.0759365	0	0	0.0414669	0	0	0.0798459	0.0419266	0
NP_001001517.1	Rnf114	E3 ubiquitin-protein ligase RNF114 [Rattus norvegicus]	0.270655	1.29121	1.69749	1.10397	3.42515	1.77685	1.9784	1.7715	1.34307
NP_001001801.1	Akap7	A-kinase anchor protein 7 isoforms delta and gamma [Rattus norvegicus]	1.2891	1.80973	3.1465	3.26198	2.9899	2.72673	1.58055	0.529233	1.78422
NP_001002016.2	Lmna	prelamin-A/C [Rattus norvegicus]	19.7911	24.8109	21.6574	20.8623	23.0964	21.0629	24.7056	17.6586	27.539
NP_001002022.1	Clint1	clathrin interactor 1 [Rattus norvegicus]	9.89117	19.8391	16.5338	13.6516	19.138	23.3466	30.6074	37.3671	15.3599
XP_017447268.1	Pofut1	PREDICTED: GDP-fucose protein O-fucosyltransferase 1 isoform X1 [Rattus norvegicus]	0.663558	0	5.11718	0	0	0.649432	6.22212	0	3.69286
NP_001002804.1	C1rl	complement C1r subcomponent-like protein precursor [Rattus norvegicus]	0	0	0.108074	0.504964	0.21097	0	0	0	0
NP_001002807.1	Clic1	chloride intracellular channel protein 1 [Rattus norvegicus]	6.1205	5.19515	4.73862	5.99159	4.04489	6.18036	3.10965	2.58996	5.04197
NP_001002808.2	Cpa5	carboxypeptidase A5 [Rattus norvegicus]	90.0111	51.7718	111.491	105.303	115.119	116.463	74.8746	37.953	78.2228
NP_446246.2	Wnk1	serine/threonine-protein kinase WNK1 isoform 3 [Rattus norvegicus]	0.0783201	0	0.0634443	0.08447	0.110104	0.0928416	0.16909	0.288433	0
NP_001002826.1	Mug2	murinoglobulin-2 precursor [Rattus norvegicus]	0.39181	0	0.131561	0	0	0	0.055388	0	0
NP_001002851.1	Nenf	neudesin precursor [Rattus norvegicus]	0.180104	0	1.40892	0	0.678925	1.08374	3.37182	2.19526	0
NP_001003409.1	LOC298116	alpha-2u-globulin (L type) precursor [Rattus norvegicus]	0	0.766547	5.44303	0	0	0	0	0	0
NP_001003673.1	Pmpca	mitochondrial-processing peptidase subunit alpha [Rattus norvegicus]	2.73219	3.30306	5.11124	5.1655	3.82455	2.84153	2.86071	1.17941	1.7426
XP_006255111.1	Cmtm3	PREDICTED: CKLF-like MARVEL transmembrane domain-containing protein 3 isoform X1 [Rattus norvegicus]	0.236896	0	0	0	0	0	0	0	0.093738
NP_001003707.1	Clec4d	C-type lectin domain family 4 member D [Rattus norvegicus]	27.9184	30.8085	22.4342	18.6011	13.9451	38.4822	15.7708	29.8647	18.0526
XP_006250313.1	Ufc1	PREDICTED: ubiquitin-fold modifier-conjugating enzyme 1 isoform X1 [Rattus norvegicus]	2.74033	0	3.1023	7.0739	8.79213	0	4.97601	0	3.75447
XP_017452485.1	Gspt1	PREDICTED: eukaryotic peptide chain release factor GTP-binding subunit ERF3A isoform X1 [Rattus norvegicus]	4.94157	2.04527	5.34166	3.15329	4.09677	2.43028	4.05659	1.52852	3.84312
NP_001159394.1	Lsm2	U6 snRNA-associated Sm-like protein LSm2 isoform 2 [Rattus norvegicus]	0	4.89831	6.04825	0.640998	5.97159	0	5.66824	0	0.758974
NP_001004078.1	Cct5	T-complex protein 1 subunit epsilon [Rattus norvegicus]	40.2181	30.4631	44.1425	31.9635	30.1465	27.3015	29.9878	20.7291	38.3301
NP_001004080.1	Gsn	gelsolin precursor [Rattus norvegicus]	2.73266	1.44003	2.68339	2.58855	1.40078	2.07009	1.29695	0.899222	4.06398
NP_001004081.1	Mpi	mannose-6-phosphate isomerase [Rattus norvegicus]	1.03737	0.399721	1.65214	2.29252	1.40622	1.46695	1.12605	0	1.77559
NP_001004082.3	Hsp90ab1	heat shock protein HSP 90-beta [Rattus norvegicus]	281.073	270.494	217.879	200.377	160.522	155.649	180.337	263.861	292.057
XP_017447334.1	Crat	PREDICTED: carnitine O-acetyltransferase isoform X2 [Rattus norvegicus]	0.146943	0	0.243651	4.88692	1.58674	1.07765	1.59096	0.938935	2.906
NP_001004086.1	Pon3	serum paraoxonase/lactonase 3 precursor [Rattus norvegicus]	100.708	98.8552	79.8159	86.9508	63.4065	68.8516	88.1236	104.217	132.844
NP_058976.1	Psma3	proteasome subunit alpha type-3 [Rattus norvegicus]	30.4572	23.2587	29.7947	27.8549	26.245	26.6532	25.8419	19.1797	31.2776
XP_006232867.1	S100a11	PREDICTED: protein S100-A11 isoform X1 [Rattus norvegicus]	4.07785	2.57132	9.329	9.85771	15.1264	8.45975	23.3098	3.39527	8.31683
XP_017455254.1	Gjb2	PREDICTED: gap junction beta-2 protein isoform X1 [Rattus norvegicus]	0	0	0	1.55844	1.29426	0	0	0	1.32018
NP_001004200.1	Cops3	COP9 signalosome complex subunit 3 [Rattus norvegicus]	3.51039	3.46145	2.45505	4.25029	3.51907	3.10422	4.42902	1.92448	5.38374
NP_001004206.1	Pa2g4	proliferation-associated protein 2G4 [Rattus norvegicus]	10.1882	7.97923	5.87222	6.92699	8.27881	10.8924	6.30794	11.3781	14.958
NP_001004208.1	Cacybp	calcyclin-binding protein [Rattus norvegicus]	11.3771	3.73273	12.9826	5.93923	3.52891	2.6004	9.65373	2.90947	11.7303
NP_001004214.1	Nqo2	ribosyldihydronicotinamide dehydrogenase [quinone] [Rattus norvegicus]	9.45399	8.50963	6.55458	7.96761	6.68549	7.67433	3.69078	1.72607	6.67062
NP_001004220.1	Etfb	electron transfer flavoprotein subunit beta [Rattus norvegicus]	177.813	263.156	145.886	145.743	124.718	208.904	102.015	155.688	136.127
XP_006229063.1	Emc10	PREDICTED: ER membrane protein complex subunit 10 isoform X2 [Rattus norvegicus]	2.34495	5.13147	5.73377	3.98325	5.60402	3.18811	5.09185	1.20338	3.92024
NP_001004223.1	Eef1g	elongation factor 1-gamma [Rattus norvegicus]	60.5771	44.1229	64.5915	59.2957	58.7871	52.5205	51.969	29.6312	61.2609
XP_006229619.1	Bcap31	PREDICTED: B-cell receptor-associated protein 31 isoform X1 [Rattus norvegicus]	26.647	25.4516	30.8356	31.3921	25.1966	19.7467	22.3311	21.6236	31.7579
NP_001004226.1	Glmp	glycosylated lysosomal membrane protein precursor [Rattus norvegicus]	44.0678	60.2068	65.3233	66.8704	65.8323	47.3958	55.3223	29.9336	49.2313
NP_001004227.1	Rtcd1	RNA 3'-terminal phosphate cyclase [Rattus norvegicus]	0.220764	0.634395	0.672665	2.03173	1.94246	0.307149	1.64175	0	1.6156
NP_001004228.1	Emcn	endomucin precursor [Rattus norvegicus]	0	0	0	0	0	0.0867653	0.339799	0	0
XP_006234492.1	Nup35	PREDICTED: nucleoporin NUP53 isoform X1 [Rattus norvegicus]	0	0	0.240155	0.356039	0.42065	0.738493	0.503088	2.01479	0.466449
NP_001004236.1	Tspan1	tetraspanin-1 [Rattus norvegicus]	1.00662	0.127839	0.738626	1.60201	0.222219	0.24124	0.114955	0.158985	0.197851
NP_001004238.1	Rab21	ras-related protein Rab-21 [Rattus norvegicus]	2.57959	5.1139	3.50721	3.98391	2.78027	2.44208	3.73027	1.00935	3.83438
NP_001004239.1	Dctn2	dynactin subunit 2 [Rattus norvegicus]	10.0324	18.0801	12.3482	10.8521	11.8933	13.3608	16.4269	11.8646	9.65895
NP_001004241.1	Samm50	sorting and assembly machinery component 50 homolog [Rattus norvegicus]	4.29313	2.64015	5.76591	3.80588	4.56058	2.11296	5.38684	1.24802	4.74162
NP_001004247.1	Ubl7	ubiquitin-like protein 7 [Rattus norvegicus]	0	0	2.45337	0.628136	0	0	1.21286	0.841258	0
NP_001004248.1	Tmem30a	cell cycle control protein 50A [Rattus norvegicus]	2.45407	1.48791	1.3971	2.60832	0.883956	0.94075	3.03049	1.91547	1.61686
NP_001004252.1	Farsb	phenylalanine--tRNA ligase beta subunit [Rattus norvegicus]	5.26353	3.02266	4.11332	5.83248	4.3684	3.61189	3.30799	2.06335	6.32443
NP_001004255.1	Dek	protein DEK [Rattus norvegicus]	2.30449	2.16331	5.77432	0.729453	9.93882	4.31467	1.59893	4.65426	0.985519
NP_001004257.1	Hspa14	heat shock 70 kDa protein 14 [Rattus norvegicus]	35.5597	38.8895	43.2456	42.8288	43.972	31.998	36.1893	17.3241	28.3339
NP_001004258.1	Nudt19	nucleoside diphosphate-linked moiety X motif 19 precursor [Rattus norvegicus]	3.37162	1.80794	3.7227	4.70787	1.82833	4.90718	1.54964	2.08294	2.56881
XP_017444627.1	Pnkp	PREDICTED: bifunctional polynucleotide phosphatase/kinase isoform X3 [Rattus norvegicus]	0.198445	0.0692568	0	0.21997	0.15865	0	0	0	0
XP_006230837.1	Slc22a18	PREDICTED: solute carrier family 22 member 18 isoform X1 [Rattus norvegicus]	7.10938	3.72963	10.4435	14.3654	11.5722	5.94596	14.6926	2.78234	12.3858
NP_001004261.1	Pyroxd2	pyridine nucleotide-disulfide oxidoreductase domain-containing protein 2 [Rattus norvegicus]	9.17029	6.30055	5.12756	0.282987	5.15196	5.51454	5.38309	2.55683	5.51106
NP_001004262.1	Cog6	conserved oligomeric Golgi complex subunit 6 [Rattus norvegicus]	0.126759	0	0	0.152459	0.188159	0.0769729	0.0377112	0	0.193632
NP_001004267.1	Tmem106b	transmembrane protein 106B [Rattus norvegicus]	0.122364	0	0.114428	0.458342	0.293007	0	0.454932	0	0.174207
NP_001004269.1	Jam3	junctional adhesion molecule C precursor [Rattus norvegicus]	0	0	0	0	0	0.0963763	0	0	0
NP_001004271.1	Ugt2b35	UDP-glucuronosyltransferase 2B15 precursor [Rattus norvegicus]	39.406	35.6641	63.0141	52.3667	72.0474	39.0476	69.0122	10.8619	48.4721
NP_001004274.1	Igfbp4	insulin-like growth factor-binding protein 4 precursor [Rattus norvegicus]	0	0.949449	0.85077	0.994312	1.4738	2.75855	1.44431	4.4665	0.461046
NP_001004275.1	Cops4	COP9 signalosome complex subunit 4 [Rattus norvegicus]	4.96099	2.29145	1.78224	3.75494	4.27141	2.54396	3.03808	0.862016	2.80719
XP_006254759.1	Commd10	PREDICTED: COMM domain-containing protein 10 isoform X2 [Rattus norvegicus]	1.54757	2.20697	1.64611	1.65275	1.69593	1.27302	1.88774	1.07249	2.2231
NP_001004277.1	Pla2g15	group XV phospholipase A2 precursor [Rattus norvegicus]	0.519905	0	0.204499	0.410002	0.232772	0.541362	2.62926	1.03395	0.645123
NP_001004279.1	Ppid	peptidyl-prolyl cis-trans isomerase D [Rattus norvegicus]	15.8902	33.0517	21.2144	9.97413	12.3809	15.7742	16.5526	20.5348	15.6198
XP_006242000.1	Eif3d	PREDICTED: eukaryotic translation initiation factor 3 subunit D isoform X1 [Rattus norvegicus]	7.24019	5.3472	8.53737	9.89076	6.77393	8.73634	6.22868	2.42712	11.7966
NP_001004415.1	Tacc2	transforming acidic coiled-coil-containing protein 2 isoform 1 [Rattus norvegicus]	0	0	0	0	0	2.71909	0	0	0
NP_001004442.1	Pdia6	protein disulfide-isomerase A6 precursor [Rattus norvegicus]	158.559	261.855	133.707	113.152	87.2839	152.13	107.784	153.463	116.003
NP_001004443.1	Hexa	beta-hexosaminidase subunit alpha precursor [Rattus norvegicus]	49.5186	44.5905	50.5982	56.2252	47.8177	40.4364	40.0182	20.9437	36.5692
NP_001004444.1	Zbtb1	zinc finger and BTB domain-containing protein 1 [Rattus norvegicus]	0.0273777	0	0.0595578	0	0.21839	0.183024	0.769241	0	0
NP_001005265.1	Cr1l	complement component receptor 1-like protein isoform 3 precursor [Rattus norvegicus]	0.202038	3.58378	2.48956	3.33081	3.1555	3.53314	4.64161	1.76069	3.18174
NP_001005381.2	Ddx19a	ATP-dependent RNA helicase DDX19A [Rattus norvegicus]	2.34518	2.10109	1.46652	2.03453	1.28997	1.32156	0.785609	1.70273	1.97088
NP_001005528.1	Rps25	40S ribosomal protein S25 [Rattus norvegicus]	23.7466	66.1457	52.2003	25.9149	32.2976	35.0046	114.851	71.3244	31.3523
NP_001005529.1	Ttc1	tetratricopeptide repeat protein 1 [Rattus norvegicus]	0.766574	6.26891	5.45539	6.48725	9.17699	7.31605	10.1471	4.64157	6.44228
NP_001005537.1	Ik	protein Red [Rattus norvegicus]	0.0925458	1.35753	1.14156	0.66906	2.07185	2.3125	2.97397	1.26408	0.153494
NP_001005539.1	Smpdl3a	acid sphingomyelinase-like phosphodiesterase 3a precursor [Rattus norvegicus]	0.517975	0	0.758058	0.812673	0.866911	0.367111	1.73128	0	0.577464
NP_001005541.1	Vps16	vacuolar protein sorting-associated protein 16 homolog [Rattus norvegicus]	1.3688	1.09417	0.584305	1.38433	1.37751	1.14349	1.49637	0.415671	1.22232
XP_006238709.1	Nasp	PREDICTED: nuclear autoantigenic sperm protein isoform X3 [Rattus norvegicus]	0	0	0.571844	0.615681	1.36343	1.93025	2.20567	3.08775	0.471973
NP_001005546.1	Ttc36	tetratricopeptide repeat protein 36 [Rattus norvegicus]	12.5962	9.25009	8.56555	10.425	17.6786	11.7675	22.2415	19.6325	13.3139
NP_001005548.1	Leo1	RNA polymerase-associated protein LEO1 [Rattus norvegicus]	0	0	0	0	0	0.0654825	0.13385	0	0
NP_001005554.1	Tm9sf2	transmembrane 9 superfamily member 2 precursor [Rattus norvegicus]	5.15882	3.2055	4.08385	5.64641	3.81328	5.29562	5.33807	3.35932	8.09166
XP_008760401.1	Mavs	PREDICTED: mitochondrial antiviral-signaling protein isoform X1 [Rattus norvegicus]	5.29556	4.67901	3.77234	4.50325	2.70018	4.80659	4.45861	10.7687	5.39216
XP_006252306.1	Sorbs3	PREDICTED: vinexin isoform X2 [Rattus norvegicus]	0.596586	0.591744	0.877669	0.738909	0.691869	0.65632	0.718918	0.249127	0.495201
NP_001005765.1	Rap1a	ras-related protein Rap-1A precursor [Rattus norvegicus]	5.29097	4.08314	4.95054	5.22193	4.41009	3.41263	4.05111	3.21151	7.34089
NP_001005875.1	Psmd12	26S proteasome non-ATPase regulatory subunit 12 [Rattus norvegicus]	16.3163	13.1803	13.3074	12.2648	8.23039	12.6266	8.53847	8.98047	15.7466
NP_001005876.1	Hn1	jupiter microtubule associated homolog 1 [Rattus norvegicus]	40.1158	39.482	38.2011	35.2831	32.8381	31.1469	29.8195	12.904	32.576
NP_001005879.1	Gfpt1	glutamine--fructose-6-phosphate aminotransferase [isomerizing] 1 [Rattus norvegicus]	3.6169	3.14169	5.14783	3.73781	2.89706	3.03268	1.99655	1.56549	3.73752
XP_008768374.1	Rbm47	PREDICTED: RNA-binding protein 47 isoform X1 [Rattus norvegicus]	2.83027	1.59043	0.316559	5.66675	2.13781	0.343265	0.80207	0	0.941221
NP_001005889.2	Rdx	radixin [Rattus norvegicus]	36.3579	25.373	34.7982	35.8535	29.8184	26.8994	37.8781	25.1798	42.0214
NP_001005895.2	Ddx19b	ATP-dependent RNA helicase DDX19B [Rattus norvegicus]	0.199207	0.114232	0.494436	0.257695	0.743695	0	0.687777	0	0.599877
NP_001005903.1	Capzb	F-actin-capping protein subunit beta [Rattus norvegicus]	13.0456	11.3466	11.7494	11.1647	8.2462	10.9356	9.10267	8.04835	15.6967
XP_006241433.1	Cct2	PREDICTED: T-complex protein 1 subunit beta isoform X1 [Rattus norvegicus]	33.164	34.2215	42.7358	30.6209	31.7062	28.1227	33.3514	16.2667	40.9113
XP_006247338.1	Coasy	PREDICTED: bifunctional coenzyme A synthase isoform X1 [Rattus norvegicus]	9.11796	7.01287	11.607	12.2608	9.41809	8.22108	9.43096	5.22645	9.81416
NP_001006957.1	Katnal1	katanin p60 ATPase-containing subunit A-like 1 [Rattus norvegicus]	12.0026	4.84394	34.1238	15.7944	15.7385	9.54045	7.10335	3.73185	10.7428
NP_001006958.1	Eif4h	eukaryotic translation initiation factor 4H [Rattus norvegicus]	0.168692	0.486852	0	0.670585	0.428955	1.24857	0.197882	0.518925	0
NP_001006961.1	Mtfp1	mitochondrial fission process protein 1 [Rattus norvegicus]	0	0.0229693	0.286026	0.44331	0.898827	0	0.343269	0	0
NP_001006964.1	Itm2b	integral membrane protein 2B [Rattus norvegicus]	55.5165	47.4097	59.0436	58.9195	56.6874	48.8785	39.8226	24.5351	37.4878
XP_006252919.1	Babam1	PREDICTED: BRISC and BRCA1-A complex member 1 isoform X1 [Rattus norvegicus]	0.458009	0	0.358064	0	0	0	1.17933	0	1.00867
NP_001006968.1	Kars	lysine--tRNA ligase [Rattus norvegicus]	5.28643	4.8664	4.54959	3.9259	5.77743	3.35523	4.43624	2.1879	7.07362
NP_001006975.1	Ccdc86	coiled-coil domain-containing protein 86 [Rattus norvegicus]	0.13863	0	0	0.408431	0.75901	0.537838	0.872325	0.512893	0.411491
NP_001006979.1	Sec13	protein SEC13 homolog [Rattus norvegicus]	45.4416	34.4302	39.3369	45.8978	34.7619	34.6602	35.1918	28.2221	53.7743
XP_006240044.1	Bcap29	PREDICTED: B-cell receptor-associated protein 29 isoform X1 [Rattus norvegicus]	0.792793	0.950373	1.38726	2.11475	1.82799	1.41035	1.48586	0.671307	1.4635
NP_001006990.1	Shisa5	protein shisa-5 [Rattus norvegicus]	74.2157	58.6909	77.1804	80.5912	55.4967	58.4505	53.0852	45.0629	71.3307
NP_001006997.1	Ddx18	ATP-dependent RNA helicase DDX18 [Rattus norvegicus]	0.0602865	0	0	0.0701138	0.166085	0.067426	0.0944034	0	0.0882874
NP_001006998.1	Smpd1	sphingomyelin phosphodiesterase [Rattus norvegicus]	0	0	0.654963	0	0.552003	0	0.374645	0	0
NP_001007004.1	Cnot10	CCR4-NOT transcription complex subunit 10 [Rattus norvegicus]	6.11818	3.15708	7.80161	4.70385	3.87321	4.74166	6.91247	3.39848	12.8277
XP_006245289.1	Tuba4a	PREDICTED: tubulin alpha-4A chain isoform X1 [Rattus norvegicus]	28.5439	25.0256	17.0767	15.8564	8.29906	18.9234	4.06457	32.267	23.8036
NP_001007006.1	Arhgdia	rho GDP-dissociation inhibitor 1 [Rattus norvegicus]	245.07	188.219	206.21	210.733	149.105	169.35	141.495	124.293	155.472
XP_006238422.1	Plin2	PREDICTED: perilipin-2 isoform X1 [Rattus norvegicus]	0	0	1.14947	0.335064	0	0	0.686886	0	0
XP_017456453.1	Ctnna1	PREDICTED: catenin alpha-1 isoform X1 [Rattus norvegicus]	12.6898	13.6684	11.5254	11.6929	11.3315	13.3966	11.6924	15.0424	13.487
NP_001007265.3	Ugt2b37	UDP-glucuronosyltransferase 2B37 precursor [Rattus norvegicus]	37.0387	42.3209	49.0332	34.0351	41.6174	26.2758	35.702	6.77636	26.4336
NP_001007266.1	Os9	protein OS-9 precursor [Rattus norvegicus]	4.04384	3.3487	4.29059	3.0838	3.30895	4.14685	4.359	3.31952	3.26181
XP_006244342.1	Adgre1	PREDICTED: adhesion G protein-coupled receptor E2 isoform X1 [Rattus norvegicus]	0.0492582	0	0	0	0	0.0404343	0.159185	0.0922799	0.194768
XP_003753735.1	LOC100360449	PREDICTED: 60S ribosomal protein L9 [Rattus norvegicus]	116.312	76.4962	99.0505	105.877	74.5868	93.8935	74.4666	64.9461	123.674
NP_001007600.1	Rpl23	60S ribosomal protein L23 [Rattus norvegicus]	66.5128	51.0254	53.0656	43.5166	41.1208	56.9821	43.6374	33.7153	73.8403
XP_006256476.1	Pcbd1	PREDICTED: pterin-4-alpha-carbinolamine dehydratase isoform X1 [Rattus norvegicus]	47.5118	157.623	133.584	92.2073	98.8003	45.567	120.564	151.403	45.3527
NP_001007603.1	Gsto1	glutathione S-transferase omega-1 [Rattus norvegicus]	89.203	97.2699	96.7117	75.2838	65.4222	37.7234	66.8689	92.7734	79.5907
NP_001007604.1	Rps20	40S ribosomal protein S20 [Rattus norvegicus]	19.3074	11.704	10.5033	15.2632	20.1177	15.0779	19.5232	13.0176	25.7544
XP_017456175.1	LOC100360522	PREDICTED: 60S acidic ribosomal protein P1 isoform X2 [Rattus norvegicus]	281.707	418.011	356.833	283.459	320.175	521.66	362.592	722.605	266.935
NP_001007609.1	Skp1	S-phase kinase-associated protein 1 [Rattus norvegicus]	19.3329	8.12785	23.0399	12.2323	24.7707	27.2764	24.9743	47.1042	15.5036
XP_008766535.1	Ddx5	PREDICTED: probable ATP-dependent RNA helicase DDX5 isoform X1 [Rattus norvegicus]	7.64365	5.65858	8.67977	10.9426	13.3937	10.3467	9.06984	4.39483	11.7455
NP_001007616.1	Wipi2	WD repeat domain phosphoinositide-interacting protein 2 [Rattus norvegicus]	1.09027	1.25283	1.33796	1.20828	0.959447	1.20644	1.868	1.87732	1.12042
NP_001007620.1	Tmed5	transmembrane emp24 domain-containing protein 5 precursor [Rattus norvegicus]	7.66749	27.776	13.3257	14.9541	8.61476	20.2273	10.8619	12.9761	10.0846
XP_006252010.1	Dhrs1	PREDICTED: dehydrogenase/reductase SDR family member 1 isoform X1 [Rattus norvegicus]	2.10904	3.77164	4.83044	8.34126	7.61925	4.3537	4.89252	3.11986	4.20514
XP_008769045.1	Pdlim2	PREDICTED: PDZ and LIM domain protein 2 isoform X2 [Rattus norvegicus]	0	0	0	0	0.255281	0	0.221252	0	0
XP_008764699.1	Qars	PREDICTED: glutamine--tRNA ligase isoform X1 [Rattus norvegicus]	3.21053	2.13986	3.51058	3.44585	2.60869	3.08933	2.03894	1.62165	4.23618
XP_006255542.1	Nutf2	PREDICTED: nuclear transport factor 2 isoform X1 [Rattus norvegicus]	4.16872	7.78899	8.13982	7.91728	22.5574	8.53664	21.6158	1.60098	7.49557
NP_001007634.1	Mocs2	molybdopterin synthase catalytic subunit isoform Mocs2B [Rattus norvegicus]	0.153948	0.0889406	0.150845	0.247696	0	0.0411866	0.170962	0	0
NP_001007637.1	S100a1	protein S100-A1 [Rattus norvegicus]	0	0	1.57931	1.91039	0	0	2.79322	0	0
XP_006233383.1	Ints12	PREDICTED: integrator complex subunit 12 isoform X2 [Rattus norvegicus]	0	0	0	0	0	0	0.108248	0	0
NP_001007644.1	Tmx2	thioredoxin-related transmembrane protein 2 precursor [Rattus norvegicus]	0.577814	0.925009	0.310878	0.728742	0.418471	1.53204	0.287755	0	0.678636
NP_001007646.1	Mturn	maturin [Rattus norvegicus]	0	0	0	0	0	0	2.30027	6.07978	0
NP_001007648.1	Rnf181	E3 ubiquitin-protein ligase RNF181 [Rattus norvegicus]	1.26822	1.35753	2.98106	3.87573	4.66749	5.20918	5.87506	4.09036	1.44229
NP_001007652.1	Pef1	peflin [Rattus norvegicus]	1.41101	0	5.30804	6.15529	6.51258	2.77403	4.5662	1.17087	0
NP_001007655.1	Agtrap	type-1 angiotensin II receptor-associated protein [Rattus norvegicus]	2.34809	1.70206	3.04474	1.97475	2.08262	0	0	0	3.86116
NP_001007657.1	Mapre3	microtubule-associated protein RP/EB family member 3 [Rattus norvegicus]	0	0	0.632267	0.559863	0.680703	0.206042	0.60908	0	0.495785
NP_001007658.1	RGD1359127	UPF0449 protein C19orf25 homolog [Rattus norvegicus]	5.6671	7.10072	8.14229	6.22443	8.14492	11.1487	13.7837	12.9095	6.60906
NP_001007659.1	Them6	protein THEM6 precursor [Rattus norvegicus]	0.611527	0.650267	1.71736	0.781154	0.856882	0	0	0	0.625867
NP_001007663.1	Arcn1	coatomer subunit delta [Rattus norvegicus]	8.38953	5.37666	7.75463	10.7235	9.66462	8.87196	6.69252	5.80171	11.3662
NP_001007665.1	Abhd14b	protein ABHD14B [Rattus norvegicus]	55.842	63.5372	78.1199	59.0568	78.6825	48.8753	71.6479	36.1663	66.6957
XP_008764723.1	Tex264	PREDICTED: testis-expressed sequence 264 protein isoform X1 [Rattus norvegicus]	1.06068	0	0.526453	0.195782	0	0	0	0	1.22638
XP_017451860.1	Bcs1l	PREDICTED: mitochondrial chaperone BCS1 isoform X1 [Rattus norvegicus]	4.19709	1.23209	4.43962	3.58733	1.90659	1.50438	3.94	0.202615	2.13924
XP_006251830.1	Abhd6	PREDICTED: monoacylglycerol lipase ABHD6 isoform X1 [Rattus norvegicus]	0.951736	0.642242	1.6115	1.41478	1.07357	0.55375	0.61785	0.372151	0.352261
NP_001007683.1	Thtpa	thiamine-triphosphatase [Rattus norvegicus]	2.48895	1.08103	4.41148	1.86748	2.4124	2.57835	2.27297	2.46017	0.819898
NP_001007689.1	Fam210a	protein FAM210A [Rattus norvegicus]	7.57738	4.96436	6.45519	6.38914	2.80201	1.87627	2.3958	2.8678	2.93267
XP_006255170.1	Ciapin1	PREDICTED: anamorsin isoform X1 [Rattus norvegicus]	0.651931	0.712912	3.35141	3.25608	5.88661	2.2434	6.9847	3.62141	0
NP_001007695.1	Ifit3	interferon-induced protein with tetratricopeptide repeats 3 [Rattus norvegicus]	0.0705357	0.383201	0.202418	0.107077	0.134644	0	0.313479	0	0.252488
XP_006232947.1	Prune	PREDICTED: protein prune homolog isoform X2 [Rattus norvegicus]	1.09161	0.424055	1.18226	0.855121	0.325752	0.727868	0.474901	0.256458	1.63864
XP_017446413.1	Cept1	PREDICTED: choline/ethanolaminephosphotransferase 1 isoform X1 [Rattus norvegicus]	7.22624	3.6575	4.95104	0	0	0	4.69273	5.03823	9.21912
XP_008761469.1	M6pr	PREDICTED: cation-dependent mannose-6-phosphate receptor isoform X1 [Rattus norvegicus]	9.13424	17.1421	7.59937	6.50098	8.44234	11.7365	11.7028	14.9335	9.1723
NP_001007702.1	Tram1	translocating chain-associated membrane protein 1 [Rattus norvegicus]	1.57908	1.63957	1.36412	1.6957	1.06853	1.17536	1.05345	2.15155	1.62764
NP_001007705.1	Galm	aldose 1-epimerase [Rattus norvegicus]	18.7318	13.1875	17.945	16.042	6.75219	11.4931	7.52076	12.0604	21.8285
NP_001007707.1	Trmt61a	tRNA (adenine(58)-N(1))-methyltransferase catalytic subunit TRMT61A [Rattus norvegicus]	22.7891	18.3152	15.3026	15.6475	11.9891	7.37425	9.59511	15.8006	6.91
NP_001007712.1	Gtf2f1	general transcription factor IIF subunit 1 [Rattus norvegicus]	0	0.943107	0.0948376	0	0.540393	1.39834	1.60165	1.89589	1.34081
NP_001007713.1	Sdpr	caveolae-associated protein 2 [Rattus norvegicus]	1.04452	2.0129	1.69472	0.997108	2.2383	2.36952	4.6093	2.02662	1.37853
NP_001007716.1	Ribc1	RIB43A-like with coiled-coils protein 1 [Rattus norvegicus]	0.362905	0.0904598	0.418537	0.340442	0.198618	0.044238	0.154599	0.136936	0.156183
NP_001007721.1	Gorasp2	Golgi reassembly-stacking protein 2 [Rattus norvegicus]	12.8503	11.4873	15.8554	16.8071	17.2868	21.8077	20.253	21.138	19.7209
NP_001007724.2	Nt5c3b	7-methylguanosine phosphate-specific 5'-nucleotidase [Rattus norvegicus]	41.1012	44.3309	26.8512	48.705	34.6384	32.1181	27.5622	18.4536	31.9257
NP_001007730.1	Pf4	platelet factor 4 precursor [Rattus norvegicus]	0	0.116188	0	0	1.28611	0	0.711836	0	0
NP_001007733.1	Serpinb9	serpin B9 [Rattus norvegicus]	1.01679	0.309994	0.826294	0.285503	0.529375	0.775175	0.959698	0.616868	1.09869
NP_001007734.1	Nudt5	ADP-sugar pyrophosphatase [Rattus norvegicus]	0.47049	2.58479	0.340209	0.758634	0.631249	1.7596	0.376422	1.85735	1.02335
XP_017444821.1	Echdc1	PREDICTED: ethylmalonyl-CoA decarboxylase isoform X2 [Rattus norvegicus]	3.40331	1.21115	2.12465	0.390069	0.512429	0	0.164658	0	2.07595
XP_008758459.1	Tmem109	PREDICTED: transmembrane protein 109 isoform X1 [Rattus norvegicus]	2.17938	5.30744	1.63444	0	0	2.00335	0	6.64939	1.61496
XP_006256513.1	Sar1a	PREDICTED: GTP-binding protein SAR1a isoform X1 [Rattus norvegicus]	18.0673	14.4808	25.5809	29.0282	28.4499	17.5538	14.4975	2.02756	9.25174
XP_006256522.1	Vps26a	PREDICTED: vacuolar protein sorting-associated protein 26A isoform X1 [Rattus norvegicus]	12.7817	8.90595	7.79469	7.22641	8.01054	8.01071	7.55312	6.91492	13.3502
XP_006233751.1	Ubac1	PREDICTED: ubiquitin-associated domain-containing protein 1 isoform X1 [Rattus norvegicus]	0	0	0.370762	0.277674	0.939685	0.228756	0.172289	0	0
NP_001007746.1	Tmem43	transmembrane protein 43 [Rattus norvegicus]	0	0	0.187762	0.175015	0.173674	1.88438	0.201038	0	0.24357
NP_001007752.1	MGC94207	UPF0598 protein C8orf82 homolog [Rattus norvegicus]	10.0795	5.032	7.31654	9.81094	9.49813	7.03574	6.40784	1.48184	5.22743
NP_001007756.1	Scly	selenocysteine lyase [Rattus norvegicus]	21.3049	12.6426	23.4973	14.8234	12.0608	9.45021	13.7387	3.75269	17.1372
NP_001007798.1	Arrdc3	arrestin domain-containing protein 3 [Rattus norvegicus]	2.54662	3.22736	3.68294	4.90176	4.21687	3.33713	3.82529	1.61359	2.45228
NP_001007801.1	Glyr1	putative oxidoreductase GLYR1 [Rattus norvegicus]	0.444166	0.107792	0.213751	0.176515	0	0.324219	0.207337	0	0.698155
NP_001007805.1	Snf8	vacuolar-sorting protein SNF8 [Rattus norvegicus]	3.8699	0	0.807208	1.61675	0	0.857028	0	0	0.816216
NP_001008218.1	Psma7	proteasome subunit alpha type-7 [Rattus norvegicus]	12.2666	9.70189	11.7583	10.5298	7.15929	10.4396	8.91695	4.88267	10.7401
XP_006246530.1	Flii	PREDICTED: protein flightless-1 homolog isoform X1 [Rattus norvegicus]	0.0998709	0	0.107926	0.0802658	0.161327	0.181358	0.0990089	0.136779	0.259443
NP_001008281.1	Lrrc59	leucine-rich repeat-containing protein 59 [Rattus norvegicus]	52.669	159.201	57.3525	56.4946	88.7612	111.369	124.888	86.8987	66.8745
NP_001008283.1	Galk1	galactokinase [Rattus norvegicus]	18.201	24.301	18.5853	26.5463	11.5445	15.016	15.3961	24.044	28.7154
XP_003751143.1	LOC100911248	PREDICTED: crk-like protein [Rattus norvegicus]	2.92084	0.627855	3.72245	1.60145	2.14329	3.40878	3.1225	4.614	2.68398
XP_006234432.1	Mtx2	PREDICTED: metaxin-2 isoform X1 [Rattus norvegicus]	1.10417	0.259979	4.62104	2.28317	4.4427	1.10018	1.70188	0.179555	1.06854
NP_001008288.1	Donson	protein downstream neighbor of Son [Rattus norvegicus]	0.0486053	0	0.099985	0.0969554	0	0.141542	0	0	0
NP_001008290.1	Sbds	ribosome maturation protein SBDS [Rattus norvegicus]	1.84824	0.565204	1.01241	2.65748	0.857425	0	1.49003	0	0.946745
NP_001008292.1	Tfip11	tuftelin-interacting protein 11 [Rattus norvegicus]	0	0	0.121548	0.0454352	0.12787	0.0363929	0.0842216	0	0.255813
NP_001008296.1	Fip1l1	pre-mRNA 3'-end-processing factor FIP1 [Rattus norvegicus]	0.273894	0	0.158495	0.130223	0.19013	1.02057	1.14246	1.32557	0
XP_006254958.1	Rnmt	PREDICTED: mRNA cap guanine-N7 methyltransferase isoform X2 [Rattus norvegicus]	0.680882	0.321388	0.498071	1.17077	1.34782	0.82985	1.2448	0.53011	1.32649
XP_006254460.1	Usp14	PREDICTED: ubiquitin carboxyl-terminal hydrolase 14 isoform X2 [Rattus norvegicus]	4.70252	3.81847	4.32307	6.28746	5.75075	4.64016	6.04062	2.4232	5.71098
NP_001008310.1	Btf3	transcription factor BTF3 [Rattus norvegicus]	7.907	22.7382	22.6547	23.2125	43.0382	32.9596	50.2337	18.6667	22.3252
XP_006236546.1	Cbx3	PREDICTED: chromobox protein homolog 3 isoform X1 [Rattus norvegicus]	2.22822	2.0281	2.84993	1.80531	0	2.54097	3.5105	3.2108	3.72921
NP_001008318.1	Erp44	endoplasmic reticulum resident protein 44 precursor [Rattus norvegicus]	41.3163	79.0128	50.4103	30.7647	43.4448	41.115	50.215	45.6598	32.2625
NP_001008325.1	Eif4b	eukaryotic translation initiation factor 4B [Rattus norvegicus]	11.9288	6.81008	18.7114	10.9451	20.6009	24.5741	36.6822	41.4441	17.648
NP_001008326.1	Tmem218	transmembrane protein 218 [Rattus norvegicus]	0.794072	0.658531	0.657337	0.469287	0.54805	0.398976	0.367451	0	1.81326
NP_001008329.1	Parp3	poly [ADP-ribose] polymerase 3 [Rattus norvegicus]	0.754598	0.267033	0.41556	1.47467	1.45809	1.24878	0.806901	0.146727	1.24358
NP_001008331.1	Polr1c	DNA-directed RNA polymerases I and III subunit RPAC1 [Rattus norvegicus]	24.2907	15.7253	25.0766	23.1123	23.6235	15.9995	18.2499	6.69356	17.839
NP_001008335.1	Tmem97	sigma intracellular receptor 2 [Rattus norvegicus]	45.9549	37.429	14.0546	34.8169	30.6514	31.3514	27.7489	13.7969	46.4623
XP_006248596.1	Eif4a2	PREDICTED: eukaryotic initiation factor 4A-II isoform X1 [Rattus norvegicus]	5.94609	7.05448	9.2484	9.7901	9.45712	4.66317	8.64587	3.99982	13.0061
NP_001008338.1	Trmt10c	tRNA methyltransferase 10 homolog C precursor [Rattus norvegicus]	0.226217	0	0.745944	0	0.532686	0	0	0	0
XP_017454649.1	Lrrc8d	PREDICTED: volume-regulated anion channel subunit LRRC8D isoform X1 [Rattus norvegicus]	0	0	0	0	18.9083	5.13491	0	0	7.1799
NP_001008344.1	Timm21	mitochondrial import inner membrane translocase subunit Tim21 precursor [Rattus norvegicus]	0.59833	0.478621	0.62935	0.525751	0	0.443699	0	0	0
NP_001008345.1	Etf1	eukaryotic peptide chain release factor subunit 1 [Rattus norvegicus]	4.53712	1.69024	4.49787	3.62465	4.0943	1.71988	3.01834	2.13048	4.52628
NP_001008346.1	Mesdc2	LRP chaperone MESD precursor [Rattus norvegicus]	5.04662	5.76169	4.50019	6.06226	5.66676	4.63856	7.02456	2.79534	5.18687
XP_017446383.1	Pmvk	PREDICTED: phosphomevalonate kinase isoform X1 [Rattus norvegicus]	0.456532	0	0	0	0	0	0	0	0.789752
NP_001008356.1	Emc3	ER membrane protein complex subunit 3 [Rattus norvegicus]	12.5991	6.48451	10.2937	8.95384	3.05659	7.032	2.9183	2.05364	11.7455
NP_001008358.1	Hcfc2	host cell factor 2 [Rattus norvegicus]	0.157884	0.590119	0.942888	0.316127	0.505365	0.284217	0.538356	1.191	0.215539
XP_017456799.1	Tom1	PREDICTED: target of Myb protein 1 isoform X2 [Rattus norvegicus]	5.16888	5.02156	6.21142	2.00143	2.59391	6.13231	2.56389	14.8857	5.41215
NP_001008368.1	Isoc2b	isochorismatase domain-containing protein 2 [Rattus norvegicus]	2.7837	2.04639	5.44006	10.9024	6.08127	5.08877	5.74562	0	4.51344
NP_001008369.1	Sirt2	NAD-dependent protein deacetylase sirtuin-2 [Rattus norvegicus]	1.20474	0.621402	0.78827	2.2153	1.63699	1.35781	0.89085	0.824809	2.69345
XP_006231107.1	Tmem216	PREDICTED: transmembrane protein 216 isoform X1 [Rattus norvegicus]	0.114254	0	1.5089	0.23002	1.46521	0	3.49788	0.473705	0.225661
NP_001008375.1	Pgrmc2	membrane-associated progesterone receptor component 2 [Rattus norvegicus]	15.7262	26.7938	15.2279	13.276	13.8161	12.3741	17.4156	33.4177	25.7918
XP_006233447.1	Lamtor3	PREDICTED: ragulator complex protein LAMTOR3 isoform X1 [Rattus norvegicus]	5.14784	0	5.29222	0	4.07972	4.28578	0	0	5.5663
NP_001008377.1	Trappc3	trafficking protein particle complex subunit 3 [Rattus norvegicus]	1.75848	1.60529	1.60304	1.07524	1.88683	0.436	0.297271	0	0
NP_001008507.1	Dhrs7b	dehydrogenase/reductase SDR family member 7B [Rattus norvegicus]	4.82443	4.48587	5.97804	5.89755	5.81053	4.32268	4.35487	1.27748	4.15658
NP_001008520.1	Abhd1	protein ABHD1 [Rattus norvegicus]	1.56419	2.39205	0.666979	0.539427	0.202472	0	0.40164	0	4.30989
NP_001008521.1	Twf1	twinfilin-1 [Rattus norvegicus]	13.1642	7.95941	10.5647	15.129	13.3749	11.8716	9.98953	6.95644	11.6429
NP_001008522.1	Aox2	aldehyde oxidase 2 [Rattus norvegicus]	0	0	0	0.25768	0	0.082985	0.189069	0.169043	0.222599
NP_001008524.1	C1qc	complement C1q subcomponent subunit C precursor [Rattus norvegicus]	0.738553	0.218418	0.615406	0.557829	0.145626	0.229194	0.3357	0	0.793803
XP_008774545.1	NEWGENE_1310847	PREDICTED: BAG family molecular chaperone regulator 5 [Rattus norvegicus]	0	0	0	0.843022	0.23048	0.356074	0.150439	0	0.455548
NP_001008562.1	Lmcd1	LIM and cysteine-rich domains protein 1 [Rattus norvegicus]	0	0	0.549495	0.161198	0.195175	0.167428	0.160677	0.236571	0.199172
NP_001008694.1	Rcn3	reticulocalbin-3 precursor [Rattus norvegicus]	0.921679	0	0.426586	0	0.484738	0.921902	5.09701	2.97785	2.27524
XP_017458571.1	LOC108348080	PREDICTED: probable rRNA-processing protein EBP2 [Rattus norvegicus]	0	0	0	0.128327	0	0	1.03263	0.515118	0
NP_001008724.1	Fga	fibrinogen alpha chain isoform 1 precursor [Rattus norvegicus]	19.6312	28.494	24.0333	36.098	64.5873	72.6426	43.2931	36.9425	47.9128
NP_001008725.2	Il6st	interleukin-6 receptor subunit beta precursor [Rattus norvegicus]	0.163587	0.0177141	0.0325731	0.0591381	0	0	0.434887	0.108134	0.243197
NP_001008765.1	Igtp	interferon gamma induced GTPase [Rattus norvegicus]	0.889938	0.936502	1.02457	0	0	0.822749	0.401603	0.346945	0.595984
NP_001008766.1	Ciao1	probable cytosolic iron-sulfur protein assembly protein CIAO1 [Rattus norvegicus]	0	0.168066	0.600226	0.368234	0	0.161453	0	0	0.148743
XP_006232159.1	Cmbl	PREDICTED: carboxymethylenebutenolidase homolog isoform X1 [Rattus norvegicus]	49.9477	36.326	51.8344	49.6444	36.0247	31.1309	42.2004	31.4626	54.7107
XP_006254751.1	Eif1a	PREDICTED: eukaryotic translation initiation factor 1A isoform X1 [Rattus norvegicus]	1.47716	0	1.6384	1.179	2.8733	1.16885	1.20883	0	1.35217
NP_001008813.1	Kb23	type II keratin 23 [Rattus norvegicus]	0	0	0.0671132	0.146745	0.269786	0.206598	0.256937	0	0.0202728
NP_001008862.1	Pan2	PAN2-PAN3 deadenylation complex catalytic subunit Pan2 [Rattus norvegicus]	0	0.0842641	0	0	0	0	0	0	0
NP_001008864.1	Prss45	inactive serine protease 45 precursor [Rattus norvegicus]	31.9355	46.7498	27.1242	34.2908	31.0541	29.7453	22.7072	24.6017	25.1951
NP_001008879.2	Zfp292	zinc finger protein 292 [Rattus norvegicus]	4.72868	3.7363	3.0351	3.68702	3.78156	3.68504	4.53112	3.3171	4.11301
NP_001008885.1	Slc39a7	zinc transporter SLC39A7 precursor [Rattus norvegicus]	1.21823	1.56711	0.562499	0.977637	1.16137	0.91998	1.5631	0.38307	0.934223
NP_001008889.1	Yod1	ubiquitin thioesterase OTU1 [Rattus norvegicus]	4.71699	22.5202	0.732989	3.28119	3.9695	15.4437	11.76	1.88077	4.57573
NP_001008890.1	Hbe1	hemoglobin subunit epsilon 1 [Rattus norvegicus]	124.381	250.487	142.425	113.884	277.414	315.858	179.404	289.357	148.238
NP_001008891.2	Ssr1	translocon-associated protein subunit alpha precursor [Rattus norvegicus]	35.5463	102.574	38.25	31.3189	36.2213	68.307	41.8894	85.4261	34.7583
NP_001009180.1	Capza2	F-actin-capping protein subunit alpha-2 [Rattus norvegicus]	24.9721	24.1523	35.8796	21.9848	24.2426	20.7286	24.5325	16.2353	38.3543
NP_001009239.1	Rps3	40S ribosomal protein S3 [Rattus norvegicus]	95.6619	79.2572	83.5985	82.2179	51.3516	70.7525	56.1852	82.0658	96.6001
NP_001009255.1	Srsf9	serine/arginine-rich splicing factor 9 [Rattus norvegicus]	0	0	0	0	0.372588	1.03205	0.708319	0.520664	0
NP_001009264.1	Mrfap1	MORF4 family-associated protein 1 [Rattus norvegicus]	0	0	0	0	0	1.84226	1.82377	1.25554	0
NP_001009268.1	Actr2	actin-related protein 2 [Rattus norvegicus]	54.341	39.4641	34.5183	42.448	22.799	38.8677	18.7367	33.6817	48.4779
NP_001009275.1	Eci3	enoyl-Coenzyme A delta isomerase 3 [Rattus norvegicus]	48.6408	44.1506	39.2924	32.3071	26.7188	31.5719	22.2588	37.9146	46.2876
NP_001009290.1	Ndufc2	NADH dehydrogenase [ubiquinone] 1 subunit C2 [Rattus norvegicus]	45.1311	34.2017	35.9335	39.5539	41.7251	25.6201	36.8267	18.6761	39.6139
NP_001009349.1	Mthfs	5-formyltetrahydrofolate cyclo-ligase [Rattus norvegicus]	3.56254	9.11402	4.51799	13.6278	11.5173	3.90295	9.86196	1.15317	11.1873
NP_001009385.1	Apon	apolipoprotein N precursor [Rattus norvegicus]	0.533195	3.18746	0	0.273755	0.577249	0.495999	0.810278	2.13111	0
NP_001009391.1	Enoph1	enolase-phosphatase E1 [Rattus norvegicus]	4.23395	3.22643	5.28233	6.88123	6.05459	3.62647	6.83462	1.68056	4.9549
NP_001009409.1	Nanp	N-acylneuraminate-9-phosphatase [Rattus norvegicus]	0	0	0.971666	0	0	1.12608	0.134136	1.01108	2.39177
NP_001009419.1	Cmas	N-acylneuraminate cytidylyltransferase [Rattus norvegicus]	3.70584	2.71624	4.62474	4.89378	4.51385	3.05051	4.80576	2.79307	8.37155
NP_001009422.1	Nipsnap3b	protein NipSnap homolog 3A [Rattus norvegicus]	32.078	25.7297	36.4883	48.6953	50.9613	30.4346	42.289	5.78087	16.8336
NP_001009424.1	Eps15	epidermal growth factor receptor substrate 15 [Rattus norvegicus]	1.7861	1.30726	2.53668	1.02807	1.82458	2.66538	1.53872	3.60519	2.72412
NP_001009455.1	Armc5	armadillo repeat-containing protein 5 precursor [Rattus norvegicus]	19.5277	8.73025	21.3993	18.8919	30.854	29.9546	43.9295	33.0973	15.9029
NP_001009474.1	Pir	pirin [Rattus norvegicus]	2.34344	4.18916	3.24426	2.44447	2.22847	4.66579	3.93714	0.378974	2.5524
NP_001009478.1	Saa4	serum amyloid A-4 protein precursor [Rattus norvegicus]	3.99827	7.60669	2.05369	4.2145	11.9862	9.87416	9.98906	6.20448	5.54684
NP_001009536.1	Trim25	E3 ubiquitin/ISG15 ligase TRIM25 [Rattus norvegicus]	3.43272	3.84198	3.97156	6.00125	5.439	3.18186	4.47264	4.19094	5.91459
XP_006232563.1	Pdcd10	PREDICTED: programmed cell death protein 10 isoform X1 [Rattus norvegicus]	0.793433	1.04674	0.873812	1.01099	0.802338	1.19987	0.779324	0.873843	1.51868
XP_006237627.1	Arhgdib	PREDICTED: rho GDP-dissociation inhibitor 2 isoform X1 [Rattus norvegicus]	9.05285	8.25203	11.6381	7.33724	8.19284	11.657	9.7677	14.0656	18.4114
NP_001009602.1	Actr10	actin-related protein 10 [Rattus norvegicus]	0	0	0	0.0718879	0.0707481	0.108022	0	0.18467	0.145324
XP_006232105.1	Sub1	PREDICTED: activated RNA polymerase II transcriptional coactivator p15 isoform X1 [Rattus norvegicus]	21.531	20.7083	13.0538	8.37939	8.81139	15.0651	16.6173	36.5799	35.2708
NP_001009619.1	Nubp1	cytosolic Fe-S cluster assembly factor NUBP1 [Rattus norvegicus]	3.33785	3.80328	2.60576	4.35593	3.01569	5.47182	2.87061	3.05054	3.01406
NP_001009621.1	Nudcd2	nudC domain-containing protein 2 [Rattus norvegicus]	4.77426	6.43034	1.62623	4.23824	3.51359	7.71811	3.71831	0	4.67443
NP_001009622.1	Sar1b	GTP-binding protein SAR1b [Rattus norvegicus]	43.4592	34.4784	47.7709	56.759	42.1045	36.1868	44.165	23.4056	53.9426
NP_001009623.1	Tnfsf13	tumor necrosis factor ligand superfamily member 13 [Rattus norvegicus]	7.38785	5.24601	7.32693	6.11869	5.23496	4.34014	4.15086	2.26427	5.90775
NP_001009625.1	Ifi35	interferon-induced 35 kDa protein [Rattus norvegicus]	0.649722	1.92169	2.32857	0.573792	1.25005	2.5816	2.86746	0.595265	0.250252
NP_001009626.1	Apoh	beta-2-glycoprotein 1 precursor [Rattus norvegicus]	10.2202	13.858	12.7957	10.7712	9.42105	11.3745	14.3127	9.82721	12.47
NP_001009628.1	Kng1l1	T-kininogen 2 precursor [Rattus norvegicus]	8.43778	4.08506	4.49465	79.0864	74.9673	139.887	42.1117	45.0105	54.7265
XP_017453775.1	Rfc3	PREDICTED: replication factor C subunit 3 isoform X1 [Rattus norvegicus]	0	0	0.175786	0	0	0	0	0	0
NP_001009630.1	RGD1311899	uncharacterized protein C12orf43 homolog [Rattus norvegicus]	0.285509	0.922631	0.323481	0.440412	0.68431	1.22945	0.502056	0	0.332195
XP_017454197.1	Tmco1	PREDICTED: transmembrane and coiled-coil domains protein 1 isoform X1 [Rattus norvegicus]	5.30195	3.45194	0	4.7646	1.38013	0.293902	1.25226	0	0
XP_017455114.1	Spryd7	PREDICTED: SPRY domain-containing protein 7 isoform X1 [Rattus norvegicus]	1.15556	0	0.854231	4.03678	1.75516	1.16207	4.19738	2.45093	4.59657
NP_001009638.1	RGD1311805	uncharacterized protein C18orf8 homolog [Rattus norvegicus]	0.0609143	0.122535	0.146721	0.153486	0.155048	0.103697	0.149655	0.065145	0.17939
XP_006255526.1	Tppp3	PREDICTED: tubulin polymerization-promoting protein family member 3 isoform X1 [Rattus norvegicus]	0	0	0	0	0	0	0.674129	0	0
NP_001009641.1	Pepd	xaa-Pro dipeptidase [Rattus norvegicus]	3.73404	2.70144	1.55557	2.82199	1.36674	2.08039	1.98824	1.3822	3.3694
NP_001009643.2	Aspdh	putative L-aspartate dehydrogenase [Rattus norvegicus]	64.5187	53.5249	55.167	52.3718	34.0826	43.1969	35.4863	36.8235	68.8738
NP_001009646.1	Qprt	nicotinate-nucleotide pyrophosphorylase [carboxylating] [Rattus norvegicus]	21.1381	25.3611	21.4077	23.426	18.7305	25.4845	19.2019	16.193	24.3718
NP_001009648.1	Glyat	glycine N-acyltransferase [Rattus norvegicus]	37.6654	28.6836	44.7774	45.6141	39.5932	33.3921	39.7916	9.29144	26.6178
NP_001009651.1	Clic2	chloride intracellular channel protein 2 [Rattus norvegicus]	6.47629	0.497387	0.392548	0.84043	0.495138	5.28009	0.691154	7.01965	5.09816
XP_017448023.1	Thnsl2	PREDICTED: threonine synthase-like 2 isoform X3 [Rattus norvegicus]	9.60107	11.165	13.9952	12.7788	8.71753	6.75381	13.0816	4.7405	14.3819
XP_008761672.1	Wbp11l1	PREDICTED: WW domain-binding protein 11 [Rattus norvegicus]	0.0815931	0	0.180701	0.0986076	0.426578	0	0.730314	0.809457	0.230102
NP_001009662.1	Car8	carbonic anhydrase-related protein [Rattus norvegicus]	0.808606	0.647216	0.678351	1.68747	0.145419	0	0.464677	0	0
NP_001009663.1	Serpina6	corticosteroid-binding globulin precursor [Rattus norvegicus]	4.80292	0.552112	0.41337	0	0.187754	0	0.38326	2.61573	0.826422
NP_001009665.1	Ebag9	receptor-binding cancer antigen expressed on SiSo cells precursor [Rattus norvegicus]	2.84416	19.8695	6.0077	6.71703	7.89938	10.5565	11.7262	18.3267	3.23024
NP_001009669.1	Uba5	ubiquitin-like modifier-activating enzyme 5 [Rattus norvegicus]	203.34	158.244	172.255	250.39	188.718	154.752	181.514	111.988	201.439
NP_001009670.1	Abhd14a	protein ABHD14A precursor [Rattus norvegicus]	0	0	0	0.629966	0.205555	0.497456	0.168687	0.209821	0
NP_001009672.1	Sumo1	small ubiquitin-related modifier 1 precursor [Rattus norvegicus]	1.3084	1.18698	1.89171	1.0029	0.811083	0.661659	0.937281	0.917865	1.68799
NP_001009679.1	Psph	phosphoserine phosphatase [Rattus norvegicus]	0.679197	0.384304	1.26552	0	0.626308	0	0.651477	0	0.30984
NP_001009681.1	Oasl	2'-5'-oligoadenylate synthase-like protein 1 [Rattus norvegicus]	0	0	0.0639833	0	0	0	0	0	0.267235
NP_001009684.1	Hsd17b13	17-beta-hydroxysteroid dehydrogenase 13 precursor [Rattus norvegicus]	55.6455	37.1543	41.7048	64.4607	62.6012	47.5495	35.5041	33.6699	48.2569
NP_001009685.1	Drg1	developmentally-regulated GTP-binding protein 1 [Rattus norvegicus]	2.6011	1.41519	1.44961	1.86275	1.10173	1.06281	0.58155	0.351049	2.24251
XP_017455174.1	Dcaf11	PREDICTED: DDB1- and CUL4-associated factor 11 isoform X1 [Rattus norvegicus]	2.45023	1.26029	2.38731	1.7837	2.22056	1.09153	1.80224	0.931024	2.47095
NP_001009688.1	Thumpd1	THUMP domain-containing protein 1 [Rattus norvegicus]	3.61364	2.27903	4.33464	7.05154	2.75255	4.56637	1.55274	1.38118	1.37216
XP_008762244.1	Thrap3	PREDICTED: thyroid hormone receptor-associated protein 3 isoform X1 [Rattus norvegicus]	3.10164	4.18929	4.39952	2.99763	4.60549	4.85528	7.23655	5.42306	4.04546
XP_008762879.1	LOC314140	PREDICTED: ribose-phosphate pyrophosphokinase 1 isoform X1 [Rattus norvegicus]	5.18911	2.57449	6.59809	2.90643	3.52387	3.49176	2.3308	0.456003	4.52964
NP_001009701.1	Fam234a	protein FAM234A [Rattus norvegicus]	0.457096	0.602029	0.765327	0.524989	1.2456	0.577884	1.14903	0.860997	0.946271
NP_001009703.1	Tmed9	transmembrane emp24 domain-containing protein 9 precursor [Rattus norvegicus]	44.1004	76.5292	37.5182	39.5595	32.7126	52.6535	36.5364	46.6233	39.3156
NP_001009705.1	Atp5sl	distal membrane-arm assembly complex protein 2 [Rattus norvegicus]	0	0	0.695113	0.175305	0.595825	0	0.699267	0	0.0907391
NP_001009706.1	Lhpp	phospholysine phosphohistidine inorganic pyrophosphate phosphatase [Rattus norvegicus]	5.79105	5.23828	6.6238	5.51932	4.03471	3.36014	4.6154	3.6319	10.6638
NP_001009711.1	RGD1304567	UPF0688 protein C1orf174 homolog [Rattus norvegicus]	0	0	0	0.348886	1.04526	1.33907	2.05226	0.945123	0.554894
XP_008766604.1	Srsf2	PREDICTED: serine/arginine-rich splicing factor 2 isoform X1 [Rattus norvegicus]	7.79131	6.62117	18.3277	3.04226	28.4761	12.7222	30.6636	12.5139	15.2658
NP_001009825.1	Ppp1r7	protein phosphatase 1 regulatory subunit 7 [Rattus norvegicus]	3.48412	5.01872	5.7219	4.23453	4.94742	4.24056	3.34513	2.54461	4.51591
NP_001153211.1	Gsta3	glutathione S-transferase alpha-5 isoform 1 [Rattus norvegicus]	41.3384	24.0995	14.6286	44.669	18.7581	20.1002	30.1435	38.6532	92.7121
NP_001009953.2	Rtn3	reticulon-3 isoform A1 [Rattus norvegicus]	34.0337	35.3127	22.5791	20.6091	18.6153	28.758	19.2643	36.4694	21.5081
XP_006234573.1	Pacsin3	PREDICTED: protein kinase C and casein kinase substrate in neurons protein 3 isoform X1 [Rattus norvegicus]	6.02109	17.5774	6.68511	8.50648	12.5642	11.1428	15.1503	16.0442	5.11337
XP_006255061.1	Cndp2	PREDICTED: cytosolic non-specific dipeptidase isoform X1 [Rattus norvegicus]	24.6186	22.8577	24.9292	20.9055	17.2814	11.6388	17.4399	21.1161	24.7322
XP_017451301.1	Gsta5	PREDICTED: glutathione S-transferase alpha-2 isoform X1 [Rattus norvegicus]	256.127	370.532	120.485	101.012	60.5262	218.467	102.339	317.234	266.078
NP_001010945.1	Tmem120a	transmembrane protein 120A [Rattus norvegicus]	0	0	0.2683	4.1385	1.71391	0.301821	0	0	0.286444
NP_001010947.1	Mri1	methylthioribose-1-phosphate isomerase [Rattus norvegicus]	3.01723	1.62649	1.98071	1.8688	0.311109	0.686274	1.77429	0.129087	4.13863
NP_001010963.1	Zc3h15	zinc finger CCCH domain-containing protein 15 [Rattus norvegicus]	0.840115	5.09534	3.09805	2.1207	2.85522	4.27868	5.2377	4.10916	2.02497
NP_001010970.1	Amy1a	alpha-amylase 1 precursor [Rattus norvegicus]	0.300851	0.377355	1.2457	0.519651	0.750414	0	0.234534	0	0.28667
XP_006229751.1	Tmem126a	PREDICTED: transmembrane protein 126A isoform X1 [Rattus norvegicus]	1.5657	1.67042	1.76369	2.40167	2.75063	1.29256	0.341346	0	0
XP_006245995.1	Rnps1	PREDICTED: RNA-binding protein with serine-rich domain 1 isoform X2 [Rattus norvegicus]	1.81848	3.18898	9.56238	7.61074	9.2842	7.68607	11.003	3.20493	7.88121
NP_001011891.1	Nubp2	cytosolic Fe-S cluster assembly factor NUBP2 [Rattus norvegicus]	5.4009	0.991194	5.97309	1.94313	4.46968	6.06343	4.45847	0	1.25994
NP_001011892.1	Serpinf2	alpha-2-antiplasmin precursor [Rattus norvegicus]	2.81829	2.33597	3.41015	2.57573	4.01105	2.73399	4.51921	1.534	3.16853
NP_001011894.1	Psme3	proteasome activator complex subunit 3 [Rattus norvegicus]	3.44179	4.19134	2.09187	3.65118	1.233	2.4195	1.75928	2.80145	4.82422
NP_001011896.1	Abcf3	ATP-binding cassette sub-family F member 3 [Rattus norvegicus]	0.390345	0	0.805675	1.17265	1.49939	0.344349	1.03713	0	0.974471
NP_001011898.1	Hcls1	hematopoietic lineage cell-specific protein [Rattus norvegicus]	0.858137	0	0.962963	1.40283	1.1461	2.15376	3.62625	5.16724	2.49679
XP_017453430.1	Gart	PREDICTED: trifunctional purine biosynthetic protein adenosine-3 isoform X1 [Rattus norvegicus]	1.07649	0.191171	1.18844	0.307139	0.181653	0.623269	0.21364	0.0544139	0.101382
NP_001011901.1	Hsph1	heat shock protein 105 kDa [Rattus norvegicus]	11.519	9.09949	11.0799	6.5086	4.73987	6.55839	7.51888	11.715	15.6056
XP_006249296.1	Tpst1	PREDICTED: protein-tyrosine sulfotransferase 1 isoform X2 [Rattus norvegicus]	0	0	0	0	0.0849965	0	0	0	0
XP_006240810.1	Stat2	PREDICTED: signal transducer and activator of transcription 2 isoform X2 [Rattus norvegicus]	1.8015	1.56037	2.79039	1.78075	2.03282	1.83222	2.10066	0.773049	3.41891
NP_001011910.1	Lap3	cytosol aminopeptidase [Rattus norvegicus]	169.907	131.723	148.635	127.523	101.384	99.8629	104.876	88.6219	155.778
NP_001011915.1	Fermt2	fermitin family homolog 2 [Rattus norvegicus]	0.386932	0	0	0	0	0.106254	0	0	0
XP_017455499.1	Anxa11	PREDICTED: annexin A11 isoform X1 [Rattus norvegicus]	14.5548	10.0725	13.8073	13.0894	9.59694	9.09301	12.0189	11.852	18.1052
NP_001011923.1	Prpf4b	serine/threonine-protein kinase PRP4 homolog [Rattus norvegicus]	0	0.0168026	0.0609522	0.0643641	0.118799	0.099329	0.170713	0.097387	0.0651699
NP_001011925.1	Nup93	nuclear pore complex protein Nup93 [Rattus norvegicus]	0.253744	7.64764	0.426992	0.201135	0.0515591	0.13349	0	7.16949	0.249031
NP_001011927.1	Atp6v0d1	V-type proton ATPase subunit d 1 [Rattus norvegicus]	0	2.19515	1.25242	0.479617	0.326414	1.44105	0.238407	1.75035	0.616344
XP_006233497.1	Sh3glb1	PREDICTED: endophilin-B1 isoform X5 [Rattus norvegicus]	0	1.60397	0.392805	0.504156	0	1.01876	0.746964	0.993844	1.35722
NP_001011934.1	Hbs1l	HBS1-like protein [Rattus norvegicus]	0.935981	0.187921	1.0131	0.522295	0.679715	1.04102	0.938828	1.17494	0.493654
NP_001011936.1	Bag3	BAG family molecular chaperone regulator 3 [Rattus norvegicus]	4.96087	2.24152	7.25473	2.5553	5.81942	4.93083	14.2789	14.7863	5.43793
XP_006230811.2	Scyl1	PREDICTED: N-terminal kinase-like protein isoform X1 [Rattus norvegicus]	0	0.501463	0.243839	0	0	0.107189	0	0	0.492639
NP_001011939.1	Ehd1	EH domain-containing protein 1 [Rattus norvegicus]	14.5153	10.5447	17.4579	17.3459	11.9017	14.4714	13.5919	9.60476	25.1736
XP_017444523.1	Cdc37l1	PREDICTED: hsp90 co-chaperone Cdc37-like 1 isoform X2 [Rattus norvegicus]	0	0	0	0.554779	0.661336	0	0.601435	0	0.39899
NP_001011946.1	Hexb	beta-hexosaminidase subunit beta precursor [Rattus norvegicus]	0.073989	0.74693	1.69585	0	1.76796	0.710034	1.49018	0	2.9333
XP_006232126.1	Rai14	PREDICTED: ankycorbin isoform X4 [Rattus norvegicus]	0.193922	0.748251	0.522497	0.269454	0.59795	0.275529	1.03511	0.402175	0.542741
NP_001011951.1	Sf3b4	splicing factor 3B subunit 4 [Rattus norvegicus]	0.995337	3.22181	3.383	2.19034	0.999761	2.17597	0.812529	5.68539	2.22899
XP_008760539.1	Raly	PREDICTED: RNA-binding protein Raly isoform X2 [Rattus norvegicus]	1.08242	0.944032	0.64186	1.47187	1.8647	1.80306	1.86664	0.252503	1.93721
NP_001011959.2	Ctsa	lysosomal protective protein precursor [Rattus norvegicus]	27.9469	23.1107	39.7438	25.5042	37.4001	30.9429	40.8534	31.078	54.3109
NP_001011965.1	Stom	erythrocyte band 7 integral membrane protein [Rattus norvegicus]	1.80755	1.38296	1.24065	2.48474	1.39451	1.66093	0.689418	0.994001	2.35442
NP_001011969.1	Strap	serine-threonine kinase receptor-associated protein [Rattus norvegicus]	11.0097	5.9331	8.85975	10.4998	12.3893	8.73954	7.73602	4.53786	12.2585
NP_001011972.1	Atp6v0d2	V-type proton ATPase subunit d 2 [Rattus norvegicus]	35.2975	18.0153	32.2028	17.9239	18.6302	12.4147	21.2116	39.1436	85.7621
NP_001011974.2	Akap2	A-kinase anchor protein 2 isoform 2 [Rattus norvegicus]	0.405553	0.818135	0.798802	1.18993	3.03209	2.73992	4.36172	2.48093	0.967158
NP_001011981.1	Snx17	sorting nexin-17 [Rattus norvegicus]	0.329425	0	0.395248	0.4971	0	0.360965	0.577564	0	0.622342
NP_001011984.1	Asb2	ankyrin repeat and SOCS box protein 2 [Rattus norvegicus]	1.2548	0.273209	1.73056	1.65259	1.46787	0.649646	1.38601	0	0.524427
XP_017450207.1	Sf3a2	PREDICTED: splicing factor 3A subunit 2 isoform X1 [Rattus norvegicus]	1.04435	0	1.49327	1.69845	2.59683	1.31392	2.35434	0	2.42302
NP_001011989.1	Gns	N-acetylglucosamine-6-sulfatase precursor [Rattus norvegicus]	1.07696	3.73432	0.995449	0.553712	0.898678	2.521	1.6532	4.2724	1.84456
XP_017458930.1	LOC108348260	PREDICTED: eukaryotic translation initiation factor 3 subunit E [Rattus norvegicus]	8.18489	4.49617	8.23327	10.8612	9.85878	8.07425	4.61019	5.63251	6.98787
XP_006241664.1	Atp6v1c1	PREDICTED: V-type proton ATPase subunit C 1 isoform X1 [Rattus norvegicus]	2.43779	1.25072	3.08326	1.6502	3.44408	1.8493	2.39556	1.59604	3.3684
NP_001011993.1	Pycrl	pyrroline-5-carboxylate reductase 3 [Rattus norvegicus]	2.03323	2.22923	0.376438	0.518329	0.168575	1.21808	1.07465	0.331553	0.225251
XP_003749402.1	LOC100909441	PREDICTED: tubulin alpha-1C chain [Rattus norvegicus]	236.635	201.561	171.904	170.099	144.139	169.756	152.779	174.267	215.839
XP_008764379.1	C2cd2l	PREDICTED: C2 domain-containing protein 2-like isoform X6 [Rattus norvegicus]	0	0	0	0.22789	0.0797052	0.243637	0	0.218524	0.284144
NP_001011997.1	Tmod3	tropomodulin-3 [Rattus norvegicus]	8.39592	5.54074	8.27382	5.02204	6.31792	19.1407	17.8301	21.0369	9.9541
XP_006245235.1	Rnf25	PREDICTED: E3 ubiquitin-protein ligase RNF25 isoform X2 [Rattus norvegicus]	0	0	0.638943	0.0993854	0.148788	0	0	0	0.445115
NP_001012009.1	Pipox	peroxisomal sarcosine oxidase [Rattus norvegicus]	15.0164	9.33662	7.66909	14.5047	13.2524	15.4757	9.04733	0.883948	11.0142
NP_001012010.1	Rnf135	E3 ubiquitin-protein ligase RNF135 [Rattus norvegicus]	0	0.172313	0	0	0	0	0	0	0
XP_008766245.1	Lig3	PREDICTED: DNA ligase 3 isoform X4 [Rattus norvegicus]	0.229094	0	0.101686	0.171304	0.098158	0.103456	0.0972689	0.070932	0.10888
NP_001012023.1	Epb41l5	band 4.1-like protein 5 [Rattus norvegicus]	0.605248	0	0.174283	0.291995	0.232278	0	0	0.0609685	0.476182
NP_001012025.1	Ubxn4	UBX domain-containing protein 4 [Rattus norvegicus]	9.92721	24.8102	15.4302	13.5383	12.4728	15.7459	16.5723	17.3414	9.69631
NP_001012027.1	Serpinc1	antithrombin-III precursor [Rattus norvegicus]	14.6833	10.7502	11.4473	12.4489	14.9935	16.1923	19.3661	16.9145	17.9747
NP_001012029.1	Mnda	myeloid cell nuclear differentiation antigen [Rattus norvegicus]	0	0	0.117098	0	0	0.676876	0	0.367154	0.378351
NP_001012042.1	Xkr6	XK-related protein 6 [Rattus norvegicus]	0	0.421406	0	0.20117	0.308046	0.223006	0.262589	0.0389893	0.113772
XP_017455198.1	Lcp1	PREDICTED: plastin-2 isoform X2 [Rattus norvegicus]	4.60206	4.58799	2.62999	1.26436	1.70047	2.72689	3.30714	4.89097	5.84093
XP_017455568.1	Btd	PREDICTED: biotinidase isoform X2 [Rattus norvegicus]	1.00173	0	0.639932	0.680091	0.608275	0.295493	0.700955	0	1.15051
XP_006253094.1	Sh2d4a	PREDICTED: SH2 domain-containing protein 4A isoform X1 [Rattus norvegicus]	0.303793	0	0.617829	0	0.162286	0.539387	0.38417	0.350219	0.322425
XP_008770628.1	Gpt2	PREDICTED: alanine aminotransferase 2 isoform X1 [Rattus norvegicus]	7.84945	3.47618	7.19787	5.5605	8.9354	2.61166	3.78303	0.5197	3.39155
XP_017444608.1	Coq8b	PREDICTED: aarF domain-containing protein kinase 4 isoform X1 [Rattus norvegicus]	0.190463	0.0537765	0.345584	0.256104	0.0725365	0.0509876	0.177776	0.186134	0.336083
NP_001012063.1	Sae1	SUMO-activating enzyme subunit 1 [Rattus norvegicus]	1.29671	0	1.02418	1.62484	0	1.0485	0	0.38282	0.90697
XP_006228483.1	Nectin2	PREDICTED: nectin-2 isoform X1 [Rattus norvegicus]	1.02499	7.68727	1.69917	1.46653	0.833464	1.68645	3.06993	1.31672	1.30492
XP_008757606.1	Sphk2	PREDICTED: sphingosine kinase 2 isoform X1 [Rattus norvegicus]	0.514615	0	0.930329	0.612784	0.285685	0.438376	0.683462	0	0.822582
NP_001012067.1	Grwd1	glutamate-rich WD repeat-containing protein 1 [Rattus norvegicus]	0.352289	0.205914	0.680379	0.617918	0.837861	0.598975	0.898307	0	0.606769
XP_006256198.1	Herc4	PREDICTED: probable E3 ubiquitin-protein ligase HERC4 isoform X3 [Rattus norvegicus]	0.696288	0.480616	2.21296	2.79443	0.943983	1.43176	1.1359	0.088246	1.69015
NP_001012082.1	Slc35a3	UDP-N-acetylglucosamine transporter [Rattus norvegicus]	2.3639	2.82054	5.47962	4.19447	5.7048	2.3047	4.54458	0	8.43574
NP_001012084.1	Adh6	alcohol dehydrogenase 6 [Rattus norvegicus]	0	0	0	0.564743	0.993487	0	0	13.7962	21.2419
NP_001012085.1	Stam2	signal transducing adapter molecule 2 [Rattus norvegicus]	1.44246	0	1.79168	1.81283	2.61412	2.21019	0.256178	0.761018	2.76253
NP_001012104.1	Ddost	dolichyl-diphosphooligosaccharide--protein glycosyltransferase 48 kDa subunit precursor [Rattus norvegicus]	40.7733	42.8236	51.9036	54.0087	53.6243	44.1841	43.5905	23.5153	49.5106
XP_006242150.1	Naga	PREDICTED: alpha-N-acetylgalactosaminidase isoform X1 [Rattus norvegicus]	4.59212	3.50551	3.73773	5.39223	5.13516	5.32435	8.04228	5.33337	8.27106
NP_001012122.1	Tymp	thymidine phosphorylase [Rattus norvegicus]	10.0051	18.1521	13.3445	1.79153	2.32164	2.75556	3.88096	0	0.290747
XP_008765314.1	Inpp1	PREDICTED: inositol polyphosphate 1-phosphatase isoform X1 [Rattus norvegicus]	0.666407	0.272555	0.505191	0.276053	0.361289	0.115224	0.08228	0	0
XP_006230352.1	Fus	PREDICTED: RNA-binding protein FUS isoform X1 [Rattus norvegicus]	11.0178	5.92748	15.0272	17.2082	23.4318	24.2991	38.0001	17.2199	16.9599
XP_017452882.1	Scrn2	PREDICTED: secernin-2 isoform X1 [Rattus norvegicus]	13.656	10.5645	17.6854	14.1641	10.0569	6.82323	14.9078	8.42903	15.1842
XP_017453515.1	Tfg	PREDICTED: protein TFG isoform X3 [Rattus norvegicus]	31.6873	26.8136	35.4168	27.0659	26.5206	35.1616	25.8851	17.6124	47.3635
NP_001012146.1	Dgcr2	integral membrane protein DGCR2/IDD precursor [Rattus norvegicus]	67.1174	46.9024	59.3601	49.3247	34.9146	27.5417	34.1239	24.008	50.2803
XP_006249522.1	Pxn	PREDICTED: paxillin isoform X6 [Rattus norvegicus]	0.880868	0.526741	1.77432	1.25902	1.5076	1.38243	3.04939	3.07396	2.16239
NP_001012151.1	Stx18	syntaxin-18 [Rattus norvegicus]	0.468601	0.378498	0.468279	0.423585	0.41606	0.333467	0.451986	0	0.567258
NP_001012153.1	Thoc5	THO complex subunit 5 homolog [Rattus norvegicus]	0.142548	0	0.0548357	0.0706475	0.0778624	0.0625511	0	0	0.25101
XP_006251405.1	Tbrg4	PREDICTED: protein TBRG4 isoform X1 [Rattus norvegicus]	1.71947	0.803207	1.68913	2.13991	2.18395	1.84161	1.59317	0.407391	0.469632
NP_001012155.1	Tm9sf1	transmembrane 9 superfamily member 1 precursor [Rattus norvegicus]	0.0442736	0.284379	0.594491	0	0	0.528222	0.855301	0	0.458794
NP_001012157.1	Cog3	conserved oligomeric Golgi complex subunit 3 [Rattus norvegicus]	0.302461	0.470622	0.55167	0.399468	0.381713	0.311399	0.448722	0.396292	0.639914
XP_017456077.1	Gkap1	PREDICTED: G kinase-anchoring protein 1 isoform X1 [Rattus norvegicus]	0	0	0.348293	0.148931	0.220189	0	0.428762	0	0.150485
NP_001012161.1	Tbce	tubulin-specific chaperone E [Rattus norvegicus]	0	0.218253	0.447611	0.176144	0.577447	0	0.523301	0	0
NP_001012165.1	Emc8	ER membrane protein complex subunit 8 [Rattus norvegicus]	7.98374	6.25913	8.54429	7.42722	5.69838	5.65123	5.66026	4.58823	8.41153
NP_001012168.1	Tulp2	tubby-related protein 2 [Rattus norvegicus]	0.0890868	0.145502	0.285789	0.112547	0.113493	0	0.0966358	0	0
XP_006230888.1	Nap1l4	PREDICTED: nucleosome assembly protein 1-like 4 isoform X2 [Rattus norvegicus]	7.28554	8.69062	12.8674	11.3289	12.6601	17.1758	17.583	18.3087	10.8327
XP_006256286.1	Fkbp5	PREDICTED: peptidyl-prolyl cis-trans isomerase FKBP5 isoform X2 [Rattus norvegicus]	0.965979	0.241966	0.456971	2.51	2.20806	2.50066	1.13913	0.355295	1.31433
NP_001012179.1	Fxr1	fragile X mental retardation syndrome-related protein 1 [Rattus norvegicus]	0.0676871	0.260593	0.186936	0.148473	0.324038	0	0.273282	0.235858	0.866933
XP_006233582.1	Cryz	PREDICTED: quinone oxidoreductase isoform X1 [Rattus norvegicus]	19.4015	14.2807	23.9057	22.5933	19.9972	19.1786	19.141	9.22173	24.3618
NP_001012185.2	Caprin1	caprin-1 [Rattus norvegicus]	5.32904	2.54298	7.88023	16.9575	17.3703	17.6948	28.8163	50.2977	13.8332
XP_017448194.1	Lpcat3	PREDICTED: lysophospholipid acyltransferase 5 isoform X1 [Rattus norvegicus]	10.5615	8.05254	8.46171	6.99917	1.12891	6.58616	7.85515	6.61923	8.33314
XP_008761848.1	Ubap1	PREDICTED: ubiquitin-associated protein 1 isoform X1 [Rattus norvegicus]	0	0	0	0	0	0.0905777	0.113674	0	0
NP_001012191.1	Dtnb	dystrobrevin beta [Rattus norvegicus]	1.4599	0.893303	1.37935	1.58915	1.02313	1.12282	1.04609	0.36554	1.05881
NP_001012193.1	Rdh11	retinol dehydrogenase 11 precursor [Rattus norvegicus]	11.3172	9.78578	15.6428	7.82679	7.5071	7.72665	6.31357	4.3617	11.3804
NP_001012197.2	Hsp90b1	endoplasmin precursor [Rattus norvegicus]	145.118	145.165	174.218	141.931	132.697	146.369	132.692	107.264	156.851
XP_006243010.1	Cadm1	PREDICTED: cell adhesion molecule 1 isoform X6 [Rattus norvegicus]	0.256848	0.63956	0	0.218973	0	0.657014	0	2.22307	0.433682
NP_001012222.1	Fbxo7	F-box only protein 7 [Rattus norvegicus]	0.42279	0.576004	0.225301	1.4527	0	0.877745	0	0	0
NP_001012223.1	Bin2	bridging integrator 2 [Rattus norvegicus]	0	0.0501714	0.0425321	0.0811097	0.104976	0.0541149	0.0588866	0.246135	0.0634285
XP_006243849.1	Arih2	PREDICTED: E3 ubiquitin-protein ligase ARIH2 isoform X3 [Rattus norvegicus]	0.657338	0.185517	0	0	0	0	0	0	0.697261
XP_002727980.1	LOC100360200	PREDICTED: cleavage and polyadenylation specificity factor subunit 4-like isoform X2 [Rattus norvegicus]	0.422883	0.222771	0.457288	0.503582	0.669439	0	0.580049	0	0
XP_017443362.1	LOC100910979	PREDICTED: interferon-inducible GTPase 1-like isoform X2 [Rattus norvegicus]	1.2516	0.409015	0.843303	0	0	0	0	0.205638	0.644439
NP_001012356.1	Nono	non-POU domain-containing octamer-binding protein [Rattus norvegicus]	11.5242	8.6959	8.97645	7.34537	9.97982	9.92649	9.17864	4.66742	13.931
NP_001012486.1	Rab18	ras-related protein Rab-18 [Rattus norvegicus]	21.8118	14.1057	16.4789	10.2441	4.73325	10.4797	7.57516	8.26611	16.1123
NP_001012488.1	Irf2bpl	interferon regulatory factor 2-binding protein-like [Rattus norvegicus]	0	0	0	0	0.0616822	0.164069	0.159973	0.145097	0
NP_001012489.1	Zbtb38	zinc finger and BTB domain-containing protein 38 [Rattus norvegicus]	0.0485867	0	0	0.0148438	0.112332	0	0.0689137	0	0.0980521
NP_001012491.1	Polr2c	DNA-directed RNA polymerase II subunit RPB3 [Rattus norvegicus]	0.340627	0	0.580547	0	0.193806	0.847791	0.238328	0	0.936065
NP_001012522.1	Set	protein SET [Rattus norvegicus]	23.0263	19.3609	25.9419	20.9548	26.2568	47.0033	38.0517	77.2258	30.179
XP_003750220.1	LOC100360647	PREDICTED: ubiquitin-like protein FUBI [Rattus norvegicus]	4.99959	24.258	15.6838	0	0	15.1959	6.35437	64.7871	2.23646
NP_001013053.1	Phb2	prohibitin-2 [Rattus norvegicus]	65.5594	69.6135	82.486	83.7989	74.5177	57.8097	65.945	31.4469	69.1263
NP_001013064.1	Rab35	ras-related protein Rab-35 [Rattus norvegicus]	0	0	0.606209	0.665704	0	0	0	0	1.7628
NP_001013066.1	Igfbp7	insulin-like growth factor-binding protein 7 precursor [Rattus norvegicus]	0	0	0	0	0	0	0.80934	0	0
NP_001013069.1	Sugt1	protein SGT1 homolog [Rattus norvegicus]	1.93184	1.22251	1.57071	1.70292	1.67295	1.21076	1.24653	1.38596	2.08768
XP_006254267.1	Rbm17	PREDICTED: splicing factor 45 isoform X1 [Rattus norvegicus]	0.181191	0	0.310042	0.318003	0.62038	0	0.233483	0.402324	0.543319
NP_001013079.1	Aprt	adenine phosphoribosyltransferase [Rattus norvegicus]	21.7514	13.6598	22.5336	21.7138	21.6216	17.0776	32.3393	2.95067	32.1067
NP_001013080.1	Thbs1	thrombospondin-1 precursor [Rattus norvegicus]	0.252854	0	0.218631	1.07718	1.28107	0.29921	0.184553	0.231981	0.655119
NP_001013087.1	Stard10	PCTP-like protein [Rattus norvegicus]	157.233	103.466	138.449	166.495	92.5159	118.989	93.381	89.4209	167.31
NP_001013089.1	Tm7sf2	delta(14)-sterol reductase [Rattus norvegicus]	3.92972	4.12839	16.156	5.60575	2.64189	2.91809	2.16951	9.75593	21.7186
NP_001013090.1	Sfxn2	sideroflexin-2 [Rattus norvegicus]	6.35246	5.00373	3.80864	5.90873	4.40175	4.98172	2.22457	3.74869	5.97457
XP_008759772.1	Dnajb4	PREDICTED: dnaJ homolog subfamily B member 4 isoform X1 [Rattus norvegicus]	0.738727	0	0.449258	0.226482	0.249392	0.729737	1.12661	0.841415	1.27373
XP_017447138.1	Phyhd1	PREDICTED: phytanoyl-CoA dioxygenase domain-containing protein 1 isoform X2 [Rattus norvegicus]	8.89879	3.86312	10.5281	14.2881	15.5028	6.9172	18.8066	3.22232	9.54637
NP_001013100.1	Pon2	serum paraoxonase/arylesterase 2 [Rattus norvegicus]	21.3421	13.5277	27.7536	22.4626	26.3808	16.793	23.5692	18.08	29.9339
NP_001013107.1	Galt	galactose-1-phosphate uridylyltransferase [Rattus norvegicus]	1.42031	0.136631	3.81902	2.27133	2.66679	0.978233	3.819	0	4.77192
NP_001013112.1	Ccnl2	cyclin-L2 [Rattus norvegicus]	0.654082	0.456949	0.558494	0.0196077	0.81054	0.519081	0.474245	0	0.483369
NP_001013113.1	Eif3g	eukaryotic translation initiation factor 3 subunit G [Rattus norvegicus]	4.01989	4.3967	5.7669	5.63421	4.55712	11.4103	5.00649	6.61602	8.10691
NP_001013116.1	Dhrs7	dehydrogenase/reductase (SDR family) member 7-like 1 [Rattus norvegicus]	0.549206	5.99248	6.87054	2.07571	4.40377	3.31967	3.24936	0	0
NP_001013123.2	Fkbp11	peptidyl-prolyl cis-trans isomerase FKBP11 precursor [Rattus norvegicus]	0.762214	1.89282	0.760877	0.55788	0.398422	1.19987	0.411836	1.86753	0.658907
NP_001013126.2	Arih1	E3 ubiquitin-protein ligase ARIH1 [Rattus norvegicus]	0.253546	0	0.451136	0.288167	0.326325	0	0	0.0922408	0.327575
NP_001013128.1	Tf	serotransferrin precursor [Rattus norvegicus]	152.722	106.174	122.369	146.577	128.389	101.256	147.174	73.9093	152.616
XP_006246545.1	Guk1	PREDICTED: guanylate kinase isoform X2 [Rattus norvegicus]	1.50309	0.991723	1.45747	1.94033	1.97215	3.57778	4.29006	1.74878	2.21079
NP_001013137.1	Gna13	guanine nucleotide-binding protein subunit alpha-13 [Rattus norvegicus]	0.267353	0.127753	0.458276	0.265453	0	0.200367	0	0.0737096	1.50537
NP_001013140.1	Kdelr2	ER lumen protein-retaining receptor 2 [Rattus norvegicus]	0.909122	0.623608	1.00564	0.800269	0.714496	0.495193	0.647068	0	0.901499
NP_001013143.1	Bfar	bifunctional apoptosis regulator [Rattus norvegicus]	0	0	0	0.106279	0	0	0	0	0
XP_006250357.1	Tagln2	PREDICTED: transgelin-2 isoform X1 [Rattus norvegicus]	41.7017	39.7112	43.1714	33.2217	51.4603	61.3017	78.8985	63.3513	41.3495
NP_001013162.2	Slc12a7	solute carrier family 12 member 7 [Rattus norvegicus]	0	0	0	0.111078	0.0591823	0	0.179235	0	0.0893239
XP_017444754.1	Gna14	PREDICTED: guanine nucleotide-binding protein subunit alpha-14 isoform X2 [Rattus norvegicus]	0.209131	0	0.196435	0.0342445	0.221769	0	0.222035	0	0.480044
XP_006235748.1	Cstf1	PREDICTED: cleavage stimulation factor subunit 1 isoform X1 [Rattus norvegicus]	0	0	0	0.14464	0	0	0	0	0.247764
NP_001013180.1	Scrn3	secernin-3 [Rattus norvegicus]	27.4225	23.9423	27.05	33.0031	20.9507	19.067	15.7581	9.83426	18.8344
NP_001013185.1	Wasf2	wiskott-Aldrich syndrome protein family member 2 [Rattus norvegicus]	0.178371	2.48439	0	0.36919	0	2.73367	2.7784	2.29638	1.64116
NP_001013186.1	Dnajc8	dnaJ homolog subfamily C member 8 [Rattus norvegicus]	0	0.835177	1.857	0	1.84884	1.00845	5.86099	4.55783	1.00404
NP_001013195.2	Sult1c2a	sulfotransferase 1C2A [Rattus norvegicus]	2.56633	1.84804	0.976511	2.82992	2.79722	0.987096	5.45156	0	7.746
NP_001013200.1	Hn1l	jupiter microtubule associated homolog 2 [Rattus norvegicus]	1.16033	0.382732	1.59533	2.05054	3.03268	3.11362	5.38262	8.28412	1.17813
NP_001013201.1	Narfl	cytosolic Fe-S cluster assembly factor NARFL [Rattus norvegicus]	0.152332	0.13712	0.19014	0	0.285754	0.123874	0.174315	0.133426	0.212514
XP_003751077.1	LOC100911295	PREDICTED: non-histone chromosomal protein HMG-14 [Rattus norvegicus]	0	34.1726	6.71379	0	0	20.4788	0	10.3332	6.46491
NP_001013209.1	Cbfb	core-binding factor subunit beta [Rattus norvegicus]	1.33072	0	0	1.24605	0	0.875769	0	0	0
XP_006230375.1	Tial1	PREDICTED: nucleolysin TIAR isoform X3 [Rattus norvegicus]	1.46158	0.574861	1.33327	1.82107	1.8062	1.13553	1.99683	0.479948	2.24977
XP_008758371.1	Tssc4	PREDICTED: protein TSSC4 isoform X1 [Rattus norvegicus]	0	0	0.151266	0.0742773	0	1.0021	0.534557	1.53682	0
XP_006244151.1	Slc25a38	PREDICTED: solute carrier family 25 member 38 isoform X1 [Rattus norvegicus]	0	0	0.20039	0.26373	0.119392	0.138237	0	0	0.296577
NP_001013217.1	Cwc27	peptidyl-prolyl cis-trans isomerase CWC27 homolog [Rattus norvegicus]	9.11041	13.023	10.8589	10.0448	9.7906	9.57249	10.8736	6.29369	7.33405
NP_001013218.1	Anp32e	acidic leucine-rich nuclear phosphoprotein 32 family member E [Rattus norvegicus]	0	0.399298	4.36673	2.14378	15.4885	6.49325	18.0928	3.27542	3.02443
NP_001013223.2	Myef2	myelin expression factor 2 [Rattus norvegicus]	0.358771	2.60098	1.21751	3.18293	7.47795	6.38807	5.14531	3.08971	1.50295
XP_017458142.1	LOC100910882	PREDICTED: RNA-binding protein 39 isoform X1 [Rattus norvegicus]	3.18065	1.61784	2.13943	2.32801	2.46378	3.01885	2.2756	2.318	3.43837
XP_006235928.1	Dnajb6	PREDICTED: dnaJ homolog subfamily B member 6 isoform X3 [Rattus norvegicus]	0.265755	1.22799	0.784908	0	0	0.209673	0.44853	0.453606	0.565785
NP_001013235.1	Trim54	tripartite motif-containing protein 54 [Rattus norvegicus]	0.721461	0.624407	0.880932	0.976672	0	0	0.531884	0	0
NP_001013236.1	Reep6	receptor expression-enhancing protein 6 [Rattus norvegicus]	29.5671	35.3365	54.8901	46.6801	27.0661	45.5505	22.5201	37.6013	59.4458
XP_006242072.1	Triobp	PREDICTED: TRIO and F-actin-binding protein isoform X9 [Rattus norvegicus]	0.0989	0.127483	0.193789	0.114362	0.15693	0.20773	0.382538	0.232035	0.219948
XP_006242489.1	Pcbp2	PREDICTED: poly(rC)-binding protein 2 isoform X18 [Rattus norvegicus]	0.644548	1.89408	0	2.85554	2.14038	0.831025	0	2.57492	2.769
NP_001013245.1	Cops8	COP9 signalosome complex subunit 8 [Rattus norvegicus]	14.3746	19.845	12.184	20.7154	12.5227	15.1623	16.13	15.9165	11.8045
NP_001013246.1	Dynlt3	dynein light chain Tctex-type 3 [Rattus norvegicus]	27.5149	0	9.02441	0	0	18.6917	5.27897	0	0
NP_001013249.1	Pea15	astrocytic phosphoprotein PEA-15 [Rattus norvegicus]	3.08071	0.658438	6.59166	3.29934	6.145	6.48364	10.5687	7.67096	4.28689
XP_006254661.1	Gypc	PREDICTED: glycophorin-C isoform X1 [Rattus norvegicus]	3.5394	11.8671	5.36194	6.34999	10.7698	11.4311	21.9535	8.03817	5.69362
XP_006255357.1	Scoc	PREDICTED: short coiled-coil protein isoform X3 [Rattus norvegicus]	0	0	3.67775	4.39665	10.1863	6.11469	13.9314	0	3.69528
NP_001013254.1	Rrm1	ribonucleoside-diphosphate reductase large subunit [Rattus norvegicus]	0.15435	0	0.333109	0	0	0	0	0	0
XP_006239497.1	Lzic	PREDICTED: protein LZIC isoform X1 [Rattus norvegicus]	3.8949	2.24231	6.8646	4.64356	6.59261	8.77745	14.0688	8.21049	2.60853
NP_001013263.1	Tbca	tubulin-specific chaperone A [Rattus norvegicus]	29.8502	21.7903	54.5638	28.8894	43.9601	39.1976	77.7823	56.3988	28.1403
NP_001013264.1	Arhgef12	rho guanine nucleotide exchange factor 12 [Rattus norvegicus]	0.0400111	0	0	0.122902	0.174084	0.0667479	0.117506	0.187317	0.0568468
XP_017451291.1	Dhx30	PREDICTED: putative ATP-dependent RNA helicase DHX30 isoform X7 [Rattus norvegicus]	0.0619317	0	0.0675038	0.115404	0.137914	0	0.0640315	0	0.0551211
NP_001013270.1	Srprb	signal recognition particle receptor subunit beta [Rattus norvegicus]	12.8729	11.5996	9.37004	8.14401	4.75163	12.3992	5.81269	5.54988	2.77226
XP_017452006.1	Als2	PREDICTED: alsin isoform X2 [Rattus norvegicus]	0.105359	0.0638833	0.0901403	0	0	0	0	0	0.0822055
XP_006236478.1	Rarres2	PREDICTED: retinoic acid receptor responder protein 2 isoform X2 [Rattus norvegicus]	0.897321	0.808755	1.27897	1.0178	1.48116	0.877745	0	0	0
XP_003753440.1	LOC100361898	PREDICTED: mitochondrial intermembrane space import and assembly protein 40 [Rattus norvegicus]	15.9756	0	20.1523	18.4364	38.1061	36.1243	64.2847	33.9378	18.4335
NP_001013450.1	Tmed1	transmembrane emp24 domain-containing protein 1 precursor [Rattus norvegicus]	0	1.13394	1.36071	0	0.68179	0	1.82424	0	0.911548
NP_001013451.1	Arl11	ADP-ribosylation factor-like protein 11 [Rattus norvegicus]	1.44222	1.2916	0.386861	0.495412	0.717955	2.39793	2.54789	2.64613	1.53768
NP_001013452.1	Rras2	ras-related protein R-Ras2 [Rattus norvegicus]	2.4432	1.71236	2.38889	2.03931	1.63565	1.51863	1.96212	1.56941	3.61547
XP_017453408.1	Lpp	PREDICTED: lipoma-preferred partner homolog isoform X2 [Rattus norvegicus]	3.66463	2.67489	5.19827	4.24683	4.34938	8.29744	9.2382	13.1734	6.28392
NP_001013890.1	LOC288521	uncharacterized protein LOC288521 precursor [Rattus norvegicus]	1.06115	0.970454	1.54395	2.58402	2.44753	1.40426	3.04962	0.280639	1.96199
XP_006250956.1	Ociad1	PREDICTED: OCIA domain-containing protein 1 isoform X1 [Rattus norvegicus]	23.9605	25.8195	24.5208	23.5912	23.1547	18.9613	23.3816	19.309	27.9504
NP_001013902.2	Isyna1	inositol-3-phosphate synthase 1 [Rattus norvegicus]	0.392961	0.532957	0.470856	0.722336	0.483216	0	0.713853	0	0.495275
NP_001013911.1	LOC291863	carboxylesterase-like precursor [Rattus norvegicus]	0	1.84414	0.434345	0	0.138552	0	0	0.976612	0.360079
XP_017444433.1	Tmem135	PREDICTED: transmembrane protein 135 isoform X1 [Rattus norvegicus]	0.837151	0	0.188172	0	0	0	0	0	0
XP_006230148.1	RGD1311703	PREDICTED: small acidic protein isoform X1 [Rattus norvegicus]	4.15169	1.95068	10.3352	11.5643	16.6139	19.829	25.8823	22.3756	12.3926
NP_001013926.1	Cyp2c6v1	cytochrome P450 2C6 precursor [Rattus norvegicus]	72.0705	48.4606	78.1694	71.3237	102.901	62.6686	108.412	59.4897	142.504
NP_001013929.1	Dnajb12	dnaJ homolog subfamily B member 12 [Rattus norvegicus]	3.22855	5.2003	3.5749	3.40224	3.65331	3.48471	5.10123	5.7457	3.8398
NP_001013935.1	Slc16a4	monocarboxylate transporter 5 [Rattus norvegicus]	0.294247	0.330768	0.43565	0	0	0	0	0	0
NP_001013938.1	Cd302	CD302 antigen precursor [Rattus norvegicus]	9.4255	9.02947	3.98827	11.7676	3.68868	21.5392	9.73299	2.19283	3.46247
XP_017447066.1	Galk2	PREDICTED: N-acetylgalactosamine kinase isoform X3 [Rattus norvegicus]	3.34227	1.88668	3.61372	2.38098	2.59451	1.45477	2.93931	0.155813	3.79934
NP_001013947.1	Nub1	NEDD8 ultimate buster 1 [Rattus norvegicus]	0.738204	0.439696	0.981802	1.81791	1.20706	1.20222	1.89079	0.174134	1.03913
NP_001013949.1	Plbd1	phospholipase B-like 1 precursor [Rattus norvegicus]	5.14952	3.66853	7.19837	6.43438	5.96171	3.03796	6.8365	7.24594	14.0857
XP_017448750.1	Fggy	PREDICTED: FGGY carbohydrate kinase domain-containing protein isoform X1 [Rattus norvegicus]	12.5334	7.89071	13.7253	9.08805	9.26839	3.93242	9.4061	1.81951	6.66273
XP_006239187.1	Mtfr1l	PREDICTED: mitochondrial fission regulator 1-like isoform X1 [Rattus norvegicus]	6.02516	8.74875	6.7217	2.87618	11.8399	5.72598	19.5424	7.9708	7.42349
XP_017457485.1	Pqbp1	PREDICTED: polyglutamine-binding protein 1 isoform X1 [Rattus norvegicus]	0	0	0	0	0	0	0	0	0
NP_001013980.1	Wdr45	WD repeat domain phosphoinositide-interacting protein 4 [Rattus norvegicus]	0.167378	0	0.265362	0.186265	0.23664	0	0.299902	0	0.236315
NP_001013985.1	Cpped1	serine/threonine-protein phosphatase CPPED1 [Rattus norvegicus]	17.5162	17.2412	16.1377	15.0659	14.7	13.1077	14.7296	8.62564	14.5666
NP_001013996.1	Ccdc47	coiled-coil domain-containing protein 47 precursor [Rattus norvegicus]	9.60747	7.51751	11.0225	8.73321	11.3004	8.31506	8.07557	5.30713	11.6124
NP_001014004.1	Orai1	calcium release-activated calcium channel protein 1 [Rattus norvegicus]	0	0	0	0	0	0	0	0	1.77943
NP_001014005.1	Mlec	malectin precursor [Rattus norvegicus]	14.6711	17.7888	11.5338	16.8716	11.583	15.166	10.7432	11.8951	20.6495
XP_017460149.1	LOC103689999	PREDICTED: saccharopine dehydrogenase-like oxidoreductase isoform X2 [Rattus norvegicus]	9.00402	6.38939	8.31189	10.7748	8.38948	5.93635	6.41769	5.25309	8.51991
NP_001014010.1	Stbd1	starch-binding domain-containing protein 1 [Rattus norvegicus]	9.46213	17.4651	9.90356	12.7544	13.785	14.3192	16.2548	16.8831	8.83979
NP_001014011.1	G3bp2	ras GTPase-activating protein-binding protein 2 [Rattus norvegicus]	7.94072	5.2079	8.57742	6.98952	10.8247	11.0499	8.30866	14.805	12.5536
NP_001014022.1	Cdkn2aip	CDKN2A-interacting protein [Rattus norvegicus]	0.144606	0.192974	0.323155	0.336182	0.40481	0.22292	0.477434	0.606278	0.450718
NP_001014028.1	F12	coagulation factor XII precursor [Rattus norvegicus]	0.198178	0.158382	0.402763	0	0.411317	0.359972	0.59365	0	0.283697
XP_017456044.1	RGD1308147	PREDICTED: UPF0415 protein C7orf25 homolog isoform X1 [Rattus norvegicus]	4.55061	0	0	0	0	0	0	0	0
XP_017456765.1	Fam192a	PREDICTED: protein FAM192A isoform X1 [Rattus norvegicus]	0	0	0.212697	0	0	1.31712	0.117623	0	0
XP_006257283.1	Hnrnph2	PREDICTED: heterogeneous nuclear ribonucleoprotein H2 isoform X1 [Rattus norvegicus]	28.7625	21.8676	23.3697	22.7021	22.338	31.786	28.9865	41.188	31.2102
XP_006229974.1	Trim5	PREDICTED: tripartite motif-containing protein 5 isoform X1 [Rattus norvegicus]	0.274295	0	0.656595	0	0	0.0529771	0	0	0.177222
NP_001014051.1	Fam122a	protein FAM122A [Rattus norvegicus]	0	0	0	0	0	0	0	0.747514	0
XP_017457158.1	2019-09-10	PREDICTED: septin-10 isoform X5 [Rattus norvegicus]	0.175563	0	0.167677	0.179402	0	0	0	0	0
NP_001014058.1	Larp1b	la-related protein 1B [Rattus norvegicus]	0	0	0.663567	0.130355	0.271402	0.350794	0.360697	0	0.28012
NP_001014068.1	Rmdn3	regulator of microtubule dynamics protein 3 [Rattus norvegicus]	7.87038	15.0297	8.34255	11.5231	8.06488	10.4583	10.2902	16.5698	9.51532
NP_001014085.1	Acnat2	acyl-coenzyme A amino acid N-acyltransferase 2 [Rattus norvegicus]	18.4225	16.6963	16.1743	10.3651	3.50969	4.14834	6.45005	0	0
XP_008762484.1	Errfi1	PREDICTED: ERBB receptor feedback inhibitor 1 isoform X2 [Rattus norvegicus]	0	0	1.48007	0	0.481378	2.73976	1.13543	3.30025	1.00288
NP_001014095.1	Fam98a	protein FAM98A [Rattus norvegicus]	0.503558	1.38837	2.03377	0.843226	0.322166	0	1.03464	0.608573	1.8686
NP_001014099.1	Clec14a	C-type lectin domain family 14 member A precursor [Rattus norvegicus]	0	0.277311	0.240125	0.0911753	0.485523	0.802566	0.599231	0.0597669	0.109069
XP_006256675.2	Uba1	PREDICTED: ubiquitin-like modifier-activating enzyme 1 isoform X1 [Rattus norvegicus]	24.4692	25.0355	19.5906	19.6077	14.5696	17.3755	16.7041	13.4687	20.5974
XP_006241005.1	Ncln	PREDICTED: nicalin isoform X1 [Rattus norvegicus]	5.25184	2.45071	6.35284	6.29407	7.81984	4.42172	6.88902	2.5725	6.90053
XP_006243722.1	Cdv3	PREDICTED: protein CDV3 homolog isoform X1 [Rattus norvegicus]	15.1989	6.61457	17.7551	16.3104	19.4518	31.4149	22.6992	50.2946	13.5017
NP_001014120.1	Ccdc51	coiled-coil domain-containing protein 51 [Rattus norvegicus]	2.42861	2.84815	2.90476	2.34809	1.82478	1.54314	1.39807	1.21747	0.799012
NP_001014127.1	Apool	MICOS complex subunit MIC27 [Rattus norvegicus]	9.12378	7.24604	7.54894	12.2003	12.6803	7.80835	11.6713	3.77705	7.67971
NP_001014128.1	Rfk	riboflavin kinase [Rattus norvegicus]	2.54348	0.449023	1.30291	0.987347	6.60694	0.724931	1.37851	0	1.71319
NP_001014130.1	Gpc4	glypican-4 precursor [Rattus norvegicus]	0.64199	0.28502	0.508158	0.732758	0.467085	0.450181	0.75761	0.249346	0.733089
NP_001014141.2	Dhrs11	dehydrogenase/reductase SDR family member 11 [Rattus norvegicus]	0.124154	0	0.180587	0.457026	0.243201	0.197366	1.4596	0	0.215065
NP_001014147.1	Pdia5	protein disulfide-isomerase A5 precursor [Rattus norvegicus]	36.9555	31.5662	23.3341	38.498	42.0724	34.7462	32.95	28.3372	53.7111
NP_001014157.1	Wdr1	WD repeat-containing protein 1 [Rattus norvegicus]	17.304	14.2213	19.7023	18.0907	16.6584	12.6944	16.4555	9.32434	21.8906
NP_001014158.1	Ngly1	peptide-N(4)-(N-acetyl-beta-glucosaminyl)asparagine amidase [Rattus norvegicus]	0.240908	0.100896	0.351038	0.269276	0.100292	0.143198	0.150209	0	0.424759
XP_006252853.1	RGD1309676	PREDICTED: redox-regulatory protein FAM213A isoform X1 [Rattus norvegicus]	14.4868	16.5146	8.64911	10.4754	7.11285	7.07365	4.71712	4.43141	12.8914
NP_001014164.1	Ufsp2	ufm1-specific protease 2 [Rattus norvegicus]	2.98276	3.75935	3.09127	3.45017	2.11982	3.62578	3.01107	1.59628	3.29853
NP_001014168.1	Sugct	succinate--hydroxymethylglutarate CoA-transferase [Rattus norvegicus]	3.31605	0.610523	3.50489	3.07068	2.47435	1.02073	3.24022	0.200335	3.53144
XP_017456484.1	Paip2	PREDICTED: polyadenylate-binding protein-interacting protein 2 isoform X1 [Rattus norvegicus]	0	0	0	0	0	0	0.926775	5.21893	0
NP_001014172.3	Yipf5	protein YIPF5 [Rattus norvegicus]	0.457224	0.367778	0.376112	0	0.2313	0.392954	0.26695	0.0744459	0.458589
NP_001014173.2	Hdhd2	haloacid dehalogenase-like hydrolase domain-containing protein 2 precursor [Rattus norvegicus]	4.46038	2.99578	1.53916	1.93753	1.6526	2.80815	0.892867	3.46569	2.66904
NP_001014179.1	Ltv1	protein LTV1 homolog [Rattus norvegicus]	0	0	0.273358	0.764632	0.987163	0.734969	1.39492	0.251774	0
XP_006228843.1	Rbm42	PREDICTED: RNA-binding protein 42 isoform X1 [Rattus norvegicus]	0	0	0	0	0	0.243407	0.321944	0	0.102692
NP_001014188.1	Il33	interleukin-33 [Rattus norvegicus]	38.474	31.3125	45.0276	49.6703	38.0676	27.8359	33.9259	9.27186	19.2942
NP_001014209.1	Lancl2	lanC-like protein 2 [Rattus norvegicus]	0.130979	0	0.361802	0	0	0	0	0	0
NP_001014210.1	Isy1	pre-mRNA-splicing factor ISY1 homolog [Rattus norvegicus]	0.549746	0.245348	0.848396	0.627272	1.44179	1.78646	2.24202	1.77518	0.145718
NP_001014217.2	Tmem214	transmembrane protein 214 [Rattus norvegicus]	0.909355	0	0.190101	1.00616	0.43436	0.141921	0.430394	0	1.04392
NP_001014224.1	Derl1	derlin-1 [Rattus norvegicus]	0	0.48098	0.636817	0.74562	0.943291	1.02687	1.38723	0	0
XP_006257425.1	Dnajc22	PREDICTED: dnaJ homolog subfamily C member 22 isoform X1 [Rattus norvegicus]	0.31871	0.234621	0.352358	0	0	0	0.303213	0	0.21002
NP_001014228.1	RGD1309534	ester hydrolase C11orf54 homolog [Rattus norvegicus]	10.5696	82.0513	64.3986	24.1458	45.4047	24.2623	30.0455	13.4178	15.5956
XP_006245406.1	LOC100366216	PREDICTED: nuclear autoantigen Sp-100 isoform X6 [Rattus norvegicus]	0	0	0.437633	0	0.551015	0	0.717183	0.350744	0.25192
NP_001014249.1	Glod4	glyoxalase domain-containing protein 4 [Rattus norvegicus]	7.01521	11.1531	8.67631	5.51831	4.56928	6.17502	5.39106	7.89483	8.36787
XP_017452917.1	Stard3	PREDICTED: stAR-related lipid transfer protein 3 isoform X1 [Rattus norvegicus]	0	0	0	0	0	0	0	0.0498246	0.126804
XP_006250361.1	Dcaf8	PREDICTED: DDB1- and CUL4-associated factor 8 isoform X3 [Rattus norvegicus]	0.465956	0.988156	1.08875	0.55361	0.656495	0.813939	0	0.316717	0.170661
NP_001014261.1	Fbxo25	F-box only protein 25 [Rattus norvegicus]	0.240291	0	0	0	0	0	0.077243	0.217262	0.257144
XP_008758462.1	Cpsf7	PREDICTED: cleavage and polyadenylation specificity factor subunit 7 isoform X3 [Rattus norvegicus]	0.300903	0.17691	0.372225	0.345312	0.384441	0.2145	0.379658	0	0.481917
NP_001014275.2	Selenot	thioredoxin reductase-like selenoprotein T precursor [Rattus norvegicus]	5.01773	1.85979	5.0084	5.50712	2.72385	1.15636	2.33657	1.76484	5.6973
NP_001014278.2	Bhmt2	S-methylmethionine--homocysteine S-methyltransferase BHMT2 [Rattus norvegicus]	29.2526	24.009	24.681	26.3765	26.1565	39.1912	24.4654	32.0172	22.5356
NP_001014280.1	Crls1	cardiolipin synthase (CMP-forming) [Rattus norvegicus]	0.697567	0	0	0	0	0	0	0	0.972261
NP_001014291.1	Lrrfip1	leucine-rich repeat flightless-interacting protein 1 [Rattus norvegicus]	0.897204	0.455496	1.80641	6.75668	7.33567	11.0755	11.2249	14.0868	2.85844
NP_001014762.1	Pdrg1	p53 and DNA damage-regulated protein 1 [Rattus norvegicus]	0	0	0.331383	0.712932	0.690238	0.356144	1.70751	0	0
NP_001014771.1	Ervfrd-1	envelope glycoprotein syncytin-A precursor [Rattus norvegicus]	7.83724	5.96817	9.68402	10.7773	10.1765	7.24451	8.05259	0.714106	5.27326
NP_001014783.1	Pcdhb3	protocadherin beta-3 [Rattus norvegicus]	0	0	9.55991	9.8389	7.71905	0	6.33561	0	4.33824
XP_006238099.1	Ncbp1	PREDICTED: nuclear cap-binding protein subunit 1 isoform X1 [Rattus norvegicus]	0.12441	0.23441	0.22677	0.269225	0.610202	0.336788	0.225065	0.114048	0.206648
NP_001014792.1	Kpna3	importin subunit alpha-4 [Rattus norvegicus]	0.656	1.05243	1.8924	2.08603	1.57785	0.552842	0	1.76398	2.16133
NP_001014793.1	Kpna4	importin subunit alpha-3 [Rattus norvegicus]	0.791282	0.696663	1.7627	0.641252	0.673391	0.523614	0.741664	0.563283	0.914652
NP_001015008.1	Tcea3	transcription elongation factor A protein 3 [Rattus norvegicus]	0	0	0	0	0	0	0	0	0
NP_001015012.1	Rab30	ras-related protein Rab-30 [Rattus norvegicus]	0	0	15.1449	1.58641	0.251892	0	0.605469	1.19915	1.52053
NP_001015018.1	Ddx17	probable ATP-dependent RNA helicase DDX17 [Rattus norvegicus]	4.54869	3.34619	4.8428	5.22854	4.26598	5.62667	5.60914	4.25862	7.70443
NP_001015021.1	Dnajb11	dnaJ homolog subfamily B member 11 precursor [Rattus norvegicus]	27.2795	25.6518	32.5573	26.5346	20.2521	22.8863	21.4953	15.8523	29.2888
NP_001015022.1	Tbc1d10a	TBC1 domain family member 10A [Rattus norvegicus]	0	0	0	0.1036	0	0	0.184858	0	0
NP_001015029.2	Kpna6	importin subunit alpha-7 [Rattus norvegicus]	1.71296	0.97085	0.697289	1.75015	1.2876	1.22107	0.244185	0.465645	2.31354
NP_001015037.1	Kyat3	kynurenine--oxoglutarate transaminase 3 [Rattus norvegicus]	112.76	94.5618	115.096	124.061	105.445	88.0094	83.2039	41.7637	88.1454
NP_001017374.2	Eif4g2	eukaryotic translation initiation factor 4 gamma 2 [Rattus norvegicus]	1.93946	1.11267	1.63256	2.28551	1.65295	1.42535	1.57033	0.816115	2.32448
NP_001017385.1	Kdelr1	ER lumen protein-retaining receptor 1 [Rattus norvegicus]	3.49662	1.79387	3.26058	2.23477	3.28628	1.29091	1.98023	0	2.69418
NP_001017447.1	Armt1	protein-glutamate O-methyltransferase [Rattus norvegicus]	0.828895	0	1.24036	1.1727	0.766273	0.103889	0.769335	0	0.291731
XP_006233276.1	Dph5	PREDICTED: diphthine methyl ester synthase isoform X1 [Rattus norvegicus]	0.295543	0	1.00158	0.762497	1.19185	0.230171	0.52166	0	0.161765
XP_008770729.1	Ist1	PREDICTED: IST1 homolog isoform X2 [Rattus norvegicus]	1.00057	0.250546	0	0.494909	1.2127	1.03761	0.464138	0	0.617449
XP_006249852.1	Eif2d	PREDICTED: eukaryotic translation initiation factor 2D isoform X1 [Rattus norvegicus]	0.296532	0	0.291801	0.267797	0.309869	0.213779	0.266589	0	0.290068
NP_001017499.1	Scfd2	sec1 family domain-containing protein 2 [Rattus norvegicus]	0.773783	0.814634	0.368314	0.61319	0.228869	0.926387	0	0.200735	0.756554
NP_001017500.1	LOC498368	uncharacterized protein C4orf19 homolog [Rattus norvegicus]	0	0	0	0	0.358197	0.534475	1.54514	0.162839	0
NP_001017503.1	Purb	transcriptional activator protein Pur-beta [Rattus norvegicus]	3.98745	4.25006	3.83474	7.32453	4.85514	3.58589	5.17955	2.40887	8.5941
NP_001019406.2	Ltn1	E3 ubiquitin-protein ligase listerin [Rattus norvegicus]	0	0.0151777	0.0517602	0.0518584	0.244669	0	0.125643	0	0.175133
NP_001019408.1	Farsa	phenylalanine--tRNA ligase alpha subunit [Rattus norvegicus]	5.04279	3.1763	8.63675	9.96244	6.43699	5.29189	6.92795	3.36323	11.7508
NP_001019409.1	Eprs	bifunctional glutamate/proline--tRNA ligase [Rattus norvegicus]	35.7196	26.5157	28.4646	36.885	31.7067	29.4975	29.8298	21.2923	42.6606
NP_001019413.1	Ctsw	cathepsin W precursor [Rattus norvegicus]	34.7051	19.3272	22.2913	24.9785	15.818	16.4197	14.0679	10.0896	20.3386
NP_001019414.1	Nudt3	diphosphoinositol polyphosphate phosphohydrolase 1 [Rattus norvegicus]	1.46141	0	0	0	0	0.82937	0	0	0
NP_001019418.1	Lactb2	endoribonuclease LACTB2 [Rattus norvegicus]	16.6448	29.7755	20.7357	16.7517	15.6421	16.7171	15.3951	16.5894	13.991
NP_001019425.1	Taok3	serine/threonine-protein kinase TAO3 [Rattus norvegicus]	0.325896	0.117892	0.467236	0.583908	0.560352	0.197926	0.604718	0.088011	0.624604
NP_001019426.1	Txk	tyrosine-protein kinase TXK [Rattus norvegicus]	0.31074	0	0.16919	0.373603	0.368542	0.283512	0.174245	0	0.474567
NP_001019427.1	Med4	mediator of RNA polymerase II transcription subunit 4 [Rattus norvegicus]	0	0.237501	0	0.23217	0.353933	0.364484	0.507684	0.228417	0.281966
XP_006244253.1	Lztfl1	PREDICTED: leucine zipper transcription factor-like protein 1 isoform X1 [Rattus norvegicus]	0.292567	1.70371	0	0.228032	0	0.369919	0.367938	0.478483	0
NP_001019440.1	Luc7l	putative RNA-binding protein Luc7-like 1 [Rattus norvegicus]	0.300055	0.543948	0.42497	0.363898	1.41832	0.480872	0.767552	0.520546	0.497774
XP_017455384.1	Phf11	PREDICTED: PHD finger protein 11 isoform X1 [Rattus norvegicus]	1.02249	0.629698	1.69452	0.318649	0.240207	0.870697	0	3.95	1.65305
NP_001019447.1	Mettl7b	methyltransferase-like protein 7B precursor [Rattus norvegicus]	83.7616	97.3294	84.4935	62.834	36.3626	45.5729	38.7556	65.326	52.2911
NP_001019450.1	Ly96	lymphocyte antigen 96 precursor [Rattus norvegicus]	0	0	0	0.451027	0.797793	1.1878	0.669814	0	0
NP_001019466.1	Sumo3	small ubiquitin-related modifier 3 precursor [Rattus norvegicus]	28.4811	23.0717	44.1272	22.9136	23.754	54.8517	31.5078	110.539	33.3526
NP_001019475.1	Gstm4	glutathione S-transferase Mu 4 [Rattus norvegicus]	5.87284	4.7267	7.29034	8.58629	3.9324	4.7722	4.50345	2.72767	6.78215
NP_001019477.1	Gar1	H/ACA ribonucleoprotein complex subunit 1 [Rattus norvegicus]	1.09934	0.520843	2.60448	3.07744	3.60331	2.57311	4.04585	1.81145	2.68051
NP_001019485.1	Abhd12	monoacylglycerol lipase ABHD12 [Rattus norvegicus]	0.97156	0.588858	0.752125	0.800421	1.06804	0	0.948912	0.640359	1.39068
NP_001019501.1	LOC500227	uncharacterized protein C2orf81 homolog [Rattus norvegicus]	5.31724	3.74614	5.11767	12.248	5.73395	3.06578	3.6209	0.121074	0
NP_001019502.1	Rab43	ras-related protein Rab-43 [Rattus norvegicus]	0.983943	0	0.389596	0.6016	0	0.163685	0.395928	0	0.376878
NP_001019503.1	Arl8b	ADP-ribosylation factor-like protein 8B [Rattus norvegicus]	6.90765	2.09917	11.8849	6.01854	5.07192	3.51466	6.72957	1.53612	6.66115
XP_006242175.1	Ccdc134	PREDICTED: coiled-coil domain-containing protein 134 isoform X1 [Rattus norvegicus]	0	0.102402	0.376087	0.821366	0.521619	0	0.490706	0	0.450186
XP_006244720.1	LOC501110	PREDICTED: glutathione S-transferase A6 isoform X1 [Rattus norvegicus]	6.78673	4.96667	7.25721	7.56194	4.41182	8.74648	3.99975	7.55535	9.33539
XP_008770484.1	Ces1f	PREDICTED: liver carboxylesterase 4 isoform X3 [Rattus norvegicus]	26.6911	24.6907	11.3261	21.0453	13.0439	14.5253	20.9883	19.0779	32.0578
NP_001019914.1	Ugp2	UTP--glucose-1-phosphate uridylyltransferase [Rattus norvegicus]	131.386	132.106	178.802	104.55	87.526	85.3985	89.8542	43.9898	75.8027
XP_003754291.1	LOC100363116	PREDICTED: UPF0235 protein C15orf40 homolog [Rattus norvegicus]	0	0	0	0	0	4.84177	0	8.26062	0
NP_001019925.1	Gmps	GMP synthase [glutamine-hydrolyzing] [Rattus norvegicus]	2.24595	0.290819	3.75988	3.3117	3.54378	2.32398	2.81292	0.746801	3.35167
NP_001019927.1	Ythdf1	YTH domain-containing family protein 1 [Rattus norvegicus]	0	0	0.509789	0.52687	0.54978	0.335699	0.443296	0.762467	0.884716
NP_001019941.1	Exoc1	exocyst complex component 1 [Rattus norvegicus]	0	0	0	0.212217	0	0	0.200564	0	0
NP_001019942.1	Tnip2	TNFAIP3-interacting protein 2 [Rattus norvegicus]	0	0	0	0	0	0.0711956	0	0	0
NP_001019951.1	Prkra	interferon-inducible double-stranded RNA-dependent protein kinase activator A [Rattus norvegicus]	0.758726	0.91629	1.75707	1.57573	1.75457	0.685259	1.29418	0.469217	0.876877
NP_001019954.1	Creld1	cysteine-rich with EGF-like domain protein 1 precursor [Rattus norvegicus]	0	0	0.501186	0.386475	0.17149	0	0.498539	0.549168	0.44632
XP_008761845.1	Nfx1	PREDICTED: transcriptional repressor NF-X1 isoform X1 [Rattus norvegicus]	0	0	0.0574663	0	0	0	0.133813	0.0517296	0.0696893
NP_001019961.1	Usp7	ubiquitin carboxyl-terminal hydrolase 7 [Rattus norvegicus]	0.904123	0.343516	0.99535	1.32902	1.05549	0.910209	1.123	0.195565	1.27725
XP_017446462.1	Atp8b2	PREDICTED: ubiquitin-associated protein 2-like isoform X3 [Rattus norvegicus]	3.07787	2.19204	4.57535	4.35222	9.26444	6.52582	13.4563	9.74967	3.36261
NP_001019972.1	Zw10	centromere/kinetochore protein zw10 homolog [Rattus norvegicus]	0.712043	1.68403	0.939229	0.775461	0.779958	0.783291	0.669768	0.523875	0.930961
NP_001019976.1	Hbe2	hemoglobin subunit epsilon [Rattus norvegicus]	1.72982	1.94553	0.853835	1.33141	1.35864	3.79562	0.542764	4.46627	2.34142
NP_001020037.1	Cfap36	cilia- and flagella-associated protein 36 [Rattus norvegicus]	0.0712159	0	0.337247	0.272021	0.959051	0.49846	0.80934	0	0
NP_001020039.1	Pih1d1	PIH1 domain-containing protein 1 [Rattus norvegicus]	0	1.35409	0.835837	0.741451	0.838552	1.74711	1.05317	3.44751	0
NP_001020041.1	Ctnnbl1	beta-catenin-like protein 1 [Rattus norvegicus]	0.133723	0	0.185799	0.232089	0.529178	0.438888	0.490659	0	0.542583
NP_001020046.1	Gpalpp1	GPALPP motifs-containing protein 1 [Rattus norvegicus]	0	0	0	0	0.610943	0.233289	0.844795	0	0.312602
XP_006245248.1	Dnpep	PREDICTED: aspartyl aminopeptidase isoform X2 [Rattus norvegicus]	17.7929	10.7218	20.7061	22.8795	16.9143	13.2529	14.179	5.85685	18.4272
NP_001020058.1	Sigirr	single Ig IL-1-related receptor [Rattus norvegicus]	0.625828	1.29775	1.26859	0.637846	1.01345	1.16922	1.36622	1.33058	0.801958
XP_008759367.1	Gatad2b	PREDICTED: transcriptional repressor p66-beta isoform X2 [Rattus norvegicus]	0	0	0.164631	0	0	0.298879	0.285185	0.736187	0
NP_001020068.1	Ehd2	EH domain-containing protein 2 [Rattus norvegicus]	0.285957	0	0.468472	0.635813	0.761826	0.210116	1.02934	0	0.955373
NP_001020069.1	Paf1	RNA polymerase II-associated factor 1 homolog [Rattus norvegicus]	0	0	0.136239	0	0	0.126149	0	0.445977	0
NP_001020076.1	MGC116121	UPF0711 protein C18orf21 homolog [Rattus norvegicus]	0	0	0	0.226136	0.280848	0.178827	0.168574	0	0.216176
XP_006227830.1	Exoc3	PREDICTED: exocyst complex component 3 isoform X1 [Rattus norvegicus]	0.109597	0.170662	0.190813	0.0694986	0.251294	0	1.06719	0	0.170719
XP_006256919.1	Trappc2	PREDICTED: trafficking protein particle complex subunit 2 isoform X1 [Rattus norvegicus]	0	0	0.509789	0.523108	0	0	0.295066	0	0
NP_001020142.2	Haus8	HAUS augmin-like complex subunit 8 [Rattus norvegicus]	0.178511	0	2.09043	0.735961	0.178086	0.212829	0	0	0.384049
XP_006242582.1	Cwc15	PREDICTED: spliceosome-associated protein CWC15 homolog isoform X1 [Rattus norvegicus]	0	0.580951	0	0.63566	1.04269	4.61832	5.02478	4.57076	0
NP_001020159.1	Herpud2	homocysteine-responsive endoplasmic reticulum-resident ubiquitin-like domain member 2 protein [Rattus norvegicus]	30.856	26.2073	27.0698	19.0449	10.6715	20.8824	10.8783	12.5695	10.4771
NP_001020160.1	Trex1	three-prime repair exonuclease 1 [Rattus norvegicus]	0.25965	0	0.203733	0.212725	0	0.188182	0.264028	0.12651	0.346389
NP_001020167.1	Mblac1	metallo-beta-lactamase domain-containing protein 1 [Rattus norvegicus]	0	0	0	0	0.248829	0	0	0	0
NP_001020168.1	Ccdc93	coiled-coil domain-containing protein 93 [Rattus norvegicus]	0.276225	0.286175	0.6963	0.367177	0.190664	0.263457	0.57217	0	0.928594
NP_001020169.1	Txndc15	thioredoxin domain-containing protein 15 precursor [Rattus norvegicus]	0.517847	2.5369	0	0.134585	0	0.906471	0	3.05986	0
NP_001020171.1	Iyd	iodotyrosine deiodinase 1 precursor [Rattus norvegicus]	31.7437	18.2452	29.0367	31.4449	26.865	24.3925	27.9829	14.2105	29.9065
NP_001020174.1	RGD1305178	uncharacterized protein C9orf78 homolog [Rattus norvegicus]	0.360335	9.48524	0	0	27.6046	27.7612	1.08379	0.753874	0.461335
NP_001020175.1	Vsig4	V-set and immunoglobulin domain-containing protein 4 precursor [Rattus norvegicus]	0.508772	0.640194	0.576443	0.475301	1.32223	0.614726	0.573999	0.808517	0.955636
XP_006241001.1	Dohh	PREDICTED: deoxyhypusine hydroxylase isoform X1 [Rattus norvegicus]	0	0	0.361886	0.416707	1.18389	0.306802	0.28707	2.91487	0
NP_001020181.1	Nlrx1	NLR family member X1 precursor [Rattus norvegicus]	2.22054	1.29933	2.32609	3.47742	2.7366	1.98129	2.22687	0.555379	2.02518
NP_001020192.1	Dnajc25	dnaJ homolog subfamily C member 25 precursor [Rattus norvegicus]	0.384653	0.158217	1.03456	0.546747	0.44757	0	0	0	1.03261
NP_001020198.1	Fundc1	FUN14 domain-containing protein 1 [Rattus norvegicus]	0.218578	0	0.153204	0.256308	0	0	0.28873	0	0
XP_017456139.1	Fam107b	PREDICTED: protein FAM107B isoform X5 [Rattus norvegicus]	0	0.528914	1.4109	1.29287	9.04409	3.30664	13.4882	5.6821	0
NP_001020206.1	Thnsl1	threonine synthase-like 1 [Rattus norvegicus]	0.239431	0	0	0	0	0.217778	0	0	0
NP_001020226.1	Nxpe4	NXPE family member 4 precursor [Rattus norvegicus]	2.84649	3.65201	2.87331	6.25035	5.28832	3.23472	4.94505	0.943478	7.89857
XP_006245333.1	Gmppa	PREDICTED: mannose-1-phosphate guanyltransferase alpha isoform X2 [Rattus norvegicus]	6.81929	4.66778	6.1333	6.59604	5.27844	5.66404	5.78408	2.96438	6.58907
XP_006236574.1	Scrn1	PREDICTED: secernin-1 isoform X1 [Rattus norvegicus]	0	0	0	0	0	0	0	2.94675	3.05573
XP_008763865.1	Apol9a	PREDICTED: apolipoprotein L 9a isoform X2 [Rattus norvegicus]	0.182848	0.528307	0.165387	0	0	0	0	0	0
XP_017446391.1	Fam63a	PREDICTED: protein FAM63A isoform X2 [Rattus norvegicus]	0.563815	0.531134	1.21558	0.941188	0.401782	0.467118	1.01832	0.593432	0.688264
NP_001020293.2	Cyhr1	cysteine and histidine-rich protein 1 [Rattus norvegicus]	0.143153	0	0.221044	0.394598	0.494248	0.539227	1.05434	0	0.563522
NP_001020294.3	Kdelc2	KDEL motif-containing protein 2 precursor [Rattus norvegicus]	0.962258	0	0.598249	0.304033	0.632731	0.124312	0.509466	1.13977	0.850045
NP_001020296.2	Sumf2	sulfatase-modifying factor 2 precursor [Rattus norvegicus]	3.21652	4.98675	4.11995	8.98587	8.32574	9.23237	7.93957	2.292	7.37509
NP_001020302.1	Sult2a2	alcohol sulfotransferase [Rattus norvegicus]	0	0	0	0	0	0	0	14.8959	0
XP_006246378.1	Uqcrq	PREDICTED: cytochrome b-c1 complex subunit 8 isoform X1 [Rattus norvegicus]	19.4858	28.6961	19.7829	39.4492	29.5591	15.0005	19.6029	1.92369	13.0498
NP_001020307.1	Hexim1	protein HEXIM1 [Rattus norvegicus]	0.783201	0.617505	3.54984	0	1.80936	2.98211	4.08539	5.36369	0.921176
NP_001020311.2	Psme4	proteasome activator complex subunit 4 [Rattus norvegicus]	0.18154	0.0305721	0.254385	0.470904	0.389263	0.187675	0.195626	0	0.361152
NP_001020318.1	Gpr160	probable G-protein coupled receptor 160 [Rattus norvegicus]	19.6422	21.8286	19.3488	14.5128	19.7625	21.6209	24.5245	28.309	15.1021
NP_001020446.1	Rad23b	UV excision repair protein RAD23 homolog B [Rattus norvegicus]	13.8618	20.812	20.89	16.3546	27.7647	31.4699	35.8329	33.5806	11.2078
NP_001020450.1	Reep4	receptor expression-enhancing protein 4 precursor [Rattus norvegicus]	0.931446	0	0.711233	0.954049	1.47776	0	1.41631	0	0
NP_001020571.1	Smndc1	survival of motor neuron-related-splicing factor 30 [Rattus norvegicus]	0.485751	0	0.867285	0.388544	0.683025	1.08027	1.43591	0.454749	0.262742
NP_001020573.1	Umps	uridine 5'-monophosphate synthase [Rattus norvegicus]	1.76778	1.72214	3.94273	1.92472	3.56359	2.55806	3.46041	0.322083	1.57156
NP_001020576.2	Ruvbl2	ruvB-like 2 [Rattus norvegicus]	55.3636	45.545	47.4841	27.3297	20.8801	22.6135	22.7006	27.9738	46.5828
XP_006232395.1	Alg5	PREDICTED: dolichyl-phosphate beta-glucosyltransferase isoform X1 [Rattus norvegicus]	5.15348	5.44054	3.11308	3.16742	1.50132	2.48848	1.01133	2.46511	4.35534
NP_001020580.1	Hdac1	histone deacetylase 1 [Rattus norvegicus]	0.741518	0.102382	0.298882	0.566777	0.756095	0.299391	0.196151	0.262114	0.65454
NP_001020581.1	Chmp5	charged multivesicular body protein 5 [Rattus norvegicus]	0.263563	1.91805	11.6159	12.7462	20.1217	12.0067	28.6212	13.4578	9.31698
NP_001020582.1	Dnaja4	dnaJ homolog subfamily A member 4 [Rattus norvegicus]	5.06802	2.7095	4.09063	4.17678	4.27724	4.74679	3.97006	3.76647	7.41981
NP_001020588.1	Actl7b	actin-like protein 7B [Rattus norvegicus]	1.46844	1.58495	0.323551	0	0.168041	1.09228	0.222612	1.16076	0.413753
NP_001020589.1	Ppp2r1b	serine/threonine-protein phosphatase 2A 65 kDa regulatory subunit A beta isoform [Rattus norvegicus]	0	0	0	0.0939917	0.173105	0.0982024	0.181589	0	0.271049
XP_017444923.1	Lsp1	PREDICTED: lymphocyte-specific protein 1 isoform X4 [Rattus norvegicus]	0.658907	0.158713	0.553895	0	0.609412	0.213688	2.23217	2.41686	0.460919
XP_017447388.1	Celf1	PREDICTED: CUGBP Elav-like family member 1 isoform X5 [Rattus norvegicus]	0.75175	0.276532	1.83979	0.808453	1.55873	0.458399	2.18302	0	1.60439
NP_001020794.1	Vnn1	pantetheinase precursor [Rattus norvegicus]	0	0	0.0893788	0.994464	0	0.460203	0.209541	0	0
XP_003752945.1	LOC100360316	PREDICTED: non-histone chromosomal protein HMG-17 [Rattus norvegicus]	10.2365	35.2902	26.2603	52.9005	60.4718	48.9784	61.3019	115.066	38.9652
NP_001020796.2	Stub1	E3 ubiquitin-protein ligase CHIP [Rattus norvegicus]	0	0	0.0324302	0	0	0	0.160583	0	0.171182
NP_001020801.1	Arl6ip4	ADP-ribosylation factor-like protein 6-interacting protein 4 [Rattus norvegicus]	0.513952	0.565746	0.501186	0.49404	0.615933	0.341572	2.06024	0	0.492933
XP_006236079.1	LOC100912481	PREDICTED: RNA-binding protein EWS isoform X4 [Rattus norvegicus]	11.176	8.80291	10.4361	8.83742	14.8097	13.0468	21.0962	26.7542	11.2657
XP_017455129.1	Ggact	PREDICTED: gamma-glutamylaminecyclotransferase isoform X2 [Rattus norvegicus]	0.178534	0.822032	3.9635	0	4.77194	2.25681	3.30297	0	1.41751
NP_001020808.1	Psmb10	proteasome subunit beta type-10 [Rattus norvegicus]	13.2037	8.2441	8.13438	12.3365	10.836	11.2394	8.40715	9.84601	16.8483
NP_001020814.1	Fbl	rRNA 2'-O-methyltransferase fibrillarin [Rattus norvegicus]	5.73477	3.46165	5.97902	5.71555	9.67006	5.09433	7.29705	2.65412	8.48046
NP_001020820.1	Tm9sf4	transmembrane 9 superfamily member 4 precursor [Rattus norvegicus]	4.36708	2.06879	2.80295	3.66394	2.92206	2.71375	2.85142	1.5904	6.23868
NP_001020826.1	Cmpk1	UMP-CMP kinase [Rattus norvegicus]	61.0248	95.4733	98.8428	80.2709	97.9801	96.9796	111.536	112.113	96.1003
NP_001020828.1	Ssu72	RNA polymerase II subunit A C-terminal domain phosphatase SSU72 [Rattus norvegicus]	0	0.969529	0	0	0	1.69558	0	0.928439	0
XP_006242863.1	Ei24	PREDICTED: etoposide-induced protein 2.4 homolog isoform X1 [Rattus norvegicus]	0	0	0	0.863103	0	0	0.304653	0	0.509548
XP_006250416.1	Brox	PREDICTED: BRO1 domain-containing protein BROX isoform X2 [Rattus norvegicus]	0	0	0	0	0.126507	0	0	0	0
XP_008768260.1	Rassf6	PREDICTED: ras association domain-containing protein 6 isoform X2 [Rattus norvegicus]	0.327768	0	0	0.501899	0	0	0	0	0
NP_001020843.1	Pspc1	paraspeckle component 1 [Rattus norvegicus]	0	0.248571	1.29841	1.53003	0.205886	2.01723	0.231279	0	0.336209
NP_001020846.1	Tubb6	tubulin beta-6 chain [Rattus norvegicus]	0	0	0	0.282763	0.184335	0	0	0	0.208678
NP_001020847.1	Rbm22	pre-mRNA-splicing factor RBM22 [Rattus norvegicus]	0	0	0	0	0	0	0	0	0
NP_001020857.1	Sec22b	vesicle-trafficking protein SEC22b precursor [Rattus norvegicus]	40.2245	33.3232	28.0023	34.3767	29.9138	29.2674	24.0213	22.8503	31.7737
NP_001020859.1	Palmd	palmdelphin [Rattus norvegicus]	0.636816	0.852086	3.23659	4.45115	4.8912	2.02524	7.36552	11.0233	2.77973
NP_001020860.1	Psmd14	26S proteasome non-ATPase regulatory subunit 14 [Rattus norvegicus]	12.9398	10.3248	12.3121	9.59794	11.5425	10.4679	9.91871	6.05792	12.8846
NP_001020866.1	Cops5	COP9 signalosome complex subunit 5 [Rattus norvegicus]	6.87742	3.75572	5.80695	4.43168	4.4308	5.17356	5.65511	2.995	5.82305
NP_001020868.1	Hsdl2	hydroxysteroid dehydrogenase-like protein 2 [Rattus norvegicus]	4.39428	5.92127	5.44896	9.17345	5.65194	5.68006	6.77131	4.46462	5.44582
NP_001020869.1	Sf3a3	splicing factor 3A subunit 3 [Rattus norvegicus]	1.99928	5.64405	3.82856	2.78528	4.92672	4.27318	3.27544	3.14383	3.90783
NP_001020872.1	Rad21	double-strand-break repair protein rad21 homolog [Rattus norvegicus]	0	0	0	0.592093	0.253181	0	0.252796	0.281101	0.0421455
NP_001020880.1	Pdcl3	phosducin-like protein 3 [Rattus norvegicus]	0	0	0	0	0	0	0.298842	0.211396	0
NP_001020881.1	Fam126b	protein FAM126B [Rattus norvegicus]	0	0	0	0.0989787	0.148087	0.104417	0.297937	0	0
NP_001020887.1	Vps4b	vacuolar protein sorting-associated protein 4B [Rattus norvegicus]	2.48686	3.31713	2.77882	2.68996	2.93234	2.9623	2.86052	1.15324	2.04438
NP_001020888.1	Arpc5	actin-related protein 2/3 complex subunit 5 [Rattus norvegicus]	9.12378	23.5585	11.0077	6.92851	11.2752	9.62268	12.7317	10.251	10.234
NP_001020897.1	Srpk1	SRSF protein kinase 1 [Rattus norvegicus]	0	0	0	0	0.176806	0	0.148614	0	0
NP_001020901.1	Fbxw5	F-box/WD repeat-containing protein 5 [Rattus norvegicus]	36.2719	31.405	40.0776	44.1658	39.4633	30.9093	35.1552	14.1369	29.5203
NP_001020903.1	Nop56	nucleolar protein 56 [Rattus norvegicus]	2.14904	1.11082	0.851512	2.25114	2.5498	1.2326	2.16355	1.41745	3.35841
XP_006251782.1	LOC498453	PREDICTED: transcription elongation factor A protein 1 [Rattus norvegicus]	2.42477	4.27978	5.93699	4.94436	4.64946	6.95992	6.45896	15.3009	4.93112
NP_001020909.1	Srsf10	serine/arginine-rich splicing factor 10 [Rattus norvegicus]	2.26967	0	5.01334	7.85831	11.4911	9.53084	12.6182	3.20814	4.2658
XP_008763345.1	Dazap1	PREDICTED: DAZ-associated protein 1 isoform X4 [Rattus norvegicus]	7.99653	3.03263	3.61772	5.31191	5.73445	3.8897	3.29157	5.04434	9.01604
XP_006257139.1	Yipf6	PREDICTED: protein YIPF6 isoform X1 [Rattus norvegicus]	0	0.236352	0.521261	0	0	0.615473	0.794848	0	0.911337
XP_006251582.1	Plek	PREDICTED: pleckstrin isoform X1 [Rattus norvegicus]	0.490843	0	0.12454	0	1.05707	0	0.666391	0	0
NP_001020928.2	Trpv3	transient receptor potential cation channel subfamily V member 3 [Rattus norvegicus]	23.5983	20.7671	26.2702	31.3504	22.6344	17.58	20.3674	8.18856	18.0373
NP_001020936.1	Zfp90	zinc finger protein 90 [Rattus norvegicus]	0.0961328	0	0	0.124351	0.102012	0.0708593	0	0	0.0900289
NP_001020946.1	Ppip5k2	inositol hexakisphosphate and diphosphoinositol-pentakisphosphate kinase 2 [Rattus norvegicus]	0.177348	0	0.180231	0.311918	0.365118	0.125914	0.195265	0	0.218533
NP_001025081.2	Pdcd6ip	programmed cell death 6-interacting protein [Rattus norvegicus]	12.3189	5.04732	11.8156	7.05001	5.03586	5.11611	6.62264	5.93769	10.8111
NP_001025082.1	Cit	citron Rho-interacting kinase [Rattus norvegicus]	0.635362	0.962329	0.842908	0.862645	2.36497	1.44025	1.55016	3.89031	0.501378
NP_001025086.1	Brix1	ribosome biogenesis protein BRX1 homolog [Rattus norvegicus]	0	0.141209	24.9965	0.334311	28.6732	0	0.274524	0	0
NP_001025088.1	Memo1	protein MEMO1 [Rattus norvegicus]	6.53617	3.7828	8.30299	7.73325	7.49623	4.42108	7.19668	1.23996	5.97825
NP_001025090.1	Necap1	adaptin ear-binding coat-associated protein 1 [Rattus norvegicus]	1.20712	0	2.11481	1.47268	2.22012	1.71924	2.04771	3.27629	1.61638
NP_001025092.1	Eps15l1	epidermal growth factor receptor substrate 15-like 1 [Rattus norvegicus]	1.39653	0.357724	1.0887	1.59683	2.49258	2.0003	3.07143	2.40385	2.66314
XP_008772967.1	LOC100911575	PREDICTED: 60S acidic ribosomal protein P2 [Rattus norvegicus]	434.946	452.418	281.314	234.28	309.365	607.838	416.137	1597.69	284.176
NP_001025194.1	Map2k4	dual specificity mitogen-activated protein kinase kinase 4 [Rattus norvegicus]	2.26903	0.98155	2.62272	2.54844	1.07397	1.77049	1.72059	0.638111	2.88516
XP_006251549.1	Upp1	PREDICTED: uridine phosphorylase 1 isoform X2 [Rattus norvegicus]	0.734018	0.369911	1.00039	1.07779	1.15657	0.545527	0.678444	0.40476	0.805272
NP_001025197.1	Ifi30	gamma-interferon-inducible lysosomal thiol reductase precursor [Rattus norvegicus]	0.899065	6.32809	7.71458	5.8218	19.5274	9.7332	19.5091	6.72811	3.69212
XP_008770702.1	Elmo3	PREDICTED: engulfment and cell motility protein 3 isoform X1 [Rattus norvegicus]	0.279719	0.136836	0.315051	0.276963	0.247574	0.178598	0.287431	0	0.312776
NP_001025200.1	Commd7	COMM domain-containing protein 7 [Rattus norvegicus]	0	0	0.654123	1.26334	1.04951	0.427056	0.706865	0	1.07549
NP_001025202.1	Lta4h	leukotriene A-4 hydrolase [Rattus norvegicus]	11.6823	9.47599	9.00513	10.6365	8.07279	9.01559	6.11753	3.00049	10.4039
XP_006243226.1	Csk	PREDICTED: tyrosine-protein kinase CSK isoform X1 [Rattus norvegicus]	0.716345	0.228386	1.30206	1.39668	0.539602	0.637258	0.872466	0.201518	1.5241
XP_006238890.1	Ndufs5	PREDICTED: NADH dehydrogenase [ubiquinone] iron-sulfur protein 5 isoform X1 [Rattus norvegicus]	25.5331	10.8585	18.9502	18.2661	18.7344	17.4732	14.6424	10.963	17.1366
NP_001026809.1	Psmd2	26S proteasome non-ATPase regulatory subunit 2 [Rattus norvegicus]	13.8176	11.2568	16.6965	15.4035	15.1876	9.35891	15.6892	6.85892	16.4785
NP_001026810.1	Eif3b	eukaryotic translation initiation factor 3 subunit B [Rattus norvegicus]	11.5463	8.03933	10.2245	11.3904	8.927	10.1358	7.12868	7.59224	11.966
NP_001026811.1	Aga	N(4)-(Beta-N-acetylglucosaminyl)-L-asparaginase precursor [Rattus norvegicus]	4.19674	12.8599	4.01527	5.29463	8.44975	10.9639	12.1136	6.01186	6.33601
NP_001026812.1	Serpinb1a	leukocyte elastase inhibitor A [Rattus norvegicus]	0.16114	0	0	0.445765	0.563267	0.142151	1.15377	0.704479	0.154988
NP_001026815.1	Acp6	lysophosphatidic acid phosphatase type 6 [Rattus norvegicus]	7.44715	4.6263	10.5182	12.336	11.1132	6.65237	8.47562	2.51759	9.31224
NP_001026818.1	Efhd2	EF-hand domain-containing protein D2 [Rattus norvegicus]	8.48138	6.56404	7.59987	4.5211	3.63695	9.02573	7.97709	16.0199	9.0576
NP_001026821.1	Tmub2	transmembrane and ubiquitin-like domain-containing protein 2 [Rattus norvegicus]	11.7794	14.6156	11.6446	12.0589	8.35983	14.2076	7.84155	7.72892	7.59711
NP_001026825.1	Manba	beta-mannosidase precursor [Rattus norvegicus]	1.47391	2.11582	1.02685	1.50791	2.47999	2.08536	2.26772	3.36691	2.03917
NP_001026826.1	Serinc2	serine incorporator 2 precursor [Rattus norvegicus]	0.729542	0	0.71682	1.09731	0.820322	0.4887	0.51364	0	0.575307
NP_001026829.2	Trip12	E3 ubiquitin-protein ligase TRIP12 [Rattus norvegicus]	0.180464	0.0621296	0.3522	0.214978	0.702293	0.303326	0.671268	0.561888	0.523096
XP_006237995.1	Rmdn1	PREDICTED: regulator of microtubule dynamics protein 1 isoform X1 [Rattus norvegicus]	8.39418	7.26189	7.19392	8.10334	5.94788	7.0304	5.4389	6.71957	10.4892
NP_001026992.1	Copg1	coatomer subunit gamma-1 [Rattus norvegicus]	6.63442	3.86213	9.01848	8.86742	9.26839	6.43185	6.18835	3.03801	8.96185
NP_001028240.3	Edc4	enhancer of mRNA-decapping protein 4 [Rattus norvegicus]	0.178987	0	0.223605	0.43726	0.564601	0.332811	0.3273	0.130411	0.560839
XP_008771113.1	Eif4ebp2	PREDICTED: eukaryotic translation initiation factor 4E-binding protein 2 isoform X1 [Rattus norvegicus]	5.31271	3.7326	10.6813	13.7975	21.8864	20.6688	31.6405	52.2105	17.2382
NP_001028242.1	Sarnp	SAP domain-containing ribonucleoprotein [Rattus norvegicus]	3.52568	3.39976	3.89037	4.37774	7.08864	5.68807	11.6212	18.9236	7.51345
XP_003753496.1	Dstnl1	PREDICTED: destrin [Rattus norvegicus]	61.1411	54.4206	58.0151	61.8223	60.2693	65.3757	41.0424	47.5922	66.2327
XP_006246700.1	Eif5a	PREDICTED: eukaryotic translation initiation factor 5A-1 isoform X1 [Rattus norvegicus]	210.543	269.893	294.63	279.138	320.614	312.115	302.106	259.388	269.618
NP_001028854.1	Shpk	sedoheptulokinase [Rattus norvegicus]	4.84513	3.23654	5.133	4.21547	4.36133	2.3456	3.55116	1.95745	5.75044
NP_001028855.1	Vat1	synaptic vesicle membrane protein VAT-1 homolog [Rattus norvegicus]	72.0705	75.7498	47.0346	55.8185	36.1309	59.6198	44.0993	53.8084	65.0542
NP_001028856.1	Cct6a	T-complex protein 1 subunit zeta [Rattus norvegicus]	25.2372	20.9422	32.1509	23.5627	23.6507	17.3344	23.3732	11.4674	27.3322
NP_001028857.2	Sap18	histone deacetylase complex subunit SAP18 [Rattus norvegicus]	1.9401	0.900966	1.91371	1.87933	1.26502	1.14231	0.824207	0.305626	1.934
XP_006234699.1	Commd9	PREDICTED: COMM domain-containing protein 9 isoform X1 [Rattus norvegicus]	1.67878	8.45811	4.87801	2.74431	6.07485	6.50233	9.38172	8.73217	3.53965
NP_001028868.1	Hnrnpdl	heterogeneous nuclear ribonucleoprotein D-like [Rattus norvegicus]	1.14974	1.15818	1.28387	2.06996	3.67391	7.90873	1.74123	1.89565	1.57067
NP_001028871.2	Cox15	COX15 homolog [Rattus norvegicus]	0.48535	0.545461	1.73892	2.02085	2.5952	0.841437	0.907031	0.200429	1.30577
XP_006232950.1	Cers2	PREDICTED: ceramide synthase 2 isoform X1 [Rattus norvegicus]	11.0062	10.5091	12.3586	8.38244	9.83013	1.71283	9.47833	2.47184	6.9463
NP_001028876.1	Xylb	xylulose kinase [Rattus norvegicus]	37.8863	18.1996	46.3305	32.8704	25.6477	21.237	31.9726	20.0946	48.6462
NP_001028878.1	Aldh16a1	aldehyde dehydrogenase family 16 member A1 [Rattus norvegicus]	6.34839	3.09472	6.77807	6.35253	4.45411	2.34122	4.40051	0.88199	6.7448
NP_001028879.1	Arfgap2	ADP-ribosylation factor GTPase-activating protein 2 [Rattus norvegicus]	2.2342	5.69781	2.76077	3.65627	6.15538	6.41797	11.4987	11.1134	6.14766
XP_008760741.1	Rae1	PREDICTED: mRNA export factor isoform X3 [Rattus norvegicus]	0	0.264239	1.3747	0.365505	1.76929	1.31942	0.964154	0	1.02919
NP_001028882.1	Prss16	thymus-specific serine protease precursor [Rattus norvegicus]	0.393967	0.0800499	0.629845	0.792033	0	0.256265	0	0	0
NP_001029032.1	Ceacam1	carcinoembryonic antigen-related cell adhesion molecule 1 isoform 1 precursor [Rattus norvegicus]	3.70631	12.243	7.29528	5.4146	10.5292	5.05674	10.103	5.90526	2.21505
NP_620271.1	Cdk12	cyclin-dependent kinase 12 isoform 2 [Rattus norvegicus]	0	0	0	0.0225729	0	0	0.0821158	0	0.0377772
NP_001029040.1	Surf4	surfeit locus protein 4 [Rattus norvegicus]	21.3537	11.3083	30.087	29.7373	29.2646	19.2384	26.2307	6.14252	25.4445
XP_006254808.1	Prrc1	PREDICTED: protein PRRC1 isoform X1 [Rattus norvegicus]	12.0276	5.72073	13.2783	13.1545	11.7727	12.4216	10.4205	6.81552	16.5006
NP_001029061.1	Cog7	conserved oligomeric Golgi complex subunit 7 [Rattus norvegicus]	0	0	0.161852	0	0.0504278	0	0.0649742	0	0.0265188
NP_001101827.1	Mob1b	MOB kinase activator 1B [Rattus norvegicus]	3.96304	2.05174	1.5889	1.3702	1.36452	1.3804	1.20826	0	2.15376
XP_017446366.1	Crtc2	PREDICTED: CREB-regulated transcription coactivator 2 isoform X1 [Rattus norvegicus]	0	0	0	0	0	0.111946	0.293439	0	0
NP_001029070.1	Calu	calumenin isoform b precursor [Rattus norvegicus]	2.192	0	8.17789	5.2687	10.1587	10.4369	9.09704	15.127	6.24183
NP_001029099.1	Ola1	obg-like ATPase 1 [Rattus norvegicus]	6.16643	5.45362	9.17621	5.82485	3.91105	4.38552	6.11003	2.25651	6.31865
XP_008762960.1	Zc3h14	PREDICTED: zinc finger CCCH domain-containing protein 14 isoform X1 [Rattus norvegicus]	0	0.188192	0	0	0	0.315692	0.359356	0.445201	0.0405972
NP_671748.2	Obp3	alpha-2u globulin PGCL4 precursor [Rattus norvegicus]	0	0.391695	6.62331	0	0	0.1493	0	0	0
NP_001029140.1	Bag6	large proline-rich protein BAG6 isoform 1 [Rattus norvegicus]	0.617224	0.627248	9.2573	1.63226	1.00638	0.977592	1.32054	1.3656	1.39531
NP_001029143.1	Ndufaf3	NADH dehydrogenase [ubiquinone] 1 alpha subcomplex assembly factor 3 isoform b [Rattus norvegicus]	0	1.55833	1.20441	0	0	0	0.883159	0	1.0133
NP_001029146.1	Ensa	alpha-endosulfine isoform 1 [Rattus norvegicus]	27.969	53.3981	33.6817	31.0515	34.6339	37.4298	29.7514	42.948	31.5175
NP_001029181.1	Mcam	cell surface glycoprotein MUC18 isoform 2 precursor [Rattus norvegicus]	0	0	0	0	0.546025	0.360351	0.620945	0.195933	0
NP_001029194.1	Mprip	myosin phosphatase Rho-interacting protein isoform 2 [Rattus norvegicus]	0.375282	0.309301	0.692938	0.403729	0.62779	0.397823	2.96455	0.631014	0.535954
XP_006242947.1	Hyou1	PREDICTED: hypoxia up-regulated protein 1 isoform X1 [Rattus norvegicus]	30.0444	25.3294	35.4089	30.8502	21.9719	28.8846	27.9214	16.3497	29.5787
NP_001029204.1	Dnajc12	dnaJ homolog subfamily C member 12 [Rattus norvegicus]	0.458352	1.18262	0.418017	0.701188	0.726502	0.519391	1.61216	5.1005	0.994148
NP_001029242.1	Tpm1	tropomyosin alpha-1 chain isoform Tpm1.7cy [Rattus norvegicus]	14.0577	3.97693	17.9564	17.7257	24.6813	27.5999	45.125	42.4569	16.4885
NP_001029246.1	Tpm1	tropomyosin alpha-1 chain isoform Tpm1.9cy [Rattus norvegicus]	7.05881	4.3683	8.94629	8.68847	11.753	16.1715	19.08	44.5969	9.41378
NP_036976.2	Ephx1	epoxide hydrolase 1 precursor [Rattus norvegicus]	250.93	203.067	241.223	454.738	408.195	314.448	369.96	179.641	246.522
NP_001029265.1	Skiv2l2	superkiller viralicidic activity 2-like 2 [Rattus norvegicus]	0	0	0.128323	0.171924	0.315901	0.226434	0	0.0253975	0.276942
NP_001029281.1	Aarsd1	alanyl-tRNA editing protein Aarsd1 [Rattus norvegicus]	1.71616	2.06317	0.678104	2.17911	2.1718	0.225339	1.84009	0.556116	2.20169
NP_001029282.1	Ctsf	cathepsin F precursor [Rattus norvegicus]	0	0.45903	0	0	0	0.228452	0.059909	0.685524	0
XP_017459563.1	LOC102553715	PREDICTED: microfibril-associated glycoprotein 4 isoform X2 [Rattus norvegicus]	0	0	1.27052	0.788322	1.74113	0	0.955196	0	0
NP_001029298.1	Nit2	omega-amidase NIT2 [Rattus norvegicus]	206.305	173.363	178.224	181.288	144.599	150.235	145.303	118.841	182.189
XP_006232286.1	Sec62	PREDICTED: translocation protein SEC62 isoform X1 [Rattus norvegicus]	3.89978	2.47138	3.15085	2.75844	2.47248	2.61556	4.47972	2.19111	4.73293
NP_001029306.1	Eif3l	eukaryotic translation initiation factor 3 subunit L [Rattus norvegicus]	8.58312	5.3651	9.11292	13.5276	5.92811	6.34268	5.3104	2.89929	9.21176
NP_001029307.1	Rbx1	E3 ubiquitin-protein ligase RBX1 [Rattus norvegicus]	9.54352	0	2.48046	0	1.41536	3.67474	0	11.4588	1.87671
NP_001029312.1	Baiap2l1	brain-specific angiogenesis inhibitor 1-associated protein 2-like protein 1 [Rattus norvegicus]	0.211136	0.247587	0.475622	0.67821	0.71998	0.0400092	0.590039	0.583523	0.520123
NP_001029317.1	Elp2	elongator complex protein 2 [Rattus norvegicus]	0.150519	0.10554	0.17364	0.153537	0.137489	0.166851	0.139469	0.0410344	0.348073
NP_001029318.1	Usp10	ubiquitin carboxyl-terminal hydrolase 10 [Rattus norvegicus]	0.249221	0.203814	0.303278	0.393114	7.84898	0	0.384827	0.251336	0.48693
NP_001029320.1	Nmi	N-myc-interactor [Rattus norvegicus]	1.00784	0.55015	1.27774	0.308263	0	0.448975	0	0	1.53242
NP_001029322.1	Srpra	signal recognition particle receptor subunit alpha [Rattus norvegicus]	2.59406	1.8524	2.50405	2.69922	2.31171	2.69661	1.86574	0.581487	2.20648
NP_001029335.1	Blmh	bleomycin hydrolase [Rattus norvegicus]	7.37158	2.13411	6.10511	5.58338	5.43159	3.18213	3.18535	0.282064	5.00099
NP_001029359.1	Sh3rf2	putative E3 ubiquitin-protein ligase SH3RF2 [Rattus norvegicus]	22.6525	5.81671	38.8612	22.2034	30.7087	24.4054	30.4803	24.886	19.7704
NP_001029360.1	Ppil1	peptidyl-prolyl cis-trans isomerase-like 1 [Rattus norvegicus]	0.987373	0.911006	0	2.57934	2.02837	0	0	1.1104	4.04904
NP_001029370.1	Tmem33	transmembrane protein 33 isoform 2 [Rattus norvegicus]	0.399809	0	0	0.410083	0	0.435188	0.803196	0	0
NP_001030007.1	Kansl3	KAT8 regulatory NSL complex subunit 3 [Rattus norvegicus]	19.5887	16.6547	16.4606	18.2041	14.2292	14.3395	13.0474	8.31859	11.5351
XP_017450875.1	LOC108348142	PREDICTED: 60S ribosomal protein L8 [Rattus norvegicus]	60.7748	42.2133	59.6913	52.687	60.9708	50.6464	53.9622	38.9963	67.227
XP_006254636.1	Iws1	PREDICTED: protein IWS1 homolog isoform X5 [Rattus norvegicus]	0.118963	0	0.265531	0	0.373483	0.386813	0.544828	0.134037	0.274359
NP_001030094.1	Atad3a	ATPase family AAA domain-containing protein 3 [Rattus norvegicus]	8.38836	3.67632	7.45499	6.49691	6.3362	4.70743	5.72921	2.11654	5.62102
NP_001030095.1	Dus3l	tRNA-dihydrouridine(47) synthase [NAD(P)(+)]-like [Rattus norvegicus]	0.480937	0.206813	0.418873	0.331993	0.180842	0.585145	0.153018	0.384073	0.44713
XP_017450375.1	Arsa	PREDICTED: arylsulfatase A isoform X1 [Rattus norvegicus]	0.910634	0.939012	0.441593	0.224352	0.246428	0	0.42009	1.10304	0.263363
XP_006242492.1	Tarbp2	PREDICTED: RISC-loading complex subunit TARBP2 isoform X3 [Rattus norvegicus]	0	0	0.532782	0	0.890872	0	0	0	0
NP_001030116.1	Grap2	GRB2-related adapter protein 2 [Rattus norvegicus]	1.45397	0.731407	0.487207	0.97174	1.74909	0.805663	1.21023	0.733273	1.91606
NP_001030122.2	Rup2	urinary protein 1 precursor [Rattus norvegicus]	11.4701	20.246	15.9256	6.44404	6.33274	16.6082	7.55874	22.3035	9.1965
NP_001030131.1	LOC619574	uncharacterized protein C17orf62 homolog [Rattus norvegicus]	1.18474	0.427661	1.46969	0	2.60276	0.64452	1.46935	0	1.17255
NP_001030166.1	Rwdd4	RWD domain-containing protein 4 [Rattus norvegicus]	0	0	0.582376	0	0.579225	0	0.931559	0.948648	0
XP_017456519.1	Rnf14	PREDICTED: E3 ubiquitin-protein ligase RNF14 isoform X1 [Rattus norvegicus]	0.675708	0.500274	0.345698	1.09705	0.2815	0.114541	0.340113	0.32661	0.73109
NP_001030169.1	Nrbp1	nuclear receptor-binding protein [Rattus norvegicus]	0.145577	0	0	0.184521	0.225505	0	0	0	0.217659
XP_006256962.1	Ctps2	PREDICTED: CTP synthase 2 isoform X2 [Rattus norvegicus]	0.632456	0.0834252	0.47002	0.204892	0.304637	0.106462	0.355224	0	0.390488
NP_001030172.1	Hdac10	histone deacetylase 10 [Rattus norvegicus]	0.214206	0	0.0757218	0	0	0	0	0	0
NP_001030310.1	Slc1a2	excitatory amino acid transporter 2 isoform b [Rattus norvegicus]	0	0	0	0.174807	1.94992	1.59638	0.200996	0	1.75254
NP_001030313.1	Tagln3	transgelin-3 [Rattus norvegicus]	0	0.0782928	0.0464329	0	0	0.100199	0.0746166	0.237957	0.0538742
NP_001030315.1	Csnk2b	casein kinase II subunit beta [Rattus norvegicus]	6.94719	9.28774	6.71231	5.2199	5.03191	8.72833	4.88971	5.27306	9.72998
NP_001030328.1	Slc38a9	sodium-coupled neutral amino acid transporter 9 [Rattus norvegicus]	14.1118	10.0084	12.1731	11.7143	10.339	7.68501	7.86828	5.05468	10.052
NP_001030332.1	Srsf11	serine/arginine-rich splicing factor 11 [Rattus norvegicus]	1.07399	0.457194	0.177808	0	0.465924	0.479233	0.865431	4.56379	0
NP_001030594.1	RGD1310127	RUS1 family protein C16orf58 homolog [Rattus norvegicus]	0.605364	0.511278	0.773238	0.597584	0.163704	1.12859	0.262757	0.248923	1.25426
NP_001032170.2	Akap9	A-kinase anchor protein 9 [Rattus norvegicus]	0.250953	0.209356	0.225756	0.184745	0.186529	0.166157	0.305633	0.226623	0.35899
NP_001032173.1	Rassf2	ras association domain-containing protein 2 [Rattus norvegicus]	6.82161	3.84667	7.20677	9.07331	8.92552	6.65931	7.10851	2.45978	3.93419
NP_001032257.1	Fkbp8	peptidyl-prolyl cis-trans isomerase FKBP8 [Rattus norvegicus]	8.58196	9.04004	4.93853	7.9061	5.39009	4.5488	5.78314	7.26529	10.2108
NP_001032269.1	Trmt1l	TRMT1-like protein [Rattus norvegicus]	9.61851	11.1399	14.8477	12.3878	12.8547	11.5577	14.1448	9.92356	9.83625
XP_006229945.1	Rhog	PREDICTED: rho-related GTP-binding protein RhoG isoform X1 [Rattus norvegicus]	5.05813	2.29152	2.76691	3.23275	1.73377	2.7877	0	2.80474	6.24709
NP_001032276.3	Dhrs3	short-chain dehydrogenase/reductase 3 [Rattus norvegicus]	2.40134	0.693228	1.5311	0.815723	1.49302	0.360554	2.45297	0.447363	2.14892
XP_006239697.1	Rmdn2	PREDICTED: regulator of microtubule dynamics protein 2 isoform X5 [Rattus norvegicus]	23.035	17.2306	23.7692	23.8423	25.9154	12.8733	22.5449	18.3189	39.465
NP_001032278.1	Ddx21	nucleolar RNA helicase 2 [Rattus norvegicus]	0.56789	0.334203	0.8615	1.39882	1.7566	0.970384	1.65737	0.854261	1.30361
NP_001032283.1	Bphl	valacyclovir hydrolase precursor [Rattus norvegicus]	67.1348	46.8991	70.9848	75.5228	63.0853	46.228	67.1128	37.5848	49.5306
NP_001032285.1	Creld2	cysteine-rich with EGF-like domain protein 2 precursor [Rattus norvegicus]	2.48634	5.07797	4.22013	1.35352	1.38107	4.98839	3.3592	6.00591	1.36932
NP_001032293.1	Nxf7	nuclear RNA export factor 7 [Rattus norvegicus]	0	0	0.412529	0.503546	0.367707	0	0	0	0
XP_017448364.1	Hnrnpf	PREDICTED: heterogeneous nuclear ribonucleoprotein F isoform X2 [Rattus norvegicus]	35.426	34.6515	31.2218	28.8116	30.4148	50.3768	33.0883	51.3403	39.3624
XP_017455467.1	Nat1	PREDICTED: arylamine N-acetyltransferase 1 isoform X2 [Rattus norvegicus]	7.56284	7.06109	5.77531	7.47856	5.54621	4.27281	3.31132	1.84795	3.71353
NP_001032415.1	Ndufb4	NADH dehydrogenase [ubiquinone] 1 beta subcomplex subunit 4 [Rattus norvegicus]	66.8441	65.6014	56.596	56.3676	54.3505	47.4593	63.3702	38.1245	35.7543
XP_017445502.1	Rps19	PREDICTED: 40S ribosomal protein S19 [Rattus norvegicus]	52.6405	21.637	64.9079	52.4531	76.7656	74.4206	84.1794	53.6071	56.0734
NP_001032425.1	Aimp2	aminoacyl tRNA synthase complex-interacting multifunctional protein 2 [Rattus norvegicus]	3.36093	2.81499	3.11308	3.82514	3.24893	2.3157	3.96791	2.56137	4.84505
XP_008758622.1	Bloc1s2	PREDICTED: biogenesis of lysosome-related organelles complex-1 subunit 2 isoform X1 [Rattus norvegicus]	0	0	0	0	0	1.34361	0	1.23494	0
XP_017447156.1	Eif6	PREDICTED: eukaryotic translation initiation factor 6 isoform X1 [Rattus norvegicus]	9.28133	8.81678	16.0596	13.7264	9.3593	9.76097	7.73227	3.39965	15.048
NP_001032432.1	Mettl7a	methyltransferase-like protein 7A [Rattus norvegicus]	12.5061	12.2799	11.3187	12.0833	16.5971	10.3894	11.0509	3.19467	8.34261
NP_001032433.1	Pak1ip1	p21-activated protein kinase-interacting protein 1 [Rattus norvegicus]	0.249029	0.226939	0	0.467966	0.463168	0	0.0736317	0	0
NP_001032437.1	Zfp830	zinc finger protein 830 [Rattus norvegicus]	0.267005	2.15683	0.236303	0	0.673885	0.551187	1.70558	1.44158	0.522796
NP_001032439.1	Idnk	probable gluconokinase [Rattus norvegicus]	1.87621	0	1.63963	1.73114	1.80348	0.57751	2.07562	0	3.47573
NP_001032597.1	Defb24	beta-defensin 119 precursor [Rattus norvegicus]	2.9123	9.52091	1.86743	1.55072	1.83466	3.80817	1.77152	10.4092	4.92791
XP_017448800.1	Nmnat1	PREDICTED: nicotinamide/nicotinic acid mononucleotide adenylyltransferase 1 isoform X2 [Rattus norvegicus]	0	0	0.299282	0	0.25578	0	0	0.365955	0
NP_001032732.2	Ube2z	ubiquitin-conjugating enzyme E2 Z [Rattus norvegicus]	0	0	1.89705	1.90307	0	0.647296	0.850236	0	0
NP_001032734.1	Rab2b	ras-related protein Rab-2B [Rattus norvegicus]	3.29936	3.66219	4.78881	3.06646	4.18051	3.14977	3.27858	0.549606	4.84053
NP_001032742.1	Fubp1	far upstream element-binding protein 1 [Rattus norvegicus]	0.473048	1.74671	2.1201	2.56974	4.09366	3.94518	4.29831	3.94655	2.68124
NP_001032748.1	Mpp1	55 kDa erythrocyte membrane protein [Rattus norvegicus]	0.986384	0.991921	1.07535	3.03779	3.63177	2.2434	3.52138	0.520311	2.00692
NP_001032854.1	Spryd4	SPRY domain-containing protein 4 [Rattus norvegicus]	0.595598	0	0	2.16121	2.95428	1.34243	1.98135	0	0.27871
NP_001032855.2	Snrnp200	U5 small nuclear ribonucleoprotein 200 kDa helicase [Rattus norvegicus]	1.00981	0.575383	0.965336	1.59062	1.56525	1.22753	1.46241	0.743613	1.64022
NP_001032856.2	Arpc5l	actin-related protein 2/3 complex subunit 5-like protein [Rattus norvegicus]	10.5184	20.9124	12.0782	9.80383	11.5682	12.9582	16.9775	13.7985	10.0567
NP_001032857.1	Nagk	N-acetyl-D-glucosamine kinase [Rattus norvegicus]	0	0	0	0.185965	0.21381	0	0	0	0
NP_001032859.1	Fbxo22	F-box only protein 22 [Rattus norvegicus]	0	0	0	0	0.120889	0	0	0	0.0979785
NP_001032869.2	Itgb2	integrin beta-2 precursor [Rattus norvegicus]	0.0654547	0.37143	0.0710046	0.213651	0.85698	0.181187	0.685479	0.255315	0.510043
XP_008758533.1	Dock8	PREDICTED: dedicator of cytokinesis protein 8 isoform X1 [Rattus norvegicus]	0.0637746	0.0655677	0.108707	0.0579333	3.3215	0	0.0911205	0.0431039	0.0286007
NP_001032884.1	Fmc1	protein FMC1 homolog [Rattus norvegicus]	5.8461	2.60943	5.54489	5.895	5.96764	3.54216	5.52238	2.18884	4.83205
XP_017448075.1	LOC297568	PREDICTED: alpha-1-inhibitor 3 isoform X2 [Rattus norvegicus]	109.091	91.1732	97.4039	24.6908	38.0602	41.1124	66.0904	36.3034	58.6777
NP_001033583.1	Tmem147	transmembrane protein 147 [Rattus norvegicus]	0.280009	0.220763	0.693284	0.50196	0	0.333163	0.314848	0	0.506407
NP_001033677.1	Prodh2	hydroxyproline dehydrogenase [Rattus norvegicus]	18.3377	8.21636	17.9252	14.1071	17.7987	8.65411	13.2983	4.23825	18.6082
NP_001034092.1	Mtrr	methionine synthase reductase [Rattus norvegicus]	0	0.141407	0	0.277898	0.346957	0	0	0	0.33018
NP_001034093.1	Nudt21	cleavage and polyadenylation specificity factor subunit 5 [Rattus norvegicus]	2.84189	1.67055	2.58702	2.65255	2.32387	1.65078	3.94127	1.62808	4.18798
XP_008757727.1	Klhl25	PREDICTED: kelch-like protein 25 isoform X1 [Rattus norvegicus]	0	0	0.0721221	0	0.0807032	0	0.124757	0	0.156309
NP_001034096.1	Hrasls5	Ca(2+)-independent N-acyltransferase [Rattus norvegicus]	5.18266	4.66943	5.61065	5.82587	4.75949	4.45953	4.44112	3.0214	5.1301
NP_001034099.2	Ppcs	phosphopantothenate--cysteine ligase [Rattus norvegicus]	13.2049	7.3722	9.86895	12.0386	3.46498	6.63475	9.1369	6.4292	9.44535
NP_001034101.1	Rer1	protein RER1 [Rattus norvegicus]	8.6959	8.28505	12.2701	10.3757	10.1187	6.50874	8.51314	4.37305	11.3736
NP_001034109.1	Zfp207	BUB3-interacting and GLEBS motif-containing protein ZNF207 [Rattus norvegicus]	1.24148	2.68183	0	1.2183	0	0	3.42538	1.74432	1.7305
XP_006239269.1	Ubr4	PREDICTED: E3 ubiquitin-protein ligase UBR4 isoform X8 [Rattus norvegicus]	0.339889	0.0493523	0.527096	0.43115	0.285107	0.142984	0.281892	0.0268333	0.490287
XP_006240968.1	Wdr18	PREDICTED: WD repeat-containing protein 18 isoform X1 [Rattus norvegicus]	0	0	0	0.224504	0.204967	0	0.211107	0	0.448819
NP_001034117.2	Actr1b	beta-centractin [Rattus norvegicus]	4.90826	2.41127	4.55646	4.95112	3.05916	2.05663	2.44471	3.06425	3.85985
NP_001034120.1	Tkfc	triokinase/FMN cyclase [Rattus norvegicus]	234.042	198.761	256.353	155.545	154.509	111.679	98.8776	47.8703	133.37
XP_017457358.1	LOC108348120	PREDICTED: LEM domain-containing protein 2-like [Rattus norvegicus]	0.373578	1.7298	0.324025	0.217418	0.109758	0.862314	0.682946	0.585583	0.239456
NP_001034122.1	Actl6a	actin-like protein 6A [Rattus norvegicus]	0.727565	0.557099	3.1512	1.38082	1.4867	1.08166	0.876452	0.255197	2.42397
XP_006233893.1	Wdr5	PREDICTED: WD repeat-containing protein 5 isoform X1 [Rattus norvegicus]	0.364742	0.332452	0.403391	0.370182	0.160705	0	0	0	0.515041
XP_006239708.1	Srsf7	PREDICTED: serine/arginine-rich splicing factor 7 isoform X5 [Rattus norvegicus]	19.6009	25.0064	22.8713	19.0927	33.4472	33.0488	52.6959	33.4631	24.7159
NP_001034286.1	Tor1b	torsin-1B precursor [Rattus norvegicus]	0	0	0.606259	0	0	0	0.330921	0	0
XP_017444889.1	Spns1	PREDICTED: protein spinster homolog 1 isoform X2 [Rattus norvegicus]	0.801514	0	0.578965	0	9.09844	0.350025	0.391632	0.418021	1.04381
NP_001034426.1	Fubp3	far upstream element-binding protein 3 [Rattus norvegicus]	1.23515	2.3655	2.76967	2.07133	2.3793	3.60025	2.87698	2.41756	1.04055
NP_001034431.2	Zdhhc11	probable palmitoyltransferase ZDHHC11 [Rattus norvegicus]	24.0785	20.2374	31.6124	33.3533	35.1636	21.3	34.7758	6.73351	21.3519
XP_006256401.1	Specc1l	PREDICTED: cytospin-A isoform X1 [Rattus norvegicus]	0	0	0	0	0.0410032	0	0.0596276	0	0
NP_001034638.1	Ugt1a5	UDP-glucuronosyltransferase 1-5 precursor [Rattus norvegicus]	6.3077	4.62934	7.73535	5.44103	6.38906	4.04844	6.5143	4.49987	9.89465
NP_001034698.1	Fnbp1l	formin-binding protein 1-like [Rattus norvegicus]	0	0	0.26422	0	0	2.43808	0.374453	0	0
NP_476446.2	Ugt1a6	UDP-glucuronosyltransferase 1-6 precursor [Rattus norvegicus]	27.3213	21.0597	20.6131	16.9936	18.3975	14.9295	18.3127	3.77242	13.5275
XP_008768059.1	Rab3gap2	PREDICTED: rab3 GTPase-activating protein non-catalytic subunit isoform X3 [Rattus norvegicus]	0.511429	0	0.154845	0.138504	0.0513171	0.111999	0.0470774	0	0.173702
NP_001035266.2	Mon2	protein MON2 homolog [Rattus norvegicus]	0.036637	0	0.170515	0.143811	0.288358	0.235393	0.262762	0.0345041	0.188555
XP_017444696.1	LOC103690005	PREDICTED: tubulin-folding cofactor B [Rattus norvegicus]	6.01411	2.0207	2.08752	1.69362	1.01681	3.62444	0.661748	1.08956	1.74776
NP_001037692.1	Cfhr1	complement factor H-related protein 1 precursor [Rattus norvegicus]	2.18165	1.65113	2.96177	0	0	3.67864	2.94813	0	2.96335
NP_001037699.2	Osbpl9	oxysterol-binding protein-related protein 9 [Rattus norvegicus]	0.286904	0.137681	0.214171	0.150776	0	0.181946	0.198121	0	0.244854
XP_006257550.1	Mcts1	PREDICTED: malignant T-cell-amplified sequence 1 isoform X1 [Rattus norvegicus]	5.38259	1.96865	8.0879	8.26399	10.2466	5.54497	10.7319	1.29291	11.2284
NP_001037703.1	Gdpd1	lysophospholipase D GDPD1 [Rattus norvegicus]	0.4582	0	0	0.296936	0	1.74214	0.30461	0.520061	0.203417
NP_001037704.1	Ap1m1	AP-1 complex subunit mu-1 [Rattus norvegicus]	6.03562	4.19491	7.24682	6.46742	5.99382	2.77596	5.0215	1.77197	8.02484
XP_006235647.1	Tomm34	PREDICTED: mitochondrial import receptor subunit TOM34 isoform X1 [Rattus norvegicus]	0.264621	0.631706	0.186204	0.205659	0	0	0	0	0.722883
NP_001037714.1	Antxr1	anthrax toxin receptor 1 [Rattus norvegicus]	2.33269	0.974417	2.0535	1.71502	1.79331	1.46273	1.30652	0.691923	1.51395
NP_001037715.1	Stat6	signal transducer and activator of transcription 6 [Rattus norvegicus]	0	0	0	0	0.111878	0	0	0	0
NP_001037723.1	Ces2h	carboxylesterase 2 isoform 1 precursor [Rattus norvegicus]	4.10169	3.97832	5.70262	10.1424	5.00128	1.59162	7.87109	3.74932	5.07186
NP_001037730.1	Steap4	metalloreductase STEAP4 [Rattus norvegicus]	5.39177	7.06043	11.0062	7.97219	11.4136	10.9954	8.17828	11.2559	12.0628
XP_017458991.1	Tuba1b	PREDICTED: LOW QUALITY PROTEIN: tubulin alpha-1B chain isoform X1 [Rattus norvegicus]	60.0597	41.4008	55.2758	38.556	25.0795	32.1646	23.4036	36.9973	47.051
NP_001037737.1	Jagn1	protein jagunal homolog 1 [Rattus norvegicus]	44.7678	38.4899	39.2632	50.4146	34.7752	27.4141	30.9221	24.4733	27.0992
XP_017450552.1	Arfgap3	PREDICTED: ADP-ribosylation factor GTPase-activating protein 3 isoform X1 [Rattus norvegicus]	0.371782	0.296711	0.402531	0.138092	0.568504	2.9748	2.17232	9.54679	1.07149
NP_001037748.1	Snx3	sorting nexin-3 [Rattus norvegicus]	12.6084	13.4841	10.6715	15.6251	8.42505	14.9135	22.9332	8.99692	17.3387
NP_001037750.2	Msrb1	methionine-R-sulfoxide reductase B1 [Rattus norvegicus]	0	0	0	0.601955	0.746609	0	1.08862	1.00544	0.309298
[truncated: 3,453 more rows]

## Sheet: Candidate
Ratio_CP+GC/CP Upregulated
[truncated: 15 more rows]
